# Supplementary material for: Systematic functional analysis of Leishmania protein kinases identifies regulators of differentiation or survival
Source: Nat Commun. 2021 Feb 23;12:1244. doi: 10.1038/s41467-021-21360-8 (PMC7902614; doi:10.1038/s41467-021-21360-8)
Supplement: Supplementary file 4 — Supplementary Data 1 [file 41467_2021_21360_MOESM4_ESM.xlsx]

## Sheet: Kinase orthology 
Supplementary Data 1. Orthology of protein kinases in trypanosomatids
Name	L. mexicana	Crithidia fasciculata strain Cf-Cl	Endotrypanum monterogeii strain LV88	Leptomonas seymouri ATCC 30220	Blechomonas ayalai B08-376	Trypanosoma grayi ANR4	Trypanosoma cruzi	Trypanosoma vivax	Trypanosoma brucei	Paratrypanosoma confusum CUL13				Name	L. mexicana (Gene ID)	Required	Dispensable
RAC1	LmxM.15.1550
AEK1	LmxM.25.2340													L. mexicana and Endotrypanum only (1)		1	0
ZFK	LmxM.28.1670												1
RAC2	LmxM.29.0800					not syntenic
	LmxM.29.1000													Leishmaniinae specific (LUKs) (16 + LmxM.03.0780)
	LmxM.30.1530												1	CK1.4	LmxM.27.1780	6	10
	LmxM.06.1180												2	CK1.1	LmxM.34.1000
PKAC3	LmxM.18.1080												3		LmxM.22.0490
PKAC2	LmxM.34.3960												4		LmxM.17.0670
PKAC1	LmxM.34.4010												5		LmxM.12.0130
	LmxM.03.0780												6		LmxM.34.3170
	LmxM.27.2460												7		LmxM.04.0440
	LmxM.05.0130												8		LmxM.32.1400
MPKK3	LmxM.17.0060												9		LmxM.36.2290
AKB1	LmxM.19.0140												10		LmxM.20.1330
SOS2	LmxM.22.0810												11		LmxM.08_29.0370
	LmxM.26.2510												12		LmxM.34.2870
	LmxM.27.2470								not syntenic				13	EF2A3	LmxM.29.1560
LDK	LmxM.28.2000												14		LmxM.08.0530
	LmxM.34.1050												15		LmxM.20.0960
	LmxM.07.0900									not syntenic			16		LmxM.22.1150
	LmxM.18.0640					not syntenic
	LmxM.24.0230													Leishmaniinae + Blechomonas (10)
AMPKa	LmxM.08_29.2020												1		LmxM.30.1530	1	9
	LmxM.32.1710												2		LmxM.22.1170
	LmxM.34.0490												3		LmxM.14.0830
SNF1	LmxM.36.0900												4		LmxM.17.0390
	LmxM.21.0150									not syntenic			5		LmxM.31.0780
	LmxM.04.0650									not syntenic			6		LmxM.19.1610
	LmxM.19.1470												7		LmxM.21.0853
	LmxM.22.1170												8		LmxM.36.1530
AMPKb	LmxM.23.0490												9		LmxM.21.0823
AMPKg	LmxM.34.0760												10		LmxM.36.2630
CK1.4	LmxM.27.1780
CK1.3	LmxM.04.1210				not syntenic	not syntenic			not syntenic					Conserved across all species analysed (123)
	LmxM.25.1580									not syntenic			1	RAC1	LmxM.15.1550	33	90
	LmxM.29.3470												2	AEK1	LmxM.25.2340
CK1.1	LmxM.34.1000												3	ZFK	LmxM.28.1670
CK1.2	LmxM.34.1010												4		LmxM.29.1000
	LmxM.33.3020												5		LmxM.06.1180
	LmxM.24.0670												6	PKAC3	LmxM.18.1080
MPK15	LmxM.32.2070						not syntenic	not syntenic	not syntenic				7	PKAC2	LmxM.34.3960
CRK7	LmxM.26.0040												8	PKAC1	LmxM.34.4010
CRK2	LmxM.05.0550												9		LmxM.05.0130
CRK12	LmxM.09.0310												10	MPKK3	LmxM.17.0060
CRK8	LmxM.11.0110												11	AKB1	LmxM.19.0140
CRK4	LmxM.16.0990				Not syntenic					not syntenic			12	LDK	LmxM.28.2000
CRK1	LmxM.21.1080												13		LmxM.07.0900
CRK6	LmxM.27.0560												14		LmxM.18.0640
CRK9	LmxM.27.1940												15	AMPKa	LmxM.08_29.2020
CRK10	LmxM.08_29.2150												16		LmxM.32.1710
CRK11	LmxM.29.1780												17		LmxM.34.0490
CRK3	LmxM.36.0550												18	SNF1	LmxM.36.0900
CLK1/KKT10	LmxM.09.0400									not syntenic			19		LmxM.21.0150
CLK2/KKT19	LmxM.09.0410	not syntenic	not syntenic	not syntenic	not syntenic	not syntenic	not syntenic	not syntenic	not syntenic	not syntenic			20	AMPKb	LmxM.23.0490
	LmxM.25.1560												21	AMPKg	LmxM.34.0760
	LmxM.27.1800												22	CK1.2	LmxM.34.1010
	LmxM.14.0830												23		LmxM.33.3020
	LmxM.14.1070												24	MPK15	LmxM.32.2070
DYRK1	LmxM.15.0180												25	CRK7	LmxM.26.0040
	LmxM.19.0360												26	CRK2	LmxM.05.0550
PK4	LmxM.21.1650				not syntenic			not syntenic					27	CRK8	LmxM.11.0110
	LmxM.34.1860	not syntenic	not syntenic	not syntenic	not syntenic	not syntenic	not syntenic	not syntenic	not syntenic				28	CRK4	LmxM.16.0990
DYRK2	LmxM.32.1830												29	CRK1	LmxM.21.1080
	LmxM.36.4250												30	CRK9	LmxM.27.1940
GSK3	LmxM.18.0270							not syntenic					31	CRK10	LmxM.08_29.2150
GSKA	LmxM.22.0490												32	CRK11	LmxM.29.1780
	LmxM.03.0210							not syntenic		not syntenic			33	CRK3	LmxM.36.0550
MPK10	LmxM.10.0200												34	CLK1/KKT10	LmxM.09.0400
MPK3	LmxM.10.0490												35	CLK2/KKT19	LmxM.09.0410
	LmxM.13.0780												36		LmxM.25.1560
MPK7	LmxM.13.1640												37		LmxM.14.1070
MPK4	LmxM.19.1440												38	DYRK1	LmxM.15.0180
MPK12	LmxM.29.0370												39	PK4	LmxM.21.1650
MPK5	LmxM.29.2910												40		LmxM.34.1860
MPK11	LmxM.32.1380												41	DYRK2	LmxM.32.1830
MPK2	LmxM.36.0720												42	GSK	LmxM.36.4250
MPK1	LmxM.20_36.6470	not syntenic	not syntenic	not syntenic	not syntenic	not syntenic	not syntenic	not syntenic	not syntenic	not syntenic			43	GSK3	LmxM.18.0270
MPK8	LmxM.28.0580												44		LmxM.03.0210
MPK6	LmxM.31.3250												45	MPK10	LmxM.10.0200
MPK9	LmxM.19.0180												46	MPK4	LmxM.19.1440
MPK14	LmxM.27.0100												47	MPK12	LmxM.29.0370
MPK13	LmxM.34.5010												48	MPK5	LmxM.29.2910
	LmxM.26.0980												49	MPK11	LmxM.32.1380
	LmxM.29.3580												50	MPK1	LmxM.20_36.6470
	LmxM.17.0670												51	MPK6	LmxM.31.3250
	LmxM.01.0750												52	MPK9	LmxM.19.0180
	LmxM.12.0130												53	MPK14	LmxM.27.0100
MKK4	LmxM.24.2320												54	MPK13	LmxM.34.5010
MKK1	LmxM.08_29.2320												55		LmxM.26.0980
	LmxM.08.1228					not syntenic	not syntenic	not syntenic	not syntenic	not syntenic			56		LmxM.29.3580
	LmxM.15.1200												57	MKK4	LmxM.24.2320
	LmxM.17.0390												58	MKK1	LmxM.08_29.2320
	LmxM.20.0770												59		LmxM.25.1990
	LmxM.21.0270												60		LmxM.31.1020
	LmxM.25.1990									not syntenic			61		LmxM.05.0390
	LmxM.31.1020												62		LmxM.06.0640
	LmxM.34.3170												63		LmxM.21.0130
	LmxM.04.0440												64		LmxM.24.1450
	LmxM.05.0390												65		LmxM.26.1730
	LmxM.06.0640												66		LmxM.29.0600
	LmxM.07.0690												67	MRK1	LmxM.31.0120
	LmxM.07.0880												68	RDK1	LmxM.31.0810
	LmxM.14.1300												69		LmxM.32.2290
	LmxM.17.0490												70		LmxM.16.0300
	LmxM.19.0150												71		LmxM.07.0250
	LmxM.21.0130												72		LmxM.36.0860
	LmxM.24.1450												73		LmxM.30.1830
	LmxM.26.1730												74		LmxM.30.1840
	LmxM.27.1370												75		LmxM.02.0290
	LmxM.29.0600												76		LmxM.07.0160
	LmxM.29.3050												77		LmxM.07.0170
MRK1	LmxM.31.0120												78		LmxM.08.0930
	LmxM.31.0780												79		LmxM.14.1410
RDK1	LmxM.31.0810												80		LmxM.21.1565
	LmxM.32.1400												81		LmxM.08_29.2570
	LmxM.32.2290	not syntenic		not syntenic	not syntenic			not syntenic	not syntenic				82		LmxM.08_29.2670
	LmxM.36.0910												83	RDK2	LmxM.30.2960
	LmxM.16.0300												84		LmxM.30.3160
	LmxM.07.0250												85		LmxM.31.0260
	LmxM.36.0860												86		LmxM.31.1810
	LmxM.19.1610												87		LmxM.03.0350
	LmxM.33.2090												88		LmxM.10.0830
	LmxM.34.4000									not syntenic			89		LmxM.11.0510
	LmxM.36.3680												90		LmxM.25.1520
	LmxM.30.1830				not syntenic	not syntenic	not syntenic	not syntenic	not syntenic	not syntenic			91		LmxM.08_29.2490
	LmxM.30.1840				not syntenic	not syntenic	not syntenic	not syntenic	not syntenic	not syntenic			92	KKT3	LmxM.34.4050
	LmxM.02.0290					not syntenic				not syntenic			93	KKT2	LmxM.36.5350
	LmxM.07.0160												94		LmxM.08.0660
	LmxM.07.0170												95		LmxM.26.2060
	LmxM.08.0930												96		LmxM.28.1650
	LmxM.14.1410												97		LmxM.33.2190
	LmxM.21.0853												98	AUK3	LmxM.26.2440
	LmxM.21.1565												99	AUK1/AIRK	LmxM.28.0520
	LmxM.22.0950				not syntenic								100	AUK2	LmxM.08_29.1330
	LmxM.26.2570												101		LmxM.24.1730
	LmxM.28.3000												102		LmxM.34.2320
	LmxM.08_29.2570												103	CK2A1	LmxM.34.1730
	LmxM.08_29.2670												104	CK2A2	LmxM.02.0360
	LmxM.29.2130												105		LmxM.15.0770
RDK2	LmxM.30.2960												106	EF2A1	LmxM.11.0060
	LmxM.30.3160							not syntenic					107	EF2A2	LmxM.33.2150
	LmxM.31.0260									not syntenic			108	PLK	LmxM.17.0790
	LmxM.31.1810												109	TLK	LmxM.30.2860
	LmxM.32.1980												110	ULK4	LmxM.28.0620
	LmxM.34.5190					not syntenic							111	STK36	LmxM.13.0440
	LmxM.36.1520												112		LmxM.28.1760
	LmxM.36.1530				not syntenic								113		LmxM.08_29.2720
	LmxM.36.2290												114	WEE1	LmxM.33.0940
	LmxM.02.0570												115	PI3K	LmxM.24.2010
	LmxM.03.0350												116	PI4K	LmxM.33.3590
	LmxM.10.0830												117	PI3,5K	LmxM.27.0890
	LmxM.11.0510												118	PIPKalpha	LmxM.33.3090
	LmxM.16.0870					not syntenic							119	TOR1	LmxM.36.6320
	LmxM.25.1520												120	TOR2	LmxM.33.4530
	LmxM.26.2110												121	TOR3	LmxM.33.3940
	LmxM.08_29.2490												122	ATM	LmxM.02.0120
KKT3	LmxM.34.4050												123	ATR	LmxM.31.1460
KKT2	LmxM.36.5350
	LmxM.34.4620
	LmxM.08.0660	not syntenic	not syntenic	not syntenic	not syntenic	not syntenic				not syntenic
	LmxM.26.2060
	LmxM.28.1650
	LmxM.31.1290
	LmxM.33.2190
	LmxM.20.1330
	LmxM.20.1340
	LmxM.08_29.0370
	LmxM.34.2870
AUK3	LmxM.26.2440
AUK1/AIRK	LmxM.28.0520
AUK2	LmxM.08_29.1330
	LmxM.19.0590
	LmxM.11.0250				not syntenic
	LmxM.24.1730
	LmxM.34.2320						not syntenic	not syntenic	not syntenic	not syntenic
CK2A1	LmxM.34.1730
CK2A2	LmxM.02.0360
	LmxM.15.0770							not syntenic
	LmxM.33.0030
EIF2AK1	LmxM.11.0060
EIF2AK3	LmxM.29.1560
EIF2AK2	LmxM.33.2150
PLK	LmxM.17.0790				not syntenic	not syntenic		not syntenic	not syntenic	not syntenic
TLK	LmxM.30.2860
ULK1	LmxM.28.0620
MPKK2	LmxM.13.0440
	LmxM.28.1760
	LmxM.08_29.2720							not syntenic	not syntenic	not syntenic
WEE1	LmxM.33.0940
	LmxM.08.0530
	LmxM.20.0960
	LmxM.21.0823
	LmxM.36.2630
	LmxM.22.1150
PIK	LmxM.08_29.1450
PI3K	LmxM.24.2010
PI4K	LmxM.33.3590
PI3,5K	LmxM.27.0890
PIPKalpha	LmxM.33.3090
PI4P5K	LmxM.34.0560
TOR1	LmxM.36.6320
TOR2	LmxM.33.4530
TOR3	LmxM.33.3940
ATM	LmxM.02.0120
ATR	LmxM.31.1460
