# Supplementary material for: Systematic functional analysis of Leishmania protein kinases identifies regulators of differentiation or survival
Source: Nat Commun. 2021 Feb 23;12:1244. doi: 10.1038/s41467-021-21360-8 (PMC7902614; doi:10.1038/s41467-021-21360-8)
Supplement: Supplementary file 7 — Supplementary Data 4 [file 41467_2021_21360_MOESM7_ESM.xlsx]

## Sheet: Localisations 
Supplementary Data 6. Localisation data overview
Family	Name	Gene ID	Signal Peptide?	Tag	Primary localisation	N term localisation	C term localisation	Required/ Dispensable
AGC	RAC1	LmxM.15.1550	No	N/C	mitochondrion	mitochondrion	mitochondrion	Dispensable
AGC	AEK1	LmxM.25.2340	No	N	cytoplasm	cytoplasm, flagellum, basal body	Not attempted	required
AGC	ZFK	LmxM.28.1670	No	N/C	lysosome	lysosome, cytoplasm	endomembrane	Dispensable
AGC	RAC2	LmxM.29.0800	No	N	cytoplasm	cytoplasm, flagellum, kinetoplast	Not attempted	Dispensable
AGC		LmxM.29.1000	No	N	cytoplasm	cytoplasm, flagellum, nucleus, kinetoplast	Not attempted	required
AGC		LmxM.30.1530	No	N	cytoplasm	cytoplasm, nucleus	Not attempted	Dispensable
AGC/NDR		LmxM.06.1180	No	N	cytoplasm	cytoplasm, flagellum, nucleus	Not attempted	Dispensable
AGC/PKA	PKAC3	LmxM.18.1080	No	N	pellicular membrane	pellicular membrane, cytoplasm, flagellum, nucleus	Not attempted	Dispensable
AGC/PKA	PKAC2	LmxM.34.3960	No	N	pellicular membrane	pellicular membrane, kinetoplast, cytoplasm, flagellum, nucleus	Not attempted	Dispensable
AGC/PKA	PKAC1	LmxM.34.4010	No	N	nucleus	nucleus, cytoplasm (only during division)	Not attempted	required
AGC/RSK		LmxM.03.0780	No	N	cytoplasm	cytoplasm, flagellum	Not attempted	required
CAMK		LmxM.27.2460	No	N	basal body	basal body, cytoplasm, flagellum, nucleus	Not attempted	Dispensable
CAMK		LmxM.05.0130	No	N	nucleus	nucleus, cytoplasm, flagellum	Not attempted	Dispensable
CAMK	MPKK3	LmxM.17.0060	No	N	cytoplasm	cytoplasm, flagellum, nucleus	Not attempted	Dispensable
CAMK	AKB1	LmxM.19.0140	No	N	basal body	basal body, cytoplasm	Not attempted	Dispensable
CAMK	SOS2	LmxM.22.0810	No	N	basal body	basal body, cytoplasm, flagellum, nucleus	Not attempted	Dispensable
CAMK		LmxM.26.2510	No	N	cytoplasm	cytoplasm, flagellum	Not attempted	Dispensable
CAMK		LmxM.27.2470	No	N	basal body	basal body, cytoplasm, flagellum, nucleus	Not attempted	Dispensable
CAMK	LDK	LmxM.28.2000	No	N	lipid droplet	cytoplasmic organelles (lipid droplet)	Not attempted	Dispensable
CAMK		LmxM.34.1050	No	N	cytoplasm	cytoplasm, flagellum	Not attempted	Dispensable
CAMK/CAMKL		LmxM.07.0900	No	N	basal body	cytoplasm, flagellum, basal body	Not attempted	Dispensable
CAMK/CAMKL		LmxM.18.0640	No	N	basal body	basal body, cytoplasm, flagellum	Not attempted	Dispensable
CAMK/CAMKL		LmxM.24.0230	No	N	nucleus	nucleus	Not attempted	Dispensable
CAMK/CAMKL		LmxM.32.1710	No	N	cytoplasm	cytoplasm, flagellum, nucleus, basal body	Not attempted	Dispensable
CAMK/CAMKL	AMPKα	LmxM.08_29.2020	No	N	cytoplasm	cytoplasm	Not attempted	Dispensable
CAMK/CAMKL		LmxM.34.0490	No	N	cytoplasm	cytoplasm	Not attempted	Dispensable
CAMK/CAMKL	SNF1	LmxM.36.0900	No	N	not attempted	Not attempted (Poor sequencing)	Not attempted	Dispensable
CAMK/CAMKL		LmxM.21.0150	No	N	flagellar pocket	flagellar pocket region, cytoplasm, nucleoplasm, flagellar cytoplasm	Not attempted	Dispensable
CAMK/CAMKL		LmxM.04.0650	No	N	cytoplasm	cytoplasm	Not attempted	required
CAMK/CAMKL		LmxM.19.1470	No	N	cytoplasm	cytoplasm, basal body	Not attempted	Dispensable
CAMK/CAMKL		LmxM.22.1170	No	N	basal body	basal body, flagellum, cytoplasm	Not attempted	Dispensable
CAMK	AMPKβ	LmxM.23.0490	No	N	basal body	basal body, cytoplasm	cytoplasm, basal body (region)	Dispensable
CAMK	AMPKγ	LmxM.34.0760	No	N/C	cytoplasm	cytoplasm, basal body, flagellum	cytoplasm	required
CK1/CK1	CK1.4	LmxM.27.1780	No	N/C	flagellar pocket	flagellar pocket, cytoplasm	cytoplasm	required
CK1/CK1	CK1.3	LmxM.04.1210	No	C/N	cytoplasm	no signal	cytoplasm, flagellum	Dispensable
CK1/CK1		LmxM.25.1580	No	N	flagellum	flagellum	Not attempted	Dispensable
CK1/CK1		LmxM.29.3470	No	N	cytoplasm	cytoplasm, flagellum	Not attempted	Dispensable
CK1/CK1	CK1.1	LmxM.34.1000	No	N	cytoplasm	cytoplasm	Not attempted	Dispensable
CK1/CK1	CK1.2	LmxM.34.1010	No	N	cytoplasm	cytoplasm, flagellum, basal body, nucleus	Not attempted	required
CK1/TTBK		LmxM.33.3020	No	N	flagellar pocket	flagellar pocket, cytoplasm	endosomal	Dispensable
CMGC		LmxM.24.0670	No	N	nucleus	nucleus, kinetoplast, cytoplasm	Not attempted	required
CMGC	MPK15	LmxM.32.2070	No	N	cytoplasm	cytoplasm, cytoplasmic organelles, flagellum, nucleus	Not attempted	Dispensable
CMGC/CDK	CRK7	LmxM.26.0040	No	N	cytoplasm	cytoplasm, flagellum, nucleus	Not attempted	Dispensable
CMGC/CDK	CRK2	LmxM.05.0550	No	N	cytoplasm	cytoplasm, flagellum, nucleus	Not attempted	required
CMGC/CDK	CRK12	LmxM.09.0310	No	N	nucleus	nucleus, kinetoplast, cytoplasm	Not attempted	required
CMGC/CDK	CRK8	LmxM.11.0110	No	N	nucleus	nucleus	Not attempted	Dispensable
CMGC/CDK	CRK4	LmxM.16.0990	No	N	cytoplasm	cytoplasm, flagellum	Not attempted	Dispensable
CMGC/CDK	CRK1	LmxM.21.1080	No	N	mitochondrion	mitochondrion, cytoplasm	mitochondrion	required
CMGC/CDK	CRK6	LmxM.27.0560	No	N	cytoplasm	cytoplasm, flagellum, basal body	Not attempted	Dispensable
CMGC/CDK	CRK9	LmxM.27.1940	Yes	C	nucleus	Not attempted	nucleus	required
CMGC/CDK	CRK10	LmxM.08_29.2150	No	N	nucleus	nucleus, kinetoplast, cytoplasm	Not attempted	Dispensable
CMGC/CDK	CRK11	LmxM.29.1780	Yes	C	nucleus	Not attempted	nucleus,cytoplasm	required
CMGC/CDK	CRK3	LmxM.36.0550	No	N	cytoplasm	cytoplasm, flagellum, nucleus, kinetoplast	Not attempted	required
CMGC/CLK	CLK1/KKT10	LmxM.09.0400	No	N/C	nucleus	nucleus	nucleus	Dispensable
CMGC/CLK	CLK2/KKT19	LmxM.09.0410	No	N	nucleus	nucleus, cytoplasm (only during division)	Not attempted	Dispensable
CMGC/CLK		LmxM.25.1560	No	N	cytoplasm	cytoplasm, nucleus, kinetoplast	Not attempted	Dispensable
CMGC/DYRK		LmxM.27.1800	No	C	endoplasmic reticulum	Failed attempts	endoplasmic reticulum	Dispensable
CMGC/DYRK		LmxM.14.0830	No	N	basal body	basal body, cytoplasm	Not attempted	required
CMGC/DYRK		LmxM.14.1070	No	N	basal body	basal body, flagellar pocket, lysosome, cytoplasm	Not attempted	Dispensable
CMGC/DYRK	DYRK1	LmxM.15.0180	No	N	lysosome	lysosome, cytoplasm, endomembrane	Not attempted	required
CMGC/DYRK		LmxM.19.0360	No	N	cytoplasm	cytoplasm	Not attempted	Dispensable
CMGC	PK4	LmxM.21.1650	No	N	cytoplasm	cytoplasm (low expression)	Not attempted	Dispensable
CMGC/DYRK		LmxM.34.1860	No	N	flagellar pocket	flagellar pocket, basal body, cytoplasm, flagellum	Not attempted	Dispensable
CMGC/DYRK	DYRK2	LmxM.32.1830	No	N	cytoplasm	cytoplasm (low expression), flagellum (low expression)	Not attempted	Dispensable
CMGC/GSK		LmxM.36.4250	No	N/C	no signal	no signal	no signal	Dispensable
CMGC/GSK	GSK3	LmxM.18.0270	No	N	pellicular membrane	pellicular membrane, cytoplasm	Not attempted	required
CMGC/MAPK	GSKA	LmxM.22.0490	No	N/C	no signal	no signal	no signal	required
CMGC/MAPK		LmxM.03.0210	No	N	cytoplasm	cytoplasm, nucleus, flagellum	Not attempted	Dispensable
CMGC/MAPK	MPK10	LmxM.10.0200	No	N	cytoplasm	cytoplasm, flagellum, nucleus	Not attempted	Dispensable
CMGC/MAPK	MPK3	LmxM.10.0490	No	N	cytoplasm	cytoplasm, flagellum	Not attempted	Dispensable
CMGC/MAPK		LmxM.13.0780	No	N	cytoplasm	cytoplasm, flagellum	Not attempted	Dispensable
CMGC/MAPK	MPK7	LmxM.13.1640	No	N	cytoplasm	cytoplasm, nucleus, flagellum, basal body	Not attempted	Dispensable
CMGC/MAPK	MPK4	LmxM.19.1440	No	N	lysosome	lysosome, cytoplasm, flagellum	Not attempted	required
CMGC/MAPK	MPK12	LmxM.29.0370	No	N	cytoplasm	cytoplasm, flagellum, nucleus, kinetoplast	Not attempted	Dispensable
CMGC/MAPK	MPK5	LmxM.29.2910	No	N	pellicular membrane	pellicular membrane, cytoplasm	Not attempted	Dispensable
CMGC/MAPK	MPK11	LmxM.32.1380	No	N	cytoplasm	cytoplasm, nucleus, flagellum, basal body	Not attempted	Dispensable
CMGC/MAPK	MPK2	LmxM.36.0720	No	N	cytoplasm	cytoplasm, flagellum, basal body	Not attempted	Dispensable
CMGC/CDKL	MPK1	LmxM.20_36.6470	No	N	flagellum	flagellum (anterior), cytoplasm	Not attempted	Dispensable
CMGC/CDKL	MPK8	LmxM.28.0580	No	N	flagellum	flagellum, cytoplasm	Not attempted	Dispensable
CMGC/RCK	MPK6	LmxM.31.3250	No	N	flagellum	G phase - flagellum, cytoplasm. S phase - pellicular membrane, flagellum, cytoplasm	Not attempted	Dispensable
CMGC/RCK	MPK9	LmxM.19.0180	No	N	cytoplasm	cytoplasm, lysosome	Not attempted	Dispensable
CMGC/RCK-MAPK	MPK14	LmxM.27.0100	No	N	flagellum	basal body, flagellum, cytoplasm	Not attempted	Dispensable
CMGC/SRPK	MPK13	LmxM.34.5010	No	N	basal body	basal body, cytoplasm	Not attempted	Dispensable
CMGC/SRPK		LmxM.26.0980	No	N	cytoplasm	cytoplasm	Not attempted	Dispensable
CMGC/DYRK		LmxM.29.3580	No	N	cytoplasm	cytoplasm	Not attempted	Dispensable
CMGC/SRPK		LmxM.17.0670	No	N	basal body	basal body, cytoplasm	Not attempted	Dispensable
CMGC/CDK		LmxM.01.0750	No	N	cytoplasm	cytoplasm	Not attempted	Dispensable
CMGC		LmxM.12.0130	No	N	cytoplasm	cytoplasm, flagellum, nucleus, kinetoplast	Not attempted	Dispensable
STE	MKK4	LmxM.24.2320	No	N	endomembrane	endomembrane, cytoplasm, flagellum	Not attempted	required
STE	MKK1	LmxM.08_29.2320	No	C	cytoplasm	failed attempts	cytoplasm, flagellum	Dispensable
STE		LmxM.08.1228	No	N	cytoplasm	cytoplasm	Not attempted	Dispensable
STE		LmxM.15.1200	No	N	cytoplasm	cytoplasm	Not attempted	Dispensable
STE		LmxM.17.0390	No	N	basal body	basal body, cytoplasm	Not attempted	Dispensable
STE		LmxM.20.0770	No	N	pellicular membrane	pellicular membrane, cytoplasm	Not attempted	Dispensable
STE		LmxM.21.0270	No	N	cytoplasm	cytoplasm, basal body, flagellum	Not attempted	Dispensable
STE		LmxM.25.1990	No	N	endomembrane	endomembrane, lysosome, cytoplasm	Not attempted	required
STE		LmxM.31.1020	No	N	cytoplasm	failed attempts	cytoplasm	Dispensable
STE		LmxM.34.3170	No	N	cytoplasm	cytoplasm	Not attempted	required
STE		LmxM.04.0440	No	N	flagellar pocket	flagellar pocket (collar region), lysosomal, pellicular membrane, cytoplasm	Not attempted	Dispensable
STE		LmxM.05.0390	Yes	C/N	basal body	basal body, flagellar pocket, cytoplasm,flagellum	basal body, flagellar pocket, cytoplasm	Dispensable
STE		LmxM.06.0640	No	N	lysosome	lysosome, endmembrane	Not attempted	Dispensable
STE		LmxM.07.0690	No	N	cytoplasm	cytoplasm, nucleus	Not attempted	required
STE		LmxM.07.0880	No	N	cytoplasm	cytoplasm	Not attempted	Dispensable
STE		LmxM.14.1300	No	N	flagellum	flagellum, basal body, cytoplasm	Not attempted	required
STE		LmxM.17.0490	No	N	flagellum	flagellum, cytoplasm	Not attempted	required
STE		LmxM.19.0150	No	N	cytoplasm	cytoplasm, flagellum	Not attempted	Dispensable
STE		LmxM.21.0130	No	N	endomembrane	endomembrane, golgi apparatus, cytoplasm	Not attempted	Dispensable
STE		LmxM.24.1450	No	N	cytoplasm	cytoplasm, flagellum, nucleus, kinetoplast	Not attempted	Dispensable
STE		LmxM.26.1730	No	N	lysosome	lysosome, flagellum	Not attempted	Dispensable
STE		LmxM.27.1370	No	N	endomembrane	endomembrane, cytoplasm	Not attempted	required
STE		LmxM.29.0600	No	N	flagellum	flagellum	Not attempted	Dispensable
STE		LmxM.29.3050	No	N	cytoplasm	cytoplasm (low expression)	Not attempted	Dispensable
STE	MRK1	LmxM.31.0120	No	N	cytoplasm	cytoplasm, kinetoplast	Not attempted	Dispensable
STE/STE11		LmxM.31.0780	No	N	basal body	basal body, cytoplasm	Not attempted	Dispensable
STE	RDK1	LmxM.31.0810	No	N	cytoplasm	cytoplasm	Not attempted	Dispensable
STE		LmxM.32.1400	No	C	nucleus	failed to tag	nucleus	Dispensable
STE		LmxM.32.2290	No	N	lysosome	lysosome	Not attempted	Dispensable
STE		LmxM.36.0910	No	N	lysosome	Log-phase: endomembrane, flagellum; Stationary phase: lysosome	Not attempted	Dispensable
STE		LmxM.16.0300	No	N/C	basal body	basal body, cytoplasm	basal body, cytoplasm	Dispensable
STE		LmxM.07.0250	Yes	C	cytoplasm	Not attempted	cytoplasm	Dispensable
STE	MKK5	LmxM.36.0860	No	N	cytoplasm	cytoplasm, flagellum	Not attempted	required
STE		LmxM.19.1610	No	C	cytoplasm	failed to tag	cytoplasm	Dispensable
STE		LmxM.33.2090	No	N	cytoplasm	cytoplasm, flagellum	Not attempted	Dispensable
STE/STE11		LmxM.34.4000	No	N	cytoplasm	cytoplasm	Not attempted	Dispensable
STE/STE11		LmxM.36.3680	No	N	endomembrane	endomembrane	Not attempted	Dispensable
STE/STE11		LmxM.30.1830	No	N	endomembrane	endomembrane, cytoplasm	Not attempted	Dispensable
STE		LmxM.30.1840	No	N	cytoplasm	cytoplasm, nucleus, flagellum, basal body	Not attempted	Dispensable
Other/NEK		LmxM.02.0290	No	N	cytoplasm	cytoplasm, flagellum, nucleus (basal body in dividing only)	Not attempted	required
Other/NEK		LmxM.07.0160	No	N	endomembrane	endomembrane, lysosome (region)	Not attempted	Dispensable
Other/NEK		LmxM.07.0170	No	N	basal body	basal body, cytoplasm, flagellum	Not attempted	Dispensable
Other/NEK		LmxM.08.0930	No	N	flagellum	flagellum	Not attempted	Dispensable
Other/NEK		LmxM.14.1410	No	N	flagellum	flagellum, cytoplasm	Not attempted	Dispensable
Other/NEK		LmxM.21.0853	No	N	cytoplasm	cytoplasm, flagellum	Not attempted	Dispensable
Other/NEK		LmxM.21.1565	No	N	basal body	basal body, cytoplasm, flagellum	Not attempted	Dispensable
Other/NEK		LmxM.22.0950	No	N	cytoplasm	cytoplasm	Not attempted	Dispensable
Other/NEK		LmxM.26.2570	No	N	basal body	basal body	Not attempted	Dispensable
Other/NEK		LmxM.28.3000	No	N	cytoplasm	cytoplasm	Not attempted	Dispensable
Other/NEK		LmxM.08_29.2570	No	N	cytoplasm	cytoplasm, flagellum, nucleus	Not attempted	Dispensable
Other/NEK		LmxM.08_29.2670	No	N	cytoplasm	cytoplasm, flagellum	Not attempted	Dispensable
Other/NEK		LmxM.29.2130	No	N	basal body	basal body, cytoplasm, flagellum	Not attempted	Dispensable
Other/NEK	RDK2	LmxM.30.2960	No	N	cytoplasm	cytoplasm	Not attempted	required
Other/NEK		LmxM.30.3160	Yes	C/ N	cytoplasm	cytoplasm, flagellum, nucleus	cytoplasm, flagellum, basal body	Dispensable
Other/NEK		LmxM.31.0260	No	N	flagellum	flagellum, basal body, cytoplasm	Not attempted	Dispensable
Other/NEK		LmxM.31.1810	No	N	cytoplasm	cytoplasm, nucleus, flagellum	Not attempted	Dispensable
Other/NEK		LmxM.32.1980	No	N	endomembrane	endomembrane, cytoplasm	Not attempted	Dispensable
Other/NEK		LmxM.34.5190	No	N	cytoplasm	cytoplasm	Not attempted	Dispensable
Other/NEK		LmxM.36.1520	No	N	lysosome	lysosome, cytoplasm, flagellum	Not attempted	Dispensable
Other/NEK		LmxM.36.1530	No	N	cytoplasm	cytoplasm, flagellum, endomembrane	Not attempted	Dispensable
Other/NEK		LmxM.36.2290	No	N	lysosome	lysosome, cytoplasm	Not attempted	Dispensable
Orphan		LmxM.02.0570	No	N	flagellum	flagellum, lysosome, cytoplasm	Not attempted	Dispensable
Orphan		LmxM.03.0350	No	N	cytoplasm	cytoplasm, endomembrane	Not attempted	Dispensable
Orphan		LmxM.10.0830	No	C	nucleus	failed attempts	nucleus	Dispensable
Orphan		LmxM.11.0510	No	N	lysosome	lysosome	Not attempted	Dispensable
Orphan		LmxM.16.0870	No	N	cytoplasm	cytoplasm, flagellum, nucleus, kinetoplast	Not attempted	Dispensable
Orphan		LmxM.25.1520	No	N	endomembrane	endomembrane	Not attempted	Dispensable
Orphan		LmxM.26.2110	No	N	lysosome	lysosome, cytoplasm	Not attempted	required
Orphan		LmxM.08_29.2490	No	N	cytoplasmic organelles	cytoplasmic organelles, cytoplasm	Not attempted	Dispensable
Orphan	KKT3	LmxM.34.4050	No	C	nucleus	failed attempts	nucleus	required
Orphan	KKT2	LmxM.36.5350	No	C	nucleus	failed attempts	nucleus	required
Pseudo-Orphans		LmxM.34.4620	No	Not tagged				Dispensable
Pseudo-Orphans		LmxM.08.0660	No	Not tagged				Dispensable
Pseudo-Orphans		LmxM.26.2060	No	Not tagged				Dispensable
Pseudo-Orphans		LmxM.28.1650	No	Not tagged				Dispensable
Pseudo-Orphans		LmxM.31.1290	No	Not tagged				Dispensable
Pseudo-Orphans		LmxM.33.2190	No	Not tagged				Dispensable
Other/unique		LmxM.20.1330	No	N	endomembrane	endomembrane	Not attempted	required
Other/unique		LmxM.20.1340	No	N	cytoplasm	cytoplasm, endomembrane	Not attempted	Dispensable
Other/unique		LmxM.08_29.0370	No	N	cytoplasm	cytoplasm, flagellum, endomembrane	Not attempted	Dispensable
Other/unique		LmxM.34.2870	No	N	cytoplasm	cytoplasm	Not attempted	Dispensable
Other/AUR	AUK3	LmxM.26.2440	No	N	nucleus	nucleus, endomembrane	Not attempted	Dispensable
Other/AUR	AUK1/AIRK	LmxM.28.0520	No	N	nucleus	nucleus, endomembrane	Not attempted	required
Other/AUR	AUK2	LmxM.08_29.1330	No	N	cytoplasm	cytoplasm, endomembrane	Not attempted	required
Other/CAMKK		LmxM.19.0590	No	N	cytoplasm	cytoplasm, endomembrane	Not attempted	Dispensable
Other/CAMKK		LmxM.11.0250	No	N	cytoplasm	cytoplasm, lysosome	Not attempted	Dispensable
Other/CAMKK		LmxM.24.1730	No	N	cytoplasm	cytoplasm	Not attempted	Dispensable
Other/CAMKK		LmxM.34.2320	No	N	flagellum	flagellum, cytoplasm	Not attempted	Dispensable
Other/CK2	CK2A1	LmxM.34.1730	No	N	cytoplasm	cytoplasm, nucleus, kinetoplast	Not attempted	Dispensable
Other/CK2	CK2A2	LmxM.02.0360	No	N	nucleus	nucleus, lysosome, cytoplasm	Not attempted	Dispensable
Other/NAK		LmxM.15.0770	No	N	cytoplasm	cytoplasm, endomembrane, flagellum	Not attempted	Dispensable
Other/NAK		LmxM.33.0030	No	N	cytoplasm	cytoplasm, flagellum	Not attempted	Dispensable
Other/PEK	EIF2AK1	LmxM.11.0060	No	N	cytoplasm	cytoplasm, endoplasmic reticulum	Not attempted	Dispensable
Other/PEK	EIF2AK3	LmxM.29.1560	No	N	cytoplasm	cytoplasm (low expression)	Not attempted	Dispensable
Other/PEK	EIF2AK2	LmxM.33.2150	No	N	cytoplasmic organelles	cytoplasmic organelles	Not attempted	Dispensable
Other/PLK	PLK	LmxM.17.0790	No	C/N	basal body	cytoplasm (very weak)	basal body, endomembrane, cytoplasm (specific to early division)	required
Other/TLK	TLK	LmxM.30.2860	No	C/N	nucleus	cytoplasm (very weak)	nucleus	required
Other/ULK	ULK4	LmxM.28.0620	No	N	basal body	no signal	basal body, flagellum tip, cytoplasm, flagellum, nucleus	Dispensable
Other/ULK	STK36	LmxM.13.0440	No	N	basal body	no signal	basal body, flagellum tip, cytoplasm, flagellum, nucleus	Dispensable
Other/VPS15		LmxM.28.1760	No	N	Missing	endomembrane	Not attempted	required
Other/WEE		LmxM.08_29.2720	No	N	cytoplasm	cytoplasm	Not attempted	Dispensable
Other/WEE	WEE1	LmxM.33.0940	No	N	cytoplasm	cytoplasm	Not attempted	Dispensable
Other/unique		LmxM.08.0530	No	N	endomembrane	endomembrane		required
Other/unique		LmxM.20.0960	No	C/N	endomembrane	cytoplasm (very weak)	endomembrane	required
Other/unique		LmxM.21.0823	No	N	lysosome	lysosome, endomembrane	Not attempted	Dispensable
Other/unique		LmxM.36.2630	No	N	endomembrane	endomembrane	Not attempted	Dispensable
Other/unique		LmxM.22.1150	No	N	cytoplasm	cytoplasm	Not attempted	Dispensable
Atypical	PIK	LmxM.08_29.1450	Yes	C/N	lysosome	basal body,cytoplasm	lysosome, endomembrane	Dispensable
Atypical	PI3K	LmxM.24.2010	No	N	cytoplasm	cytoplasm	Not attempted	required
Atypical	PI4K	LmxM.33.3590	No	N	cytoplasm	cytoplasm	Not attempted	Dispensable
Atypical	PI3,5K	LmxM.27.0890	No	N	cytoplasm	cytoplasm (pointed)	Not attempted	Dispensable
Atypical	PIPKa	LmxM.33.3090	No	C	cytoplasm	failed attempts	cytoplasm	Dispensable
Atypical	PI4P5K	LmxM.34.0560	No	N	flagellar pocket	flagellar pocket, cytoplasm	Not attempted	Dispensable
Atypical	TOR1	LmxM.36.6320	No	N	cytoplasm	cytoplasm, endomembrane	Not attempted	required
Atypical	TOR2	LmxM.33.4530	No	N	cytoplasmic organelles	cytoplasmic organelles, cytoplasm	Not attempted	required
Atypical	TOR3	LmxM.33.3940	No	N	cytoplasm	cytoplasm, kinetoplast	Not attempted	Dispensable
Atypical	ATM	LmxM.02.0120	No	N	nucleus	nucleus, cytoplasm	Not attempted	Dispensable
Atypical	ATR	LmxM.31.1460	No	C	cytoplasm	failed attempts	cytoplasm	Dispensable
