# Supplementary material for: Systematic functional analysis of Leishmania protein kinases identifies regulators of differentiation or survival
Source: Nat Commun. 2021 Feb 23;12:1244. doi: 10.1038/s41467-021-21360-8 (PMC7902614; doi:10.1038/s41467-021-21360-8)
Supplement: Supplementary file 10 — Supplementary Data 7 [file 41467_2021_21360_MOESM10_ESM.xlsx]

## Sheet: Gene deletion primers 
Supplementary Data 3: Primers used for gene deletion and predicted size of PCR products for CDS and integration.
Group/Family	Name	Gene ID	Barcode	OL Upstream	Upstream Forward	OL downstream	Downstream Reverse	OL 5’sgRNA	5’sgRNA	OL 3’sgRNA	3’sgRNA	Diagnostic PCRs
												OL# Oligo 1	Oligo 1 (ORF F)	OL# Oligo 2	Oligo 2 (ORF R)	OL# Oligo 3	Oligo 3 (Upstream integration)	Fragment ORF (bp)	Fragment integration (bp)	Observation
AGC	RAC1	LmxM.15.1550	TTGACCATGTGG	OL9030	TTTTCTTGTCTCGATACGCAGTCGACCGTGTAATACGACTCACTATAAAACTGGAAGTTGACCATGTGGgtataatgcagacctgctgc	OL9059	GACTGAAACACATGGCAAAGCAAAGAGGAAccaatttgagagacctgtgc	OL6992	gaaattaatacgactcactataggTTAGTGGCAAAAAAAGGAGGgttttagagctagaaatagc	OL9088	gaaattaatacgactcactataggTGAAAGCAGCATATTCAAGTgttttagagctagaaatagc	OL9650	CAGGTGGTTCCACAGAAGGT	OL9679	GACAAGATGCCGACCAAAAT	OL9708	CCGCAAAGAAAAGAGGACAC	623	163
AGC	AEK1	LmxM.25.2340	CCCTTGGCCCAA	OL9031	TCTTTCGCTCTCATCGACGACACATCTCCCTAATACGACTCACTATAAAACTGGAAGCCCTTGGCCCAAgtataatgcagacctgctgc	OL9060	CCTGTGCCCTCCTGTCCTTTGGCGCCGCCAccaatttgagagacctgtgc	OL6995	gaaattaatacgactcactataggGGTGCTTGAGGTGTGTACAAgttttagagctagaaatagc	OL9089	gaaattaatacgactcactataggGCACCCGCGAACGCGGCCTTgttttagagctagaaatagc	OL9651	GCCATGAAGGTGATCAACAA	OL9680	GAAGTCCACGGAGTTGGTGT	OL9709	GCATCCGCTATTCTCTTTGC	492	492
AGC	ZFK	LmxM.28.1670	GCATGACTGTGG	OL9032	TTTGGCGGCTCGCTAGAAACACCCGCGTGCTAATACGACTCACTATAAAACTGGAAGGCATGACTGTGGgtataatgcagacctgctgc	OL9061	CACAGGAGGGACTTGTCAGACAGGCATCCAccaatttgagagacctgtgc	OL6996	gaaattaatacgactcactataggGCGATCTTGTGCCGTTTCGAgttttagagctagaaatagc	OL9090	gaaattaatacgactcactataggTAGCAGTGGATGTGTTCCGGgttttagagctagaaatagc	OL9652	TCTGTCTGGAACGCGTAGTG	OL9681	CCTACAGAGGCATGCAGTCA	OL9710	GGCAACCTCCTTGTTTGTTC	481	283
AGC	RAC2	LmxM.29.0800	ATTAATTCCCAA	OL9033	TCGACAGCCAGAAAATACAGTTAGATATTCTAATACGACTCACTATAAAACTGGAAGATTAATTCCCAAgtataatgcagacctgctgc	OL9062	GTCGCGGGTGATAGAGAGAGAGGTGTGCCTccaatttgagagacctgtgc	OL6997	gaaattaatacgactcactataggACACGGACACAAAGGATAGGgttttagagctagaaatagc	OL9091	gaaattaatacgactcactataggGCATTAAATTGAAACGGGCTgttttagagctagaaatagc	OL9653	GAAGGACACGGACAAGTGGT	OL9682	ACAGTACGTGACAGCGTTCG	OL10084	CCGACGCATCTCATAGGTCT	415	1040
AGC		LmxM.29.1000	CGTACACTGTGG	OL9034	TACCACCAAACACCACCATCCCCCTTGCCTTAATACGACTCACTATAAAACTGGAAGCGTACACTGTGGgtataatgcagacctgctgc	OL9063	TCTCCCCACACCGCCTCTCACAGCCCTCAAccaatttgagagacctgtgc	OL6998	gaaattaatacgactcactataggTAAGCTAAGAGAGGCTGTGCgttttagagctagaaatagc	OL9092	gaaattaatacgactcactataggGAAAAAGCTAAAGGGCACTCgttttagagctagaaatagc	OL11026	TACGTCTCACCGGAGATGGT	OL11027	TCTGAGGCATCACTCGAAGC	OL9712	ACCTTCCATCGTCCCTCTCT	503	861	Integration checked with OL5674 (GACGATACAAGTCAGGTTG)
AGC		LmxM.30.1530	GCCGGTTCCCAA	OL9035	TGCGCTTTTCTTTCGCGGCTACCCCACCCTTAATACGACTCACTATAAAACTGGAAGGCCGGTTCCCAAgtataatgcagacctgctgc	OL9064	TCCTTTTCCAGTCCTGAATCTGCTGTCGATccaatttgagagacctgtgc	OL6999	gaaattaatacgactcactataggTGAAGTTCGATTCCGCTACGgttttagagctagaaatagc	OL9093	gaaattaatacgactcactataggGATGTTGCTGCGACTGAATAgttttagagctagaaatagc	OL9655	AGGGCGCGACTACACATATC	OL9684	AGCACCTCCAACTCATGGAC	OL9713	CTATTCATGGCCCACTGCTT	835	545
AGC/NDR		LmxM.06.1180	TTTCTCTAGTGG	OL9036	CCGCTCCTTCCTGAAAAAGCCTCGATGCGTTAATACGACTCACTATAAAACTGGAAGTTTCTCTAGTGGgtataatgcagacctgctgc	OL9065	TATATATGACACATGTACACGTATGCACCTccaatttgagagacctgtgc	OL7000	gaaattaatacgactcactataggTGGGACTCACGCGCGCATCGgttttagagctagaaatagc	OL9094	gaaattaatacgactcactataggAAGCGGCTGAGAAAAGGAAGgttttagagctagaaatagc	OL9656	GCCTTTGGTGAGGTGTTTGT	OL9685	GAGAGACCGAAGTCGCTCAG	OL9714	ATCCTTTCGTCACTCGCTTG	419	316
AGC/PKA	PKAC3	LmxM.18.1080	CCAGCGCGCCAA	OL9037	CCTCTCTTGCGCCTTGAAGATTTTGTTCCTTAATACGACTCACTATAAAACTGGAAGCCAGCGCGCCAAgtataatgcagacctgctgc	OL9066	CCGTCGCTCCCCCCTCCCCTTTCCGCACTTccaatttgagagacctgtgc	OL7001	gaaattaatacgactcactataggTAAGGATACGACCGAGCAAAgttttagagctagaaatagc	OL9095	gaaattaatacgactcactataggCAACACCTTGGAAGCAGGAAgttttagagctagaaatagc	OL9657	GTACGCTTGGTGAAGCACAA	OL9686	CTTTATGTTGCCGTCCTGGT	OL9715	CCCCCAATAAAGCTGTACGA	374	304
AGC/PKA	PKAC2	LmxM.34.3960	AAAGACTAGTGG	OL9038	CAACTTTCTCTCAGCCTCTTTCGGCTACCATAATACGACTCACTATAAAACTGGAAGAAAGACTAGTGGgtataatgcagacctgctgc	OL9067	ACATAAAGACTGAGCACAAACATATGCCCAccaatttgagagacctgtgc	OL7002	gaaattaatacgactcactataggCACCGTCTGTGTCAAAGGAAgttttagagctagaaatagc	OL9096	gaaattaatacgactcactataggCACGTCTGCATCTCATTCTGgttttagagctagaaatagc	OL9658	CTGGAAACTCTCGGACTTCG	OL9687	TGTTGTCCAGCAGCAGATTC	OL9716	CCTTCTCCAAACGACGAGAG	419	572
AGC/PKA	PKAC1	LmxM.34.4010	TTGATGCGCCAA	OL9039	GTGAGGGCAGGCTAGAGAACGAGGACCTCTTAATACGACTCACTATAAAACTGGAAGTTGATGCGCCAAgtataatgcagacctgctgc	OL9068	CAAACGGCACCACTGCTACGAGCATCCGTCccaatttgagagacctgtgc	OL7003	gaaattaatacgactcactataggGTCTGCGTGTGTTCGTATTAgttttagagctagaaatagc	OL9097	gaaattaatacgactcactataggCCGCTACTATCCCCGCATAAgttttagagctagaaatagc	OL9659	CACTCGCTGGACGTGATCTA	OL9688	AGTACGGGTGGTTCTTCACG	OL9717	CCTTGTTTCCCGTTGAGTGT	418	399
AGC/RSK		LmxM.03.0780	GAACTGAAGTGG	OL9040	TGCGTGTGTGTGTGTGTGTGTGTCGGTCCCTAATACGACTCACTATAAAACTGGAAGGAACTGAAGTGGgtataatgcagacctgctgc	OL9069	CGAGGGGCACCACGCCACAGAGTCCTCCCAccaatttgagagacctgtgc	OL7004	gaaattaatacgactcactataggGTCAACTCGAGCGAGGGAGGgttttagagctagaaatagc	OL9098	gaaattaatacgactcactataggATGCACGTCGGATGCGCAAGgttttagagctagaaatagc	OL9660	CTGGTTCGTGAAGGAATCGT	OL9689	CAGTACATGAGCCCGGAGAT	OL9718	TCCGTGTGTGTTGTGTTGTG	696	344
CAMK		LmxM.27.2460	AGTGCCGGCCAA	OL9041	CACACACACACACACACATCAAGCCGTCCGTAATACGACTCACTATAAAACTGGAAGAGTGCCGGCCAAgtataatgcagacctgctgc	OL9070	CGTGTTGTGGCTTCCAGAAAAAACGCCAGCccaatttgagagacctgtgc	OL7562	gaaattaatacgactcactataggAACGACCGAAGACACGGGCGgttttagagctagaaatagc	OL9099	gaaattaatacgactcactataggGGGCGATGCAACACCGCAGAgttttagagctagaaatagc	OL9661	CGTGTCGATTGTGATGGAGT	OL9690	GTATCACCGCCGTAAAAACG	OL9719	GCCTCGGAGTGTGTACTCGT	518	521
CAMK		LmxM.05.0130	CTTGAGAAGTGG	OL9042	CTCCCGTTGCGTATTCCTTCGTCTCCGCCTTAATACGACTCACTATAAAACTGGAAGCTTGAGAAGTGGgtataatgcagacctgctgc	OL9071	GATGAGAACGTTGCGCGTTCGTCAACCGGGccaatttgagagacctgtgc	OL7563	gaaattaatacgactcactataggAGAGCAGGAGAACAAGACCGgttttagagctagaaatagc	OL9100	gaaattaatacgactcactataggAAGAATCGCCTTCCTCCTTCgttttagagctagaaatagc	OL9662	CGTGACGGAGTATGTCGATG	OL9691	GTACACATCGAGGCGAGACA	OL9720	TGCTAAGCATCTTCCGCTTT	454	435
CAMK	MPKK3	LmxM.17.0060	TCACGCGGCCAA	OL9043	TCAAACAATGCGCTGAAAGCCAGAAATAGTTAATACGACTCACTATAAAACTGGAAGTCACGCGGCCAAgtataatgcagacctgctgc	OL9072	GGCATGCCCGTATGCGAAAGCGTTCGTCCTccaatttgagagacctgtgc	OL7564	gaaattaatacgactcactataggTTCAGTGACAGCTTCATGCCgttttagagctagaaatagc	OL9101	gaaattaatacgactcactataggTAGAACGTGCGAGAACATCAgttttagagctagaaatagc	OL9663	GAGTTGATCTGCCCAATGGT	OL9692	CTACCCGTCACAAGCACCTT	OL9721	GAGGCGCAGTCCATCTAGTC	516	322
CAMK	AKB1	LmxM.19.0140	TCCAGGAAGTGG	OL9044	TCGCAGTGCCCTCTTTTTCGTTTCTATCCTTAATACGACTCACTATAAAACTGGAAGTCCAGGAAGTGGgtataatgcagacctgctgc	OL9073	GAACTGTGGATTGTAAGGACCGCGATCCCAccaatttgagagacctgtgc	OL7565	gaaattaatacgactcactataggCGCGCGCACCTCGATAAAAAgttttagagctagaaatagc	OL9102	gaaattaatacgactcactataggGTGAGCGAGTGGTGAATATGgttttagagctagaaatagc	OL9664	CACTTCACTTTGCAGCTTGG	OL9693	CTCCGGTAGCTTCCCCTACT	OL9722	TGTGTCTGTGAATCGGTCGT	337	352
CAMK	SOS2	LmxM.22.0810	CTGTACGGCCAA	OL9045	GCAACACACGTAGCTACGTTGACCTCACCTTAATACGACTCACTATAAAACTGGAAGCTGTACGGCCAAgtataatgcagacctgctgc	OL9074	CTGGAACTATGCCCCCTCCCCAAACGGCCAccaatttgagagacctgtgc	OL7566	gaaattaatacgactcactataggGCCCAGTGAAACTTTATATAgttttagagctagaaatagc	OL9103	gaaattaatacgactcactataggAGCCGAAAGAGCGCCGCTTGgttttagagctagaaatagc	OL9665	GTGGTGATCTGTGCGACATC	OL9694	AGTTCTTTGCCTCGGCACTA	OL9723	CTATTTGTGGCCCGTATGCT	465	529
CAMK		LmxM.26.2510	AGGTCGAAGTGG	OL9046	CCCCCCAGCTCCCGTCCTTCTGCCGTGCCCTAATACGACTCACTATAAAACTGGAAGAGGTCGAAGTGGgtataatgcagacctgctgc	OL9075	CCGCAACCACCGCAACGGAAGCTCAAGGGAccaatttgagagacctgtgc	OL7567	gaaattaatacgactcactataggACAAGTAGTGAGAGGATCGGgttttagagctagaaatagc	OL9104	gaaattaatacgactcactataggAAAAAAACGAAAGAAACGCAgttttagagctagaaatagc	OL9666	CGATGATGTCCGAGTTTCCT	OL9695	ATCATCGGGGTGCTGTAGTC	OL9724	CCACAGGCCCTTATTTCTGA	511	481
CAMK		LmxM.27.2470	GACATCGGCCAA	OL9047	CTCTCACGCGCACGTAGGCGCATTGCGAAGTAATACGACTCACTATAAAACTGGAAGGACATCGGCCAAgtataatgcagacctgctgc	OL9076	GCCCTCAGCTGCATCTGCCCGGCGTGCCCGccaatttgagagacctgtgc	OL7568	gaaattaatacgactcactataggGAACACACGCGTGACGACACgttttagagctagaaatagc	OL9105	gaaattaatacgactcactataggGATCGCAACAACGCCAAAGGgttttagagctagaaatagc	OL9667	CGTGGTGCAGATGATTGAGT	OL9696	ACACATCCCTGCTGAAGGAC	OL9725	CGCACGGAGCTATTTACAGG	527	503
CAMK	LDK	LmxM.28.2000	CGGCTAGAGTGG	OL9048	CCCCGACTTTGAGTTGGACGGCTAAACGGCTAATACGACTCACTATAAAACTGGAAGCGGCTAGAGTGGgtataatgcagacctgctgc	OL9077	TGTATGCGTGTGTGTGTGTATGTGTGTGTGccaatttgagagacctgtgc	OL7569	gaaattaatacgactcactataggAACGGAAGGCACTGACGCGAgttttagagctagaaatagc	OL9106	gaaattaatacgactcactataggCCAAGACGGCCATGAAGACGgttttagagctagaaatagc	OL9668	GCGATGAAGGAAACGAGGTA	OL9697	GACGACGGCTTCTACCAGAG	OL9726	GGATCCTATCGGCACCTTTT	575	190
CAMK		LmxM.34.1050	TACGCTAGCCAA	OL9049	CCTTTCTCACTGACTCATCGCCGCGCAGCCTAATACGACTCACTATAAAACTGGAAGTACGCTAGCCAAgtataatgcagacctgctgc	OL9078	ATGTATGCGCAGCCGGAGTACTGCGATCCGccaatttgagagacctgtgc	OL7570	gaaattaatacgactcactataggTCTCACAGGCGTACGATTGGgttttagagctagaaatagc	OL9107	gaaattaatacgactcactataggCCTCACCGCCATTCAGCAGGgttttagagctagaaatagc	OL9669	CACCGTGACATTAAGCCAGA	OL9698	AGAGGACACCGTGGTCAATC	OL9727	CCCTCCCTCTCTCTGGACTC	466	777
CAMK/CAMKL		LmxM.07.0900	GCCGAAGAGTGG	OL9050	CCCTTCTCCTTCACTGTCCCTCCTGCTCCCTAATACGACTCACTATAAAACTGGAAGGCCGAAGAGTGGgtataatgcagacctgctgc	OL9079	GCACGGCGTCGATCCCGTTTCCGCTCTCCCccaatttgagagacctgtgc	OL7571	gaaattaatacgactcactataggATCGGTGGGAGATAGATCGAgttttagagctagaaatagc	OL9108	gaaattaatacgactcactataggTCACCCTTCCACACGCTCGAgttttagagctagaaatagc	OL9670	CTGGCAACTTCTCCAAGGTC	OL9699	CAGCATGCGTGAAATCAAGT	OL9728	CACATCACCACCAGTGAAGG	689	489
CAMK/CAMKL		LmxM.18.0640	CGTATTAGCCAA	OL9051	AACGTCGTCGAGGACGGTCATCACAGCCACTAATACGACTCACTATAAAACTGGAAGCGTATTAGCCAAgtataatgcagacctgctgc	OL9080	CTTTCTACGGAGCTTCACTCCCCCGCCCCGccaatttgagagacctgtgc	OL7572	gaaattaatacgactcactataggATACACGAACAAGTAGCTACgttttagagctagaaatagc	OL9109	gaaattaatacgactcactataggTGGCAGATGATGGGGGAGATgttttagagctagaaatagc	OL11028	CGCCGCCTAAAGAAGGAGAA	OL11029	GATCCTCGAACGGTAGACGC	OL9729	CGGCGACAGACACCTATTCT	499	377
CAMK/CAMKL		LmxM.24.0230	ATTAGAGAGTGG	OL9052	CTGCCACACCACGCCCCTGGCGTGCAACCGTAATACGACTCACTATAAAACTGGAAGATTAGAGAGTGGgtataatgcagacctgctgc	OL9081	TACCCTCCGAGGCACCAGCGCACTTGCCAGccaatttgagagacctgtgc	OL7573	gaaattaatacgactcactataggTTGGTGTGCGTGTGTATGTGgttttagagctagaaatagc	OL9110	gaaattaatacgactcactataggAAAAGCTGGAGCGTGCGCCGgttttagagctagaaatagc	OL9672	CTGCCAACATCGTCTTCTGA	OL9701	CGTCTCCCGGTCTATACCAA	OL9730	CTGGTTGATAACCCCCTCCT	528	758
CAMK/CAMKL	AMPKa	LmxM.08_29.2020	GCATATAGCCAA	OL9053	TGAACCTCTCCTGTGAGACGCTTGCTTCCCTAATACGACTCACTATAAAACTGGAAGGCATATAGCCAAgtataatgcagacctgctgc	OL9082	TACATCTTCTACAGCAACCCCGCCGCGCCAccaatttgagagacctgtgc	OL7574	gaaattaatacgactcactataggTTTCGAAATGGCTGGCAATAgttttagagctagaaatagc	OL9111	gaaattaatacgactcactataggGGAACGCAAAGCAGTGGAGCgttttagagctagaaatagc	OL9673	CCGGAGGTCATTTCAGGTAA	OL9702	CCGGAACACATCTTGGAAGT	OL9731	CTTCCATTTCGGCGTACATT	812	677
CAMK/CAMKL		LmxM.32.1710	TAATCAGAGTGG	OL9054	TGACCTTTACTCGTTGCTGCGACAGATTTTTAATACGACTCACTATAAAACTGGAAGTAATCAGAGTGGgtataatgcagacctgctgc	OL9083	GCTCAAAGAGTGCAATGGTAATAAAACCCAccaatttgagagacctgtgc	OL7575	gaaattaatacgactcactataggGTTCGTTTTTCTTGCTCGATgttttagagctagaaatagc	OL9112	gaaattaatacgactcactataggTCTTGTCTTTCACTGCTCGGgttttagagctagaaatagc	OL9674	GACTCTCCCGCTACACGAAG	OL9703	GATCGAGGTTGACACGGAAC	OL9732	CCACAACGATCGAAACACAC	366	743
CAMK/CAMKL		LmxM.34.0490	ATGCGTAGCCAA	OL9055	AGCCGTGAGAAAGAGCCGTCCGTGTCTCCCTAATACGACTCACTATAAAACTGGAAGATGCGTAGCCAAgtataatgcagacctgctgc	OL9084	ATACACGTAATACATATACATGCACACACAccaatttgagagacctgtgc	OL7576	gaaattaatacgactcactataggGCTGCTGTTGCTGCTACAAAgttttagagctagaaatagc	OL9113	gaaattaatacgactcactataggCACACGCACCACGTTGCTTAgttttagagctagaaatagc	OL9675	CAGCATGCTCTCTTCACTCG	OL9704	GTCCTGTGTTGCATGAGGTG	OL11042	CACAGACGCAAAACGAAGGG	953	872
CAMK/CAMKL	SNF1	LmxM.36.0900	ACCCTTCAGTGG	OL9056	AGTAGCCTTCCTGAGATACGAAATCGAAAATAATACGACTCACTATAAAACTGGAAGACCCTTCAGTGGgtataatgcagacctgctgc	OL9085	GGCTACGGCTCCCTCAACGCGAACTCGTTGccaatttgagagacctgtgc	OL9117	gaaattaatacgactcactataggAGATACGAAATCGAAAAGCGgttttagagctagaaatagc	OL9114	gaaattaatacgactcactataggGAGGGAGCCGTAGCCTTGCTgttttagagctagaaatagc	OL9676	AGATTGGCTACCACGAAACG	OL9705	AACAGGTAGCGGGGAAAGTT	OL9734	GCTTGTGCTCTCACTGCTTG	745	309	low quality genome UTR region sequencing
CAMK/CAMKL		LmxM.21.0150	GTGGCATGCCAA	OL9057	ATCGAGACCAGTACTTGTGTCTCCCTCCCCTAATACGACTCACTATAAAACTGGAAGGTGGCATGCCAAgtataatgcagacctgctgc	OL9086	GTCGGCGTCATCTCACCACGCTTCTCACCTccaatttgagagacctgtgc	OL7577	gaaattaatacgactcactataggGGCGGGGGTGATGGTGGGGCgttttagagctagaaatagc	OL9115	gaaattaatacgactcactataggGAGCAGGGGAAATGGAAGGCgttttagagctagaaatagc	OL9677	AGGTCATCATCCGCGTTTAC	OL9706	CGAAGCTACCAAGTCGAAGG	OL9735	CACGTGTGTCTCTCCCACAC	426	526
CAMK/CAMKL		LmxM.04.0650	CCGTCTCTCCGG	OL11063	CGCAGCAGGTTGTGCCTCCCACCCACCCCATAATACGACTCACTATAAAACTGGAAG CCGTCTCTCCGGgtataatgcagacctgctgc	OL11064	CCAGCTAGTGGATGATGACGGGACTCGCCAccaatttgagagacctgtgc	OL11065	gaaattaatacgactcactataggGTGTCCAGAGAGGTGGCGGGgttttagagctagaaatagc	OL11066	gaaattaatacgactcactataggATACCGTGCGGCGATGGATGgttttagagctagaaatagc	OL11067	AAAGCGGTACAGATCGCACA	OL11068	GGCTGGTCAAACACCTCGTA	OL11069	CATCCCTCCACACGTATGCC	502	688
CAMK/CAMKL		LmxM.19.1470	ACGCTCTTCCGG	OL6154	ACCCGCCTCGAACAAACTTTACACACAGCTTAATACGACTCACTATAAAACTGGAAGACGCTCTTCCGGgtataatgcagacctgctgc	OL6156	GAAGAACGACGTCGACGTAGAAGCCAATGCccaatttgagagacctgtgc	OL6155	gaaattaatacgactcactataggATCCGCCTAGGCGTCTAAAAgttttagagctagaaatagc	OL6157	gaaattaatacgactcactataggGGAAATGCGCTTGATCAAGAgttttagagctagaaatagc	OL11043	GGCTGAGTCTGGTCTCCAAC	OL11044	CAGCCAGTCAAACAAGTCGC	OL11045	TGGTCCTAGTACGCGGTTTG	494	787
CAMK/CAMKL		LmxM.22.1170	TGGGATCAGTGG	OL9058	AGAGGCAGCCACGCGTCAACGAGCGCTGTCTAATACGACTCACTATAAAACTGGAAGTGGGATCAGTGGgtataatgcagacctgctgc	OL9087	TGTGCTCATCAGCCGCTCACCCCGCATGTGccaatttgagagacctgtgc	OL9485	gaaattaatacgactcactataggCTTTCCCTTTCCATCGTGTCgttttagagctagaaatagc	OL9116	gaaattaatacgactcactataggCACGCACATTCACGCAGCGTgttttagagctagaaatagc	OL9678	CGGTGTCGTCCTGTACTTCA	OL9707	CTTCATTTGGCGGTAGTGGT	OL9736	CTCGTGACCTCCTTTTCTCG	778	757
CAMK	AMPKb	LmxM.23.0490	CATCAGTCAGGG	OL9779	AGTCACAGACTGGCCCGGAGACTTCATCCATAATACGACTCACTATAAAACTGGAAGCATCAGTCAGGGgtataatgcagacctgctgc	OL9781	CATCGACTCCCCCACCCCTTTCTTCATCCTccaatttgagagacctgtgc	OL9780	gaaattaatacgactcactataggTTGTCGATGGATTGCTACGGgttttagagctagaaatagc	OL9782	gaaattaatacgactcactataggGCTTGTGAAGCTCATCGAAGgttttagagctagaaatagc	OL10216	ATGTGCGTACGTTGATCGAG	OL10217	AGCACGTCGTTCAGGAAGAT	OL10218	TGCTGTCTGTTGGCCTCTTA	332	475
CAMK	AMPKg	LmxM.34.0760	GTCTTCCTTCAA	OL9783	CCCTTCTACCTTCAGCTATCACTCGTGCCCTAATACGACTCACTATAAAACTGGAAGGTCTTCCTTCAAgtataatgcagacctgctgc	OL9785	GGACAGTACCACAGCTGCTTTATGCACTTCccaatttgagagacctgtgc	OL9784	gaaattaatacgactcactataggGGTGGGTGGGAGAGGGGTGGgttttagagctagaaatagc	OL9786	gaaattaatacgactcactataggGGGCTGTTGTGAGGGAGGAAgttttagagctagaaatagc	OL10219	GTCAGGACCAAAGAGCGGTA	OL10220	CACCGACTTGTGGCACATAC	OL10221	CGCCATGATAACCATTACCC	605	565
CK1/CK1	CK1.4	LmxM.27.1780	TATTTCCGGCAA	OL9118	TCTGTCGCTCGCTTGAAGACACCGCGCCCCTAATACGACTCACTATAAAACTGGAAGTATTTCCGGCAAgtataatgcagacctgctgc	OL9137	CCCTTCCACCGTTCCACGGTCGCCGGGACAccaatttgagagacctgtgc	OL7105	gaaattaatacgactcactataggTGTATCCAATGTGAGGGCGTgttttagagctagaaatagc	OL9150	gaaattaatacgactcactataggCCTCTGTGGGGGAGGGGGATgttttagagctagaaatagc	OL9803	GAGTCACGCAGAGAGCACAG	OL9804	GCTCTGCCTGAGCAGTCTTT	OL9805	TCTCTCTCTGCGTGTCTCCA	836	195
CK1/CK1	CK1.3	LmxM.04.1210	TAGGTGTACCGG	OL9119	CTCTCTTCTTCCCCGCCTTTGTTTTTGCCATAATACGACTCACTATAAAACTGGAAGTAGGTGTACCGGgtataatgcagacctgctgc	OL9138	ACAAGGGCAACATCGGACGTCATCGCATACccaatttgagagacctgtgc	OL7108	gaaattaatacgactcactataggTCAGCTACACGAGTGTATGAgttttagagctagaaatagc	OL9151	gaaattaatacgactcactataggATGTGTCTACATGTGGTCGGgttttagagctagaaatagc	OL9806	AGCATATTTGGCTGGTTTGC	OL9807	TTCAGACGTCCAACAACGAG	OL9808	ACCTCTCCCGTACCCACTAC	904	377
CK1/CK1		LmxM.25.1580	ATAAACCGGTAA	OL9120	CCCCTCCCTGTGCGTGTGCGTGTGCGAGGGTAATACGACTCACTATAAAACTGGAAGATAAACCGGTAAgtataatgcagacctgctgc	OL9139	CATGCACGCACAGGCGTGCGCATCACCCCCccaatttgagagacctgtgc	OL7111	gaaattaatacgactcactataggCCAATCAGACGAGAGCGGCTgttttagagctagaaatagc	OL9152	gaaattaatacgactcactataggGTATGCGTGTGAAAGAAAGCgttttagagctagaaatagc	OL9810	CAACAGTACCCCATCCAACC	OL9809	GGGATGTGATATCGGTGGAC	OL11046	GCCATTATGATGCCGTCGTG	866	675
CK1/CK1		LmxM.29.3470	CTAGAAGTCCGG	OL9121	TACAGGTGCCTCTTGATCTACTTATATTTTTAATACGACTCACTATAAAACTGGAAGCTAGAAGTCCGGgtataatgcagacctgctgc	OL9140	ACGGCGCCCTAGTAAATCAGCGTAAGCCAGccaatttgagagacctgtgc	OL7114	gaaattaatacgactcactataggTCTTCGAGTCGGTCTCTCCTgttttagagctagaaatagc	OL9153	gaaattaatacgactcactataggCAGAGCATCGTCGTCTTCTAgttttagagctagaaatagc	OL9812	TGAGGTGTTCAGAGGTGTCG	OL9813	TCGTACTGCTCCCCCATATC	OL9814	GCCTCACAGCCTTACACCTT	801	289
CK1/CK1	CK1.1	LmxM.34.1000	GAGATTACGTAA	OL9122	GCCCGCCGCCAACCAGAGAGCAAGAGAGAATAATACGACTCACTATAAAACTGGAAGGAGATTACGTAAgtataatgcagacctgctgc	OL9141	ACTCCGCCCATTCACTAACAGGCTTACCCAccaatttgagagacctgtgc	OL7117	gaaattaatacgactcactataggGTAACGGTGTCGTGGCACATgttttagagctagaaatagc	OL9154	gaaattaatacgactcactataggTGTATGTCTGTGCTCGTTGAgttttagagctagaaatagc	OL9815	AGTGGTGGCCATGAAGGTAG	OL9816	CGGAGATAGCCGTAGTCAGG	OL9817	CTCCTGACTCAGTGCGTTGT	720	299
CK1/CK1	CK1.2	LmxM.34.1010	GATCTAGTCCGG	OL9123	ATCCTATTCTCTCTTGCCCGTACGCCCCACTAATACGACTCACTATAAAACTGGAAGGATCTAGTCCGGgtataatgcagacctgctgc	OL9142	CAGTACTCCTCTATCTCCTCCTCTTTCCCTccaatttgagagacctgtgc	OL7120	gaaattaatacgactcactataggCTGAACGTAGAAGCGCACAGgttttagagctagaaatagc	OL9155	gaaattaatacgactcactataggGTCTTTGAAAAAAAAAGAAAgttttagagctagaaatagc	OL9818	CTACCGGATCGGTCAGAAGA	OL9819	TTTCAAAGACTCGCATCGTG	OL9820	CGTCGGCAAGCACTTTATCG	1065	253
CK1/TTBK		LmxM.33.3020	AGAGCTACGGAA	OL9124	TGCAGCTGTGAGGGGGGATCGGCAGAGTTATAATACGACTCACTATAAAACTGGAAGAGAGCTACGGAAgtataatgcagacctgctgc	OL9143	AAGGCTGAGGGCTCGGGATAGCGGGCAGCGccaatttgagagacctgtgc	OL7123	gaaattaatacgactcactataggCTTGCAAGCGTACGCACATAgttttagagctagaaatagc	OL9156	gaaattaatacgactcactataggCTGTTTTGAAATTAGCGACGgttttagagctagaaatagc	OL9821	ATCTCGCCACTCGTATCACC	OL9822	ACAGGGCTGCACCTTCTTTA	OL9823	TCACTTCGCGGCTTGTAACT	865	230
CMGC		LmxM.24.0670	TCTTAATCGTCC	OL7734	ATATAGATTGCAGAGAAGACTTGTATACCATAATACGACTCACTATAAAACTGGAAGYTCTTAATCGTCCgtataatgcagacctgctgc	OL7735	CCAAAACGCATCCTCCAGAAGCCGTGCGGGccaatttgagagacctgtgc	OL6696	gaaattaatacgactcactataggGGTGAAAAGCTAAACAGTAAgttttagagctagaaatagc	OL7736	gaaattaatacgactcactataggTGTGGAGATGGGTGGGGACAgttttagagctagaaatagc	OL8382	ACAAGCGACAGTGCATCGTA	OL8383	GCAGACGATCGGTCGAGATT	OL8614	TCTACAGGGAGCTACACGCT	505	300
CMGC	MPK15	LmxM.32.2070	CGCCTGATCCGG	OL7737	CCACTCGGGACGGGGCACCGCCTTCAGCGTTAATACGACTCACTATAAAACTGGAAGCGCCTGATCCGGgtataatgcagacctgctgc	OL7738	ACTCCTCCCACCCGCCTTCGGCAGCTCCCCccaatttgagagacctgtgc	OL6699	gaaattaatacgactcactataggTGCGGACAAGAGGCGTAGTGgttttagagctagaaatagc	OL7739	gaaattaatacgactcactataggGAGGGCATCGATGCATCGCGgttttagagctagaaatagc	OL8384	CCAGAACGAAGAGTTGGGCT	OL8385	CACCAGCTTGGGTTCTTCCT	OL8615	GTCGTTGTTTGCGCTTCCTT	505	226
CMGC/CDK	CRK7	LmxM.26.0040	AGAATATCGTCC	OL7740	CTTCTCCCCTCGTCCTCGTTCGCGCCGCGCTAATACGACTCACTATAAAACTGGAAGAGAATATCGTCCgtataatgcagacctgctgc	OL7741	CGTGAGTTCCCACGACTTGCTTCAGTGGCAccaatttgagagacctgtgc	OL6702	gaaattaatacgactcactataggCATTCCTCTCCTGTCTGTGTgttttagagctagaaatagc	OL7742	gaaattaatacgactcactataggGGTCGGCTCACTGTGGTGTCgttttagagctagaaatagc	OL8386	TCGTATCTGCGCATGCTTCT	OL8387	ACCTAGCTAACGGGTCGAGT	OL8616	CTTACTTGACCTGCCGCCAT	508	291
CMGC/CDK	CRK2	LmxM.05.0550	GCGGAGATCCGG	OL7743	CCCATGCACGTTGCGGTGGGGCCGTCGCCCTAATACGACTCACTATAAAACTGGAAGGCGGAGATCCGGgtataatgcagacctgctgc	OL7744	AGGCTTCTCCGATGCCGAGGTCATGACAGCccaatttgagagacctgtgc	OL6705	gaaattaatacgactcactataggGCCTCTTCGGACGCGCAAAGgttttagagctagaaatagc	OL7745	gaaattaatacgactcactataggTACCCCAACCACAGCTACTGgttttagagctagaaatagc	OL8388	CTGAAGGAGATACGCCACCC	OL8389	CGTTCGGCGTCCCCATAATA	OL8617	GGCAGAGAGATTGACGGCTT	508	275
CMGC/CDK	CRK12	LmxM.09.0310	CATGGCCGGTCC	OL7349	AAACCGGAAGAGGTGTGCGGTGCTCCGCCTTAATACGACTCACTATAAAACTGGAAGCATGGCCGGTCCgtataatgcagacctgctgc	OL6551	GTGCACTGTCTTGGTCCCTCCAACCTGTTGccaatttgagagacctgtgc	OL6554	gaaattaatacgactcactataggCCTCTCGCCTCCACGTGCTCgttttagagctagaaatagc	OL6909	gaaattaatacgactcactataggCTGCTGCTCTTGCGCTCGTGgttttagagctagaaatagc	OL7962	TTCCAGTTCAGGTGTCAGCG	OL7963	CAGGTGCCATTGCCGAAAAA	OL7705	AGAGGGAGCCACAGCTGATA	482	197
CMGC/CDK	CRK8	LmxM.11.0110	GTCACGTACCTT	OL7350	GCGCCGAGTTGAGGTGTCGTTCCGCTGCCATAATACGACTCACTATAAAACTGGAAGGTCACGTACCTTgtataatgcagacctgctgc	OL6556	TCGCGAACGGGTAACGCGGCGGCCTTCCCGccaatttgagagacctgtgc	OL6559	gaaattaatacgactcactataggTTTGCACAAATCCGCGGCGCgttttagagctagaaatagc	OL6910	gaaattaatacgactcactataggAATCAAGTGCACCTCGCCTGgttttagagctagaaatagc	OL7964	GCATCCACCGTTGCACTTTT	OL7965	CGAGGCTGAAGGTGTAGTGG	OL7707	CCATCTGCCATCACTCACAG	480	148
CMGC/CDK	CRK4	LmxM.16.0990	TGCAACCGGTCC	OL7746	CGCGTGGGGTTTCTAACAACCATTTGGTAGTAATACGACTCACTATAAAACTGGAAGTGCAACCGGTCCgtataatgcagacctgctgc	OL7747	TAGGGCCCTGGCCATCCCCGGCCCCCTCCCccaatttgagagacctgtgc	OL6708	gaaattaatacgactcactataggCACGGTAGCCCGTCAACGCCgttttagagctagaaatagc	OL7748	gaaattaatacgactcactataggCGGAGTAGTCAGCGAGGGAAgttttagagctagaaatagc	OL8390	TAACGCACCAAACCAGCTCA	OL8391	TGGCCTTCAAGCTGTGGTAG	OL8618	GGAGGTTGAGGTGCCTTCTC	494	188
CMGC/CDK	CRK1	LmxM.21.1080	CCTGTTGACCGG	OL7749	CACACACACACACACACACACACGGAGAAGTAATACGACTCACTATAAAACTGGAAGCCTGTTGACCGGgtataatgcagacctgctgc	OL7750	TGCTGCCGACACACGGAGGGGGCACGCACAccaatttgagagacctgtgc	OL6711	gaaattaatacgactcactataggGAAAAGGGGCTAACGCGAACgttttagagctagaaatagc	OL7751	gaaattaatacgactcactataggAAGGAAATGTTGTGTTACTGgttttagagctagaaatagc	OL8392	ACCGCCTGACGATTGTCTTC	OL8393	GCATGTTGTTCGAGTTCGGG	OL8619	GTGCCATCTGCGGTGAAAAA	495	223
CMGC/CDK	CRK6	LmxM.27.0560	AGCCCAAGGTCC	OL7351	ATATATATATAGATATAAACTTTTTTTCCGTAATACGACTCACTATAAAACTGGAAGAGCCCAAGGTCCgtataatgcagacctgctgc	OL6561	ACAGGACAACACCAAGGCAGCGCCGCAATAccaatttgagagacctgtgc	OL6564	gaaattaatacgactcactataggCTTGTTTGATTTTATTATTGgttttagagctagaaatagc	OL6911	gaaattaatacgactcactataggGGCAAGGCATGAATAATCAAgttttagagctagaaatagc	OL7966	ATGTCCGTGTCGGTGAACAA	OL7967	CGGTAGTTTGCCACGAGGAT	OL7709	TATCACCGCACCCTGTAACC	506	176
CMGC/CDK	CRK9	LmxM.27.1940	GCTTGGTACCGG	OL7752	ACGGAGGGTGAGAAGACAAGGATAAAAGTTTAATACGACTCACTATAAAACTGGAAGGCTTGGTACCGGgtataatgcagacctgctgc	OL7753	GTTGAAAGAGGACCACACAAGTCGAGCAGCccaatttgagagacctgtgc	OL7754	gaaattaatacgactcactataggAAGAACAACTTGCGGGGGCAgttttagagctagaaatagc	OL6714	gaaattaatacgactcactataggCACTACCGACAGGGCGTGTTgttttagagctagaaatagc	OL8394	TATTCCGACGGAGGAGTCGT	OL8395	GCTGCATAGCTGGTGGTACA	OL8620	CACCCTTCATGGAGTGGCAG	500	226
CMGC/CDK	CRK10	LmxM.08_29.2150	TCGGGAAGGTCC	OL7352	CCGCGGGTTTTGTGTCGTGTGTACTCTCCCTAATACGACTCACTATAAAACTGGAAGTCGGGAAGGTCCgtataatgcagacctgctgc	OL6566	AAGGAAAGCGAGGGAGGAGCGGTGCGCCCCccaatttgagagacctgtgc	OL6569	gaaattaatacgactcactataggTCAATGGCCACAGAGAAATCgttttagagctagaaatagc	OL6912	gaaattaatacgactcactataggTCCCGGGTGGCTCCGCTTCAgttttagagctagaaatagc	OL7968	ATGGTTCTGAAGCGCATGGA	OL8613	TTTCCGGAAGAGGATCGCAC	OL7711	GATGCAGACGGTGTAGCTGA	494	324
CMGC/CDK	CRK11	LmxM.29.1780	CGAACGTACCGG	OL7755	AGCGACGCCTGGAATCTCATCAGCTCATCTTAATACGACTCACTATAAAACTGGAAGCGAACGTACCGGgtataatgcagacctgctgc	OL7756	TGTCCGTTCCGTTAACTCCTTCCGCTCAACccaatttgagagacctgtgc	OL7757	gaaattaatacgactcactataggCATCCTCACGCATACTTTAGgttttagagctagaaatagc	OL6717	gaaattaatacgactcactataggGAGAGCGCTGTAAGGAGAAAgttttagagctagaaatagc	OL8396	TTGGCTCCTCTGCCTCTACT	OL8397	GCAACTGCGCAAAGATCACA	OL8621	ATACACTCGGCAGAGGAGGT	507	307
CMGC/CDK	CRK3	LmxM.36.0550	GATTTAAGGGCC	OL7226	TTTGTAAGGAGAGGAGACGAAGGAATTCCTTAATACGACTCACTATAAAACTGGAAGGATTTAAGGGCCgtataatgcagacctgctgc	OL6571	TAACAAAGCACCCTCAGAAAAACAAATCCTccaatttgagagacctgtgc	OL6574	gaaattaatacgactcactataggCCGAAACCTTCAAAAAAGAAgttttagagctagaaatagc	OL6913	gaaattaatacgactcactataggCCATCGTTCAACGCGTCAGAgttttagagctagaaatagc	OL7970	GACTCGATCGCACTGAGGAG	OL7971	GTGCTAGCTCGGCGAAAATG	OL7713	CACACAGATGCCAAAGCACT	483	137
CMGC/CLK	CLK1/KKT10	LmxM.09.0400	CCGCCTTGGTCC	OL7761	GTCAGCCGAGAATACGGTGAGAGCTCCCCGTAATACGACTCACTATAAAACTGGAAGCCGCCTTGGTCCgtataatgcagacctgctgc	OL7762	CCGCACATTGTCTGCAATGAAAGCTTGTCTccaatttgagagacctgtgc	OL6723	gaaattaatacgactcactataggGTGGGCTCTGGCGGACTTGAgttttagagctagaaatagc	OL7763	gaaattaatacgactcactataggAGGGTGATCATCGTGCCCGTgttttagagctagaaatagc	OL8398	ACCGAATCAGGTGGTGGAGG	OL8399	AGCTCGCTGTGAAAGTAGTCG	OL8622	CATCACCAGTCAGCCGAGAA	498	209
CMGC/CLK	CLK2/KKT19	LmxM.09.0410	AGAACTGACCTT	OL7758	CGGCCGTTTACATGAATAGGAAGGAAACCGTAATACGACTCACTATAAAACTGGAAGAGAACTGACCTTgtataatgcagacctgctgc	OL7759	TTTTAGAAGGGGTCCTCCCGCGCACTGCCGccaatttgagagacctgtgc	OL6720	gaaattaatacgactcactataggATCGTGGGTGCTTGACACAGgttttagagctagaaatagc	OL7760	gaaattaatacgactcactataggGCCGACGGGAGCGTCCTGAGgttttagagctagaaatagc	OL8400	CGACCAGAACCCCCAGGAT	OL8401	GCAGCTCGCTGTGAAAGTAG	OL8623	TTCCTCATGGCCTCCCTACA	506	186
CMGC/CLK		LmxM.25.1560	TGATGCAACCGG	OL8482	CCGATACGTCGCGAGGCGGTCCATCAGCCATAATACGACTCACTATAAAACTGGAAGTGATGCAACCGGgtataatgcagacctgctgc	OL8483	ACCTTCGAACAATGGTGACGCACGATACACccaatttgagagacctgtgc	OL6726	gaaattaatacgactcactataggGGAAACAAGGCAGGTGGTTGgttttagagctagaaatagc	OL8484	gaaattaatacgactcactataggCCGCATAGATACACGCGCGAgttttagagctagaaatagc	OL9343	TTTGACGAGTCCCCTCAAGC	OL9344	GCGGGTCTTTTTCGTTCGTC	OL9494	GTGAGGTGTCCGCTCAAGAA	491	293
CMGC/DYRK		LmxM.27.1800	GGCGGTTGGGCC	OL8485	AGGCGTAGCCACCACTTTTCTCCTCCTCCTTAATACGACTCACTATAAAACTGGAAGGGCGGTTGGGCCgtataatgcagacctgctgc	OL8486	CGGTGAAACGCTTGATGGCCGTATGGCGGAccaatttgagagacctgtgc	OL6729	gaaattaatacgactcactataggCCTCCCCTGACAAGAAGGAGgttttagagctagaaatagc	OL7727	gaaattaatacgactcactataggAGAGAAAAGGCGGGGTCGGAgttttagagctagaaatagc	OL9345	GTTATACGTCGCCCCTCCAG	OL9346	TGCTTGAAATGCTCAACCGC	OL9495	AGTATTGAGGAGCACGCAGC	501	237
CMGC/DYRK		LmxM.14.0830	ACTACCAACCGG	OL8487	TCTCACCCACTAGTAGTCTCTCGGCAGGCGTAATACGACTCACTATAAAACTGGAAGACTACCAACCGGgtataatgcagacctgctgc	OL8488	CGGCGGAGAGAGTGCCAGTCTCCGGAGCACccaatttgagagacctgtgc	OL6732	gaaattaatacgactcactataggTTTTTTTTCTCTTTCTGCTGgttttagagctagaaatagc	OL7730	gaaattaatacgactcactataggAAAGACTGCGCGCACGCGTGgttttagagctagaaatagc	OL9347	AGATCGCTGAGCGGTATGTG	OL9348	GGGTTCCATTTTGGCTGCTG	OL9496	TGCTTGTGTGTGTACGGAGG	499	300
CMGC/DYRK		LmxM.14.1070	AATAATTGGTCC	OL8489	GAGGTGCAGCAGGTGCACACGCCGCTGGCGTAATACGACTCACTATAAAACTGGAAGAATAATTGGTCCgtataatgcagacctgctgc	OL8490	CGTATCCCTCCTCCGCCTCCTCGTGCCCCCccaatttgagagacctgtgc	OL6735	gaaattaatacgactcactataggTAAGGCGCGCGCAAAGAAAGgttttagagctagaaatagc	OL8491	gaaattaatacgactcactataggTGAGAGGGAGGGAGGGAGGGgttttagagctagaaatagc	OL9349	GGTGGGTACAACGCGAGTAA	OL9350	GCAGTCGCGTCTTTGTTCTC	OL9497	TCCTTTGTGGACAGGCAAGG	506	278
CMGC/DYRK	DYRK1	LmxM.15.0180	GTCGTCAACCGG	OL8492	TCTCCCTTCCTCAGCATCTCTGGATCCGCTTAATACGACTCACTATAAAACTGGAAGGTCGTCAACCGGgtataatgcagacctgctgc	OL8493	TCCACGGGAAGAGGGGGGAGGGGAGAGGGGccaatttgagagacctgtgc	OL6738	gaaattaatacgactcactataggGCTCCGTTTCTCCCTCGCTCgttttagagctagaaatagc	OL8494	gaaattaatacgactcactataggGGAGGGGGGAGAGGGGGAAGgttttagagctagaaatagc	OL9351	GCAGCCCAGAGGTGATACTG	OL9352	ACATCGGCTGAGCAACTTCA	OL9498	TTCGCTTTGTGTTGTGCAGG	492	190
CMGC/DYRK		LmxM.19.0360	GAGAGCTGAGCC	OL8495	TTTCTCCATACACGCCCTCCCCCCCTGCCCTAATACGACTCACTATAAAACTGGAAGGAGAGCTGAGCCgtataatgcagacctgctgc	OL8496	GAGCACGCACGAGCTCGGGAAGGTGCACCAccaatttgagagacctgtgc	OL7364	gaaattaatacgactcactataggGAGACGGAACACACAAAAATgttttagagctagaaatagc	OL8497	gaaattaatacgactcactataggAGCTTCAGTTGCGGCGGTGAgttttagagctagaaatagc	OL9353	ATCGTGGAGCAAACGGACAT	OL9354	AAAACAAGTCGGCGTTGTCG	OL9499	GACCAAACGGACCCAGTCAT	496	305
CMGC	PK4	LmxM.21.1650	AAATCTCAGGCC	OL8498	TGTCGTTCCCCTCCTTGACGGCATTGCTGCTAATACGACTCACTATAAAACTGGAAGAAATCTCAGGCCgtataatgcagacctgctgc	OL8499	GGAGAGGCAGCCGCCGCATCAGCAACACCTccaatttgagagacctgtgc	OL6741	gaaattaatacgactcactataggCTGTGTCCTACACTATCGAGgttttagagctagaaatagc	OL8500	gaaattaatacgactcactataggTCTTTATCTCTGGCTCTTAGgttttagagctagaaatagc	OL9355	CACGCAAAGAACGCGAAGAA	OL9356	CGTCGTAGCATCGGACAGTT	OL9500	CTTCTGCGAGTCTGTACGCA	505	214
CMGC/DYRK		LmxM.34.1860	TTTAGTCAGTCC	OL8501	GGTTTTGCCCGTGCGTGTGTAGCCGAGTATTAATACGACTCACTATAAAACTGGAAGTTTAGTCAGTCCgtataatgcagacctgctgc	OL8502	CTCAGCCGCTCGCGCGTACGCCCCGTGCGCccaatttgagagacctgtgc	OL6747	gaaattaatacgactcactataggCTGTGTCTCTCTCCCTAGTCgttttagagctagaaatagc	OL8503	gaaattaatacgactcactataggGTTAAGAGAAAACAAATACCgttttagagctagaaatagc	OL9357	ATGGTGAATGGCGACAAGGT	OL9358	GTCTTGATTTCTTCGCGGGC	OL11047	TTGGTCGTGGGTCAACTTCC	500	415
CMGC/DYRK	DYRK2	LmxM.32.1830	GTGCGCGGCCGG	OL8504	GTTTCTGATGTTTTTTTTCTTGTCGCGCCATAATACGACTCACTATAAAACTGGAAGGTGCGCGGCCGGgtataatgcagacctgctgc	OL8505	GCAGGGGAAAACTCTACACCCACCTCACCTccaatttgagagacctgtgc	OL6744	gaaattaatacgactcactataggCTAAACTGCCCGCAGAGAAAgttttagagctagaaatagc	OL7733	gaaattaatacgactcactataggGTGCTCTCAAGTTGGGTAAGgttttagagctagaaatagc	OL9359	GACCCGTCTGTCGTGAAAGT	OL9360	GAAAGACAAACTCGCCGCAG	OL9502	TCGCCAATTCACGTAGGCTT	505	272
CMGC/GSK		LmxM.36.4250	CACGCCGGCCGG	OL8506	GAGGGTACGTCATTCCTTTTCTTTTGTCCGTAATACGACTCACTATAAAACTGGAAGCACGCCGGCCGGgtataatgcagacctgctgc	OL8507	GCACGAGGCATGCAGGTGACTGGCACTGTCccaatttgagagacctgtgc	OL6750	gaaattaatacgactcactataggCACAAAGCTACGGCCAGTAGgttttagagctagaaatagc	OL8508	gaaattaatacgactcactataggGCTGTCAATGTTAATCACTGgttttagagctagaaatagc	OL9361	CCTGCTTTCCGACTGTGTCT	OL9362	TGAGATGCTCATTCCCGACG	OL9503	CTCCTTTTCCCTCCTGCCTG	503	255	low quality genome UTR region sequencing
CMGC/GSK	GSK3	LmxM.18.0270	CCCGATCAGTCC	OL8509	GCCCCAGTAACAGGAAAAAAGGGAACACCATAATACGACTCACTATAAAACTGGAAGCCCGATCAGTCCgtataatgcagacctgctgc	OL8510	GTCTTTGGCACAGCCATGCGACCGACTCCCccaatttgagagacctgtgc	OL6753	gaaattaatacgactcactataggGGTATGACTGGATGACAAGGgttttagagctagaaatagc	OL8511	gaaattaatacgactcactataggGGTGAAGCGAAGTTGATGGAgttttagagctagaaatagc	OL9580	CTACTACCGCCGTCAAGTGG	OL9581	GTGGTCACAGAAAACGGTGC	OL9582	TGGTGTTCTCTAGCAGTGGC	496	267
CMGC/MAPK	GSKA	LmxM.22.0490	TGTATCGGCCGG	OL8512	CTCTTCCCCCTCCTCCCTCCCACTCACCCTTAATACGACTCACTATAAAACTGGAAGTGTATCGGCCGGgtataatgcagacctgctgc	OL8513	CGCCGCCTCTCGCAGATGCCTCCCCCCCCCccaatttgagagacctgtgc	OL7063	gaaattaatacgactcactataggACGAACCACAGCAAGTGGGGgttttagagctagaaatagc	OL8514	gaaattaatacgactcactataggTTTTTCTGGTTAGTGGGGGAgttttagagctagaaatagc	OL9583	CGTGGACATGTGGTCGTTTG	OL9584	CGCAGAGAACCTCGTCTTGT	OL9585	TTCTTGCCGTTCATCCCAGA	490	238
CMGC/MAPK		LmxM.03.0210	CTTTCAGAGTCC	OL8515	GCGGGGGGTGGTTCGCGCACGGCAAGTCCATAATACGACTCACTATAAAACTGGAAGCTTTCAGAGTCCgtataatgcagacctgctgc	OL8516	CGCCACCTCTCTCCGGTTCGCCGCTCACACccaatttgagagacctgtgc	OL7066	gaaattaatacgactcactataggTAGCCGATGCCGATCCTGCCgttttagagctagaaatagc	OL8517	gaaattaatacgactcactataggACAGAGGGAGTGGAGAAAACgttttagagctagaaatagc	OL9586	AGCGATGTGTGGAGTGTTGG	OL9587	GAGAATACCGGCACCACCTC	OL9588	GCAGGAGTCGAACACACTCA	509	274
CMGC/MAPK	MPK10	LmxM.10.0200	TACCGGCGCCGG	OL8518	TCTCAACACCACCCCATCTGTTGTTGTTGTTAATACGACTCACTATAAAACTGGAAGTACCGGCGCCGGgtataatgcagacctgctgc	OL8519	TACACGCGCTCGCACAAGCACACGCAGGCGccaatttgagagacctgtgc	OL7069	gaaattaatacgactcactataggTCCGTCTACCCCCAGAAACGgttttagagctagaaatagc	OL8520	gaaattaatacgactcactataggTGCGCGCGTTCCTTCTTCGCgttttagagctagaaatagc	OL9589	GCACGGTCAACATTCTGTCG	OL9590	AACATCTCCGCCATAACGCA	OL9591	ATACCTCTGCGTCACAGCAA	499	282
CMGC/MAPK	MPK3	LmxM.10.0490	GAAAGAGAGTCC	OL7227	TCAGTCTCTTTTTTTATTTCCTGTTACCCGTAATACGACTCACTATAAAACTGGAAGGAAAGAGAGTCCgtataatgcagacctgctgc	OL6576	CCTGCGTGAGCGGGATGGCACACACAGTCGccaatttgagagacctgtgc	OL6579	gaaattaatacgactcactataggACTGGCTGGTGTGGCTACTGgttttagagctagaaatagc	OL6914	gaaattaatacgactcactataggAAACACAACACGACGGCGCCgttttagagctagaaatagc	OL7972	TGGTCTGTTGGCTGCATCTT	OL7973	GGTGACCGCTACCGTTCTTT	OL7715	CCTCCCCCTCTCTCACTTTC	700	300
CMGC/MAPK		LmxM.13.0780	CTGGCTAGCCTT	OL8521	CGGTGCCCTGTGAAGGCAAGTGGCGAAGCATAATACGACTCACTATAAAACTGGAAGCTGGCTAGCCTTgtataatgcagacctgctgc	OL8522	TGTGTGTGTGTGTGCTGCTTTATGGGCCCGccaatttgagagacctgtgc	OL7072	gaaattaatacgactcactataggACCGTATTGCATGTAGAGGGgttttagagctagaaatagc	OL8523	gaaattaatacgactcactataggGTAGGGAGGAGGGGGATCATgttttagagctagaaatagc	OL9592	CAGATGTCAGTAGCACCCCG	OL9593	AGCCCATCGGGCTATTGATG	OL9594	TCCTTTCCGCTCATCTCTGC	501	258
CMGC/MAPK	MPK7	LmxM.13.1640	AGGGAAGAGGCC	OL8524	CCACTTCCGCCTACGAAAAAAAAAGGAAAATAATACGACTCACTATAAAACTGGAAGAGGGAAGAGGCCgtataatgcagacctgctgc	OL8525	CCGCCGTTTGACGCACCGAAAAATGGGCCTccaatttgagagacctgtgc	OL7075	gaaattaatacgactcactataggTAAACAGGCAGCACAAAGGGgttttagagctagaaatagc	OL8526	gaaattaatacgactcactataggGAAAGAACCACACTGGAGAGgttttagagctagaaatagc	OL9595	GCAAGGGCATCCGAACATTG	OL9596	CGTGACAACGTAGTCGGTGA	OL9597	GCAGAGAATGGACACGCCTT	496	190
CMGC/MAPK	MPK4	LmxM.19.1440	GACCGTAGCCTT	OL7228	CTACTGCTGCAAATGTTGGCTGTATGGCTGTAATACGACTCACTATAAAACTGGAAGGACCGTAGCCTTgtataatgcagacctgctgc	OL6581	CACAGTGCACCGTCAGTAGACGATTTAAAAccaatttgagagacctgtgc	OL6584	gaaattaatacgactcactataggCTCACAGTCCAGAACATGACgttttagagctagaaatagc	OL6915	gaaattaatacgactcactataggGCGGGTGTTCTTATTAGAAGgttttagagctagaaatagc	OL7974	CTGTTTGTTCAGCGGTCGTG	OL7975	GAGTACCTCAGGGGGTCTGT	OL7717	CGCACTTCTCGAGTCAACTG	485	150
CMGC/MAPK	MPK12	LmxM.29.0370	TCCCTAGAGTCC	OL8527	ACGACAAGCGAGTCGAGAGCGCAGAGGAGGTAATACGACTCACTATAAAACTGGAAGTCCCTAGAGTCCgtataatgcagacctgctgc	OL8528	CGTCCCACCGACTGTCACCGGGATCGGCGTccaatttgagagacctgtgc	OL7078	gaaattaatacgactcactataggGATAGCTACAGCGATTACCCgttttagagctagaaatagc	OL8529	gaaattaatacgactcactataggGCGCGCATCGAAAGCCTCGAgttttagagctagaaatagc	OL9598	GGCTGGCAACAAGGTTTACG	OL9599	AAGGTTGCACTCCGAGTCTG	OL9600	ACGTGTGCGAGCTAACTTGA	490	288
CMGC/MAPK	MPK5	LmxM.29.2910	AGTTATAGCCTT	OL7229	CCCCCTCCCCTCCGTATCTCGTATAGTCCTTAATACGACTCACTATAAAACTGGAAGAGTTATAGCCTTgtataatgcagacctgctgc	OL6586	GTGTGTGTGTGCGCGTGTGTGCGTCTGCCTccaatttgagagacctgtgc	OL6589	gaaattaatacgactcactataggGGACGTCGACGCCAGTCTCCgttttagagctagaaatagc	OL6916	gaaattaatacgactcactataggCATCGTCAGCAGTATGCCTTgttttagagctagaaatagc	OL7976	AGTGGCGATAAAGCGTGTGA	OL7977	AGCTGTACGGACACATGAGC	OL10194	TCATCGTACATGCTCGACCG	494	977
CMGC/MAPK	MPK11	LmxM.32.1380	GCCTCGAAGTCC	OL8530	CCCCTTCCCCGTCCCCTTCGGGCGTAGCTGTAATACGACTCACTATAAAACTGGAAGGCCTCGAAGTCCgtataatgcagacctgctgc	OL8531	CTCCCTCTCGCCCCTCTTTGTGTTGCGCGTccaatttgagagacctgtgc	OL7081	gaaattaatacgactcactataggAGTTTCGAAGGTCGCAGAATgttttagagctagaaatagc	OL8532	gaaattaatacgactcactataggCACTCTCCCTTCTTTACACGgttttagagctagaaatagc	OL9601	GCATTCTGCGCGAGATCAAG	OL9602	ACTGGTTCACCCGGTCTTTC	OL9603	TCTTTGCCTCTTCCCGACAC	504	233
CMGC/MAPK	MPK2	LmxM.36.0720	CGTCGCGGCCTT	OL7230	CCTCTACACGTGCCTTCCTTCCCTTCCACATAATACGACTCACTATAAAACTGGAAGCGTCGCGGCCTTgtataatgcagacctgctgc	OL6591	AAAAGGGGAGCACGGCGTCTATCATTTAAGccaatttgagagacctgtgc	OL6594	gaaattaatacgactcactataggCGTTGTCTTCCGTCTATCTTgttttagagctagaaatagc	OL6917	gaaattaatacgactcactataggGCGAAAGAGCAGAGGCGCAGgttttagagctagaaatagc	OL7978	CGTCGTTGCGCTCAAGAAAA	OL7979	ACTCTCCAAGAATGCAGCCC	OL9636	TGTCGTACATGTGCGTGTGA	518	200
CMGC/CDKL	MPK1	LmxM.20_36.6470	CGGAGGAAGGCC	OL7986	TCTGCGGATTTGGTCTCCCTTTGCTCGCCTTAATACGACTCACTATAAAACTGGAAGCGGAGGAAGGCCgtataatgcagacctgctgc	OL7987	CTTCGATATGGTTCACTGCGCACATCGCCGccaatttgagagacctgtgc	OL7084	gaaattaatacgactcactataggAGAGGGCTCCCGCAAAAAAAgttttagagctagaaatagc	OL7989	gaaattaatacgactcactataggTAGCGACGGACGGAGGTTGTgttttagagctagaaatagc	OL8564	ATCGGGAAGTGATGCTTTTG	OL8565	GGGAGTTGATGAGCTTCTCG	OL8566	CCCTTCTTTGCCTTTCACAC	597	379
CMGC/CDKL	MPK8	LmxM.28.0580	GCAGCCGGCCTT	OL8533	ATCGTGCTTCGCACCATCTGGGAGGATCGATAATACGACTCACTATAAAACTGGAAGGCAGCCGGCCTTgtataatgcagacctgctgc	OL8534	GGCTGTGTCAAAAGTCGGCGGCCTTTTCCTccaatttgagagacctgtgc	OL7087	gaaattaatacgactcactataggTACCTCACGCATCCACGCACgttttagagctagaaatagc	OL8535	gaaattaatacgactcactataggGCACAGTCGCAACGAGATGAgttttagagctagaaatagc	OL9604	GGCACTTGAGCACCCTTACT	OL9605	CGACGAGTTAGTGGTCGAGG	OL9606	CCTCGGTTTGTGTTGATGGTC	496	197
CMGC/RCK	MPK6	LmxM.31.3250	TAAGAGAAGTCC	OL8536	TGTCGTGCTACCCACGAGCCGAAGTCTCCATAATACGACTCACTATAAAACTGGAAGTAAGAGAAGTCCgtataatgcagacctgctgc	OL8537	AGGACAACAGAAAGCAGAAAAAAGAAGCCCccaatttgagagacctgtgc	OL7090	gaaattaatacgactcactataggGCTCAGCTTGTACAGCGATAgttttagagctagaaatagc	OL8538	gaaattaatacgactcactataggTCCAATGCACAGTAGTGCACgttttagagctagaaatagc	OL9607	GTCAGACGGAGTCCACACTG	OL9608	CGCCATCAGCTCGTCACTAT	OL9609	GTGCTGTATTTGGCTGGCAC	502	281
CMGC/RCK	MPK9	LmxM.19.0180	ATGATCGGCCTT	OL7231	AGTCTTTTTTTTGGTTTTGGTTGCTTTTTTTAATACGACTCACTATAAAACTGGAAGATGATCGGCCTTgtataatgcagacctgctgc	OL6596	CGCGCACACAGGAGAACAAGAAGAAAACCAccaatttgagagacctgtgc	OL6599	gaaattaatacgactcactataggACTCTTGTCGCGCCCCTCCTgttttagagctagaaatagc	OL6918	gaaattaatacgactcactataggCCCCTCTCCCCTGCTCACGTgttttagagctagaaatagc	OL7980	TTGCTGAGCTCTACCTGTGC	OL7981	GCGATTCCCCTGGTTGAAGA	OL9637	CCTACGGAGGTAATCGTCGC	485	191
CMGC/RCK-MAPK	MPK14	LmxM.27.0100	ATTCTGAAGTCC	OL8539	CTTGTTGCCTCTCTCGCATTCCCTTTCCCTTAATACGACTCACTATAAAACTGGAAGATTCTGAAGTCCgtataatgcagacctgctgc	OL8540	CACACCACAGAACAAAAAGCGAAAAGACGAccaatttgagagacctgtgc	OL7093	gaaattaatacgactcactataggGGTCTAAAATAAAGTAAAGGgttttagagctagaaatagc	OL8541	gaaattaatacgactcactataggCCATGAAGAGAAACGGAAGCgttttagagctagaaatagc	OL9610	GCAGACAACTTGCTTGCGAA	OL9611	CGAGGCGAGTTGTTCCTCTT	OL9612	GTCTCGCCACTTCACCTACC	503	185
CMGC/SRPK	MPK13	LmxM.34.5010	TACTACGGCCTT	OL8542	CTTCCCGTTTCTTCCCGCCTCGTGTTTCCCTAATACGACTCACTATAAAACTGGAAGTACTACGGCCTTgtataatgcagacctgctgc	OL8543	CCCAAAAAAAAAGTGTACCAGACACGGCCAccaatttgagagacctgtgc	OL7096	gaaattaatacgactcactataggGCACACCACTGATGAGAAGTgttttagagctagaaatagc	OL8544	gaaattaatacgactcactataggAGTCACTGTCATGTGTGCGCgttttagagctagaaatagc	OL9613	CACTCCACCGACCGAGATTC	OL9614	GGCGACTAGATCGTCACCTG	OL9615	CCTACTGTCTTACGCGACCC	496	260
CMGC/SRPK		LmxM.26.0980	TGGTCCTAGTCC	OL8545	TTGGTACAGTACGCGGGCTGTGACGCACCGTAATACGACTCACTATAAAACTGGAAGTGGTCCTAGTCCgtataatgcagacctgctgc	OL8546	ATCAGACAGCCATGCATCACCAACGCACCTccaatttgagagacctgtgc	OL7099	gaaattaatacgactcactataggGTGCCTTGTCGCCTGTGCCTgttttagagctagaaatagc	OL8547	gaaattaatacgactcactataggTTTAGCGTGATGCTGTATCTgttttagagctagaaatagc	OL9616	ACCGCTTTCACCCCTGTTAG	OL9617	CTCTCACGGGAAGCCATGTT	OL10117	AGCGTATTAGCGGTGTCTCG	492	366
CMGC/DYRK		LmxM.29.3580	AACATTAGCCGG	OL8548	TTGACCGCTTTCCCACAACAGTCGTAGCACTAATACGACTCACTATAAAACTGGAAGAACATTAGCCGGgtataatgcagacctgctgc	OL8549	CTGCGTCGCACGTGCAGCTGCGTTTATCCTccaatttgagagacctgtgc	OL7102	gaaattaatacgactcactataggCAACACCATCCAGGCGCACAgttttagagctagaaatagc	OL8550	gaaattaatacgactcactataggAAGGACACAAAGCAACAGACgttttagagctagaaatagc	OL9619	GCACACAATCGCTAACCGAC	OL9620	GGTACTCGTAGCGCTCCATC	OL10118	ATCTCACGTTGCCGTCCATT	503	386
CMGC/SRPK		LmxM.17.0670	ATAGCTAATCGG	OL8551	GCTTCGCTCTGCTGCCGTCGACGTGAGCCTTAATACGACTCACTATAAAACTGGAAGATAGCTAATCGGgtataatgcagacctgctgc	OL8552	GCCTCCTCCTCCTCCTCCTCCTCCTCGCCTccaatttgagagacctgtgc	OL7252	gaaattaatacgactcactataggCCAAAAAAGAAACACCACGCgttttagagctagaaatagc	OL8553	gaaattaatacgactcactataggGGCCAAACAACAATGACGAAgttttagagctagaaatagc	OL9622	CAGTGTACCAGAGCGTGGTT	OL9623	CACCTCCATCACCTCGTAGC	OL11376	CTTTGCCGTCCTACTCTCCC	493	759
CMGC/CDK		LmxM.01.0750	AGAGACTGATCC	OL8554	CGCTACCTGGCAGTGCCTCCTCCTCCTCCCTAATACGACTCACTATAAAACTGGAAGAGAGACTGATCCgtataatgcagacctgctgc	OL8555	ACGAGGTCGACATCGTCCTTCTCGCCTCCGccaatttgagagacctgtgc	OL7361	gaaattaatacgactcactataggCCCCTCCTCGCCATCACACAgttttagagctagaaatagc	OL8556	gaaattaatacgactcactataggTCCCGCCAACTCTCAGCAACgttttagagctagaaatagc	OL9625	ACGAATACGAAGAGGCAGGC	OL9626	CATCGACCAAATGTCGCACG	OL9627	TCACGTGCAGCACAGGTATC	506	206
CMGC		LmxM.12.0130	TTCGCTACGTCC	OL6150	CAAGCTGCTGCGTACGTACCCTGGCGTCGTTAATACGACTCACTATAAAACTGGAAGTTCGCTACGTCCgtataatgcagacctgctgc	OL6152	CAGGTGCACGCCAACCACTTCAGCTGCTGTccaatttgagagacctgtgc	OL6151	gaaattaatacgactcactataggCTTCGGTATTACACTACACGgttttagagctagaaatagc	OL6153	gaaattaatacgactcactataggCACGCACAATTTGTGTACACgttttagagctagaaatagc	OL10462	ACAAGAGGAGAAGGGCGTGA	OL10463	CTGATGTGCCATAACGCTGC	OL10464	GTGCTTGCTCACTTGTGTCG	500	212
STE	MKK4	LmxM.24.2320	TCTCTCTGAGCC	OL8041	GTGAGTCTGTTTCTTCGGCCTCTTTTTCCTTAATACGACTCACTATAAAACTGGAAGTCTCTCTGAGCCgtataatgcagacctgctgc	OL8042	ATCAACAACGTGTACACATTCACAAGTCCAccaatttgagagacctgtgc	OL7768	gaaattaatacgactcactataggTTATTTCTTTTGTTTTTCTGgttttagagctagaaatagc	OL8043	gaaattaatacgactcactataggTTTGTAAATATGAGTTTTGGgttttagagctagaaatagc	OL8796	GATCTTCGCTGTCCCAGAAG	OL8797	GGACGGCTGTACATTGTCCT	OL9930	TTCGCCGCTGTTCTCTTCTT	450	729
STE	MKK1	LmxM.08_29.2320	CGCTATAATCGG	OL8044	TTTAATAATAAAAACGGCTGCAGAATAAACTAATACGACTCACTATAAAACTGGAAGCGCTATAATCGGgtataatgcagacctgctgc	OL8045	GCCAACATTGAATAAAAGTGCTGCACACCAccaatttgagagacctgtgc	OL7771	gaaattaatacgactcactataggAGGGTTTCTTATCACTACATgttttagagctagaaatagc	OL8046	gaaattaatacgactcactataggTTCCCTCTTACAAGAAAGGGgttttagagctagaaatagc	OL8799	CTTCAATGAGGCCGGTATGT	OL10239	AGTTTCGCTGATGAGCAGGT	OL10240	GACGCGGTCTGAACCTACAT	475	223
STE		LmxM.08.1228	AACAAGGAAGCC	OL8071	CGCCGCTCTGTTTCCGCCAATTTTGTCCCTTAATACGACTCACTATAAAACTGGAAGAACAAGGAAGCCgtataatgcagacctgctgc	OL8072	CGAAGAGTGCACGGATCGCGGGCATGGCCAccaatttgagagacctgtgc	OL7829	gaaattaatacgactcactataggGATGACCGACAGAAACGAAAgttttagagctagaaatagc	OL8073	gaaattaatacgactcactataggAGGAAATCTGGCAACGTACCgttttagagctagaaatagc	OL8816	GTGGAGCTGTCCTTCATGGT	OL8817	CACCCCTTGTACCTCTGAGC	OL9937	CCATTGATCGGGGCCTCTAC	638	891
STE		LmxM.15.1200	TCAGGCCAAGCC	OL8047	TCGTCCCTAACGGCAACGTGAACTGTACCGTAATACGACTCACTATAAAACTGGAAGTCAGGCCAAGCCgtataatgcagacctgctgc	OL8048	GGAAATACCAAAACGGCAGCAGCAATACCAccaatttgagagacctgtgc	OL7774	gaaattaatacgactcactataggTCCTTGCCTATGCACGTTCAgttttagagctagaaatagc	OL8049	gaaattaatacgactcactataggTGTTGCTCTTCTTTGTTACTgttttagagctagaaatagc	OL8792	CTTTCTCGGCACTGTTTGTG	OL8793	AGACGAGGACGAGGACGATA	OL8794	ACGGTGAGCCAAGAAACATC	509	404
STE		LmxM.17.0390	CGGACTGGTCGG	OL8050	TGCGCACATGCGCGTGCTCGTCGCTCATTGTAATACGACTCACTATAAAACTGGAAGCGGACTGGTCGGgtataatgcagacctgctgc	OL8051	AGCAGGTCTTTCGGATCAGCACTATTTCCGccaatttgagagacctgtgc	OL7777	gaaattaatacgactcactataggAAGTAGAGACTGTGAAAAGTgttttagagctagaaatagc	OL8052	gaaattaatacgactcactataggAGGGGCGTGATGCTCACGGGgttttagagctagaaatagc	OL8795	GAGAGGCGAAGTCCATCTTG	OL8796	CTCGGCTACCTCTCTGTTCG	OL10246	AAAGTAGGCGTCGAGAGTCG	500	923
STE		LmxM.20.0770	CTGAACCAATCC	OL8053	TCGTAAGGGTGCTGCTGCTGTGTGTGTCTATAATACGACTCACTATAAAACTGGAAGCTGAACCAATCCgtataatgcagacctgctgc	OL8054	CTCCAACACACACACGTTTTCGTTGATCCTccaatttgagagacctgtgc	OL7780	gaaattaatacgactcactataggTGTGTTTACATCTAAACCTTgttttagagctagaaatagc	OL8055	gaaattaatacgactcactataggGAATGATGAGCGAAGACGGAgttttagagctagaaatagc	OL8798	ACCTCTTTGTGACCCACTCG	OL8799	TCTCCATTTCGCCGTAAAAC	OL8800	TCGAAAATCAGAGGGGAAGA	642	415
STE		LmxM.21.0270	GCCTGTGGTCGG	OL8056	ACCATCGCTGTTTCTAGCTCACTGTACCCATAATACGACTCACTATAAAACTGGAAGGCCTGTGGTCGGgtataatgcagacctgctgc	OL8057	CGAGCAAAGGCGGCACTCATGCGCTGCCCGccaatttgagagacctgtgc	OL7783	gaaattaatacgactcactataggCCAAGTTCTATCACAACAGCgttttagagctagaaatagc	OL8058	gaaattaatacgactcactataggCAATTCGCAAGGGAAAATGAgttttagagctagaaatagc	OL8801	CAACGACGAGCACTCACAAT	OL8802	CATGCCAGAACCTTTTCCTT	OL9932	CGTGTTGCAGTCCTTGGTTG	748	633
STE		LmxM.25.1990	GACTTCCAAGCC	OL8059	CCACGAACTCCACTGCGACAGACAGACAGATAATACGACTCACTATAAAACTGGAAGGACTTCCAAGCCgtataatgcagacctgctgc	OL8060	CACACAGCTGGGGCTCTTGATATGGAAGCAccaatttgagagacctgtgc	OL7786	gaaattaatacgactcactataggCAGACACCCACACACACACAgttttagagctagaaatagc	OL8061	gaaattaatacgactcactataggAGAGCAGCTGCGGCTGCTGCgttttagagctagaaatagc	OL11083	ACACATCACCTCACGCATCC	OL11084	CTGTACTTGTTCGCCCTCGT	OL8806	GAACTCCACTGCGACAGACA	500	155
STE		LmxM.31.1020	CTTCAGTGTCTT	OL8062	AAGCTGAGGTGCTGCCGTACGGCCGTTGTTTAATACGACTCACTATAAAACTGGAAGCTTCAGTGTCTTgtataatgcagacctgctgc	OL8063	TGCGGCTGCGCAAACAGCGTCTCACACCCGccaatttgagagacctgtgc	OL7789	gaaattaatacgactcactataggTCTGCGCAGATAATTTATCGgttttagagctagaaatagc	OL8064	gaaattaatacgactcactataggGAACTGGGTGGTTCTCGGTAgttttagagctagaaatagc	OL8807	CACCTCTGTTTCGCTCCTTC	OL8808	ATCAGGATGCTCAGCTGCTT	OL9934	CTCCCATCAGCCCGTATCAC	661	164
STE		LmxM.34.3170	TCTCTCTGAGCC	OL8041	GTGAGTCTGTTTCTTCGGCCTCTTTTTCCTTAATACGACTCACTATAAAACTGGAAGTCTCTCTGAGCCgtataatgcagacctgctgc	OL8042	ATCAACAACGTGTACACATTCACAAGTCCAccaatttgagagacctgtgc	OL7768	gaaattaatacgactcactataggTTATTTCTTTTGTTTTTCTGgttttagagctagaaatagc	OL8043	gaaattaatacgactcactataggTTTGTAAATATGAGTTTTGGgttttagagctagaaatagc	OL8819	AGAGAGGGAGAACCGAGGAG	OL8820	TCAGGAGAGGGTATCGTGCT	OL8821	CACACCTCTCCGTGTGTCAA	700	26
STE		LmxM.04.0440	CCACCGGAATCC	OL8065	ACGCCTTGCGTAGACGATACGCAGCCGCCGTAATACGACTCACTATAAAACTGGAAGCCACCGGAATCCgtataatgcagacctgctgc	OL8066	TGCTCGTGAGGTTGATGCGTGTCGCCGGTCccaatttgagagacctgtgc	OL7792	gaaattaatacgactcactataggACACCCCAGCCCGTCCCTCGgttttagagctagaaatagc	OL8067	gaaattaatacgactcactataggTTGCAGCAAGTGCAGCGAAGgttttagagctagaaatagc	OL8810	CTAGAACGAGGCACCCAAAG	OL8811	GCGGCAGCTAAGAGAGACAG	OL9935	CAGACAACGGCAACCACAAG	718	929
STE		LmxM.05.0390	TTGTTGGAATCC	OL8077	CAACCGTTTTACAGCGAGCACCACGCGCCCTAATACGACTCACTATAAAACTGGAAGTTGTTGGAATCCgtataatgcagacctgctgc	OL8078	CGGTTTGCCAGGTGGAGTGGGTGGTCTGTGccaatttgagagacctgtgc	OL7835	gaaattaatacgactcactataggGGGAGTCTCTTGGCGGGTGTgttttagagctagaaatagc	OL8079	gaaattaatacgactcactataggAGGGAGAAGGAGAGGGTAAGgttttagagctagaaatagc	OL8822	ACTACCAGGGCGACTACGTG	OL8823	GACGCGTTTATCGAGAAGGA	OL9939	CTACCGTCCACTGTATCCGC	673	607
STE		LmxM.06.0640	AAACACAGTCTT	OL8080	CTGGTGCCTGCATGCTCTCCTGCGTGCCTGTAATACGACTCACTATAAAACTGGAAGAAACACAGTCTTgtataatgcagacctgctgc	OL8081	CCTATCCCAGTCCCCACTCTTCTTCTTCCTccaatttgagagacctgtgc	OL7838	gaaattaatacgactcactataggTCAGTGCTTCGTTGTCTTAGgttttagagctagaaatagc	OL8082	gaaattaatacgactcactataggAGCGTCTCCTCGGACGGGAGgttttagagctagaaatagc	OL8825	CCTTTTGCGAACTCTTCCAG	OL8826	CGGGAGTGACAGAGATGGAT	OL9940	TGTACTCCAACGCCACATCC	708	468
STE		LmxM.07.0690	TGGTGACGTCGG	OL8068	TCTCTCTTCACCTTTTCTTCCCTCCACCCCTAATACGACTCACTATAAAACTGGAAGTGGTGACGTCGGgtataatgcagacctgctgc	OL8069	AAGAAAAGGGCCAGACGTCCCACCCCTCCAccaatttgagagacctgtgc	OL7795	gaaattaatacgactcactataggTTCCGCGCTGTTATTGCTCCgttttagagctagaaatagc	OL8070	gaaattaatacgactcactataggGCGTCGTCACGCAGCGGATGgttttagagctagaaatagc	OL8813	GCGGTCACTTCGACGTAAAT	OL8814	TCGGTCAACCAAAACTGGAT	OL9936	GTATACACAACGCTGCGCAG	746	973
STE		LmxM.07.0880	ATGGGTTAATCC	OL8083	CGCTTGCCGTTGTCTTTGTGGGCATACGCCTAATACGACTCACTATAAAACTGGAAGATGGGTTAATCCgtataatgcagacctgctgc	OL8084	ACGACAGCATGAGCAGCACACACACGGAGGccaatttgagagacctgtgc	OL7841	gaaattaatacgactcactataggCAGACGTTTGGTAGGGAGATgttttagagctagaaatagc	OL8085	gaaattaatacgactcactataggCGCACACGGATCGGTGCGACgttttagagctagaaatagc	OL8828	TTATATTCGCCACCCAGAGG	OL8829	CAGGTCACGTGTCGTCGTAT	OL9941	CTTGCCGTTGTCTTTGTGGG	736	103
STE		LmxM.14.1300	GAAACCAGTCGG	OL8086	TGGGCTTATCCCCCTCGCGCGTCGTTGCCGTAATACGACTCACTATAAAACTGGAAGGAAACCAGTCGGgtataatgcagacctgctgc	OL8087	ATCCAAGCACACACACACACAGACGCACACccaatttgagagacctgtgc	OL7844	gaaattaatacgactcactataggAAGCGGGGAATGAAAGGTGAgttttagagctagaaatagc	OL8088	gaaattaatacgactcactataggATTCGGTGCCATGGAGAGACgttttagagctagaaatagc	OL8831	ACGCTCACCTCCTTTGTGAC	OL8832	GCAAGACGTCGAGGGAGTAG	OL9942	ATGCCCTTCCTAATGCGCTT	643	305
STE		LmxM.17.0490	GCAAATTAACCC	OL8089	GCTCAAAGTACGCGCGCATAGGGACACACATAATACGACTCACTATAAAACTGGAAGGCAAATTAACCCgtataatgcagacctgctgc	OL8090	ACGCTGACAAGCACGTGGCACCCCCCCCCCccaatttgagagacctgtgc	OL7847	gaaattaatacgactcactataggCACACACACACATACACAGAgttttagagctagaaatagc	OL8091	gaaattaatacgactcactataggTGACGGAGGAGGAGGTGCGAgttttagagctagaaatagc	OL8834	CCGGCTATGATTCATCTGCT	OL8835	AAAGTCGACGCAGGACTCTC	OL9943	GTCTCTCTTCCCCTCCCCTT	730	913
STE		LmxM.19.0150	CTTTGCAGTGGG	OL8092	GAGGCCAAAAAGTGCGATAGAGACGACGACTAATACGACTCACTATAAAACTGGAAGCTTTGCAGTGGGgtataatgcagacctgctgc	OL8093	TCTTTTTCTATATAGATGTACTACCTGCCAccaatttgagagacctgtgc	OL7850	gaaattaatacgactcactataggCCGTGACAGCGTAACGTGCGgttttagagctagaaatagc	OL8094	gaaattaatacgactcactataggTGACCCAGTCTTCCAACTCAgttttagagctagaaatagc	OL8837	TCTTGCGAACCGAGTTCTTT	OL8838	GGCTCTGTTTTTGTGGGTGT	OL9944	CCGCTGCAGTTTTCTTGCTT	680	685
STE		LmxM.21.0130	TTTGCGCTATCC	OL8095	CCCCTAAGGCACACATACCGACGCCTTTCGTAATACGACTCACTATAAAACTGGAAGTTTGCGCTATCCgtataatgcagacctgctgc	OL8096	TCCATGGGCAGCAGGGAGGTGGCGCCGCCTccaatttgagagacctgtgc	OL7853	gaaattaatacgactcactataggCGCTGGCTGTACCCCTGCGCgttttagagctagaaatagc	OL8097	gaaattaatacgactcactataggCAGGCAATGGTGAAACGACAgttttagagctagaaatagc	OL8840	ATGGCGGTGGTGATCTTTAG	OL8841	ATGATGTCGTTGCTGCTCTG	OL9945	ATCCCTGTCACCCTCTCCTC	741	824
STE		LmxM.24.1450	CCACTCTCTCTT	OL8098	CGCTCTCCTTCCCTCAATCACTTTCTCTGCTAATACGACTCACTATAAAACTGGAAGCCACTCTCTCTTgtataatgcagacctgctgc	OL8099	CTATCACACACACTTCGTCTCTCCTTTCCCccaatttgagagacctgtgc	OL7856	gaaattaatacgactcactataggTCCTGAGTTGCCTTAGCGACgttttagagctagaaatagc	OL8100	gaaattaatacgactcactataggGGGGTGGGAGAAGCGATCGAgttttagagctagaaatagc	OL8843	CCACTACCTGTGGCGCTAGT	OL8844	GTGTCGACCAGCACATTGTC	OL9946	CACCTTCTCTCTGCCTGCAA	695	229
STE		LmxM.26.1730	AAACGGCTATCC	OL8101	AAGGAAAGGAAGCAACAAACTATTTCGCCATAATACGACTCACTATAAAACTGGAAGAAACGGCTATCCgtataatgcagacctgctgc	OL8102	TGAGCACGCGGCACCTGGTCGGCCTGCCCCccaatttgagagacctgtgc	OL7859	gaaattaatacgactcactataggTTTCGTTCGCTTCTGCTTCTgttttagagctagaaatagc	OL8103	gaaattaatacgactcactataggAGAGTTAGGGGTGCAGCAGAgttttagagctagaaatagc	OL8846	TCAAGTGAGCGAAACAATCG	OL8847	TTCACCGTGCAGTTGATGAT	OL9947	TGCTGTTCACATTGGTTGCG	609	210
STE		LmxM.27.1370	TGTGAAGCTCGG	OL8104	TGCACAGGCTTTCTTTCCTTATCAAGTGTGTAATACGACTCACTATAAAACTGGAAGTGTGAAGCTCGGgtataatgcagacctgctgc	OL8105	CATCTCTCACCCGCTCTCTATTTTTCACACccaatttgagagacctgtgc	OL7862	gaaattaatacgactcactataggCTGCGACAATACCTACGCATgttttagagctagaaatagc	OL8106	gaaattaatacgactcactataggGCTCGACACCGCAAACACAGgttttagagctagaaatagc	OL8849	CATGTCGCCTACGAGCACTA	OL8850	TTTGTCATCTCCAGGCACAG	OL9948	TTCCTGTCAGCCTCGTGTTC	498	860
STE		LmxM.29.0600	GGGTAGCTATCC	OL8107	GGCTGCGGTGTCTTGTTCACCGGTTTTCAATAATACGACTCACTATAAAACTGGAAGGGGTAGCTATCCgtataatgcagacctgctgc	OL8108	TAGGGTACGCAGCCTCTCACAGCGACACCTccaatttgagagacctgtgc	OL7865	gaaattaatacgactcactataggAAGCCAGTGTACAGGCCATTgttttagagctagaaatagc	OL8109	gaaattaatacgactcactataggGTGCGCATATGCGCACGTATgttttagagctagaaatagc	OL8852	GTCCACCGATCCTTGATGTT	OL8853	CCACACGACTTCACAAAGGA	OL9949	GTGTCCGTTCTGCTTCTCCA	641	340
STE		LmxM.29.3050	AACAGCTCTCTT	OL8110	TCGGCGCGGCACCTTTCCCTCGCCATCCCCTAATACGACTCACTATAAAACTGGAAGAACAGCTCTCTTgtataatgcagacctgctgc	OL8111	ATGAGCGCCTTTTTTTGCCTCTCGATACCTccaatttgagagacctgtgc	OL7868	gaaattaatacgactcactataggGCGTGGGTGCGAGGGGAGATgttttagagctagaaatagc	OL8112	gaaattaatacgactcactataggGGCAGAGACGTTACTTGTGCgttttagagctagaaatagc	OL11048	GAGTTGTCCCACCCGAACAT	OL11049	TTCGTCGAGCCCACGTAAAA	OL9950	GAAGACACACAAACGCCCAC	503	134
STE	MRK1	LmxM.31.0120	CCCATGCTAGCC	OL8113	ACCAGTAGTGACTTCTACTTGAGACTTAGGTAATACGACTCACTATAAAACTGGAAGCCCATGCTAGCCgtataatgcagacctgctgc	OL8114	ACGGACCGTGATCTTACCCGGGGAGTCCATccaatttgagagacctgtgc	OL7871	gaaattaatacgactcactataggTCGGACGGACAACACACAGAgttttagagctagaaatagc	OL8115	gaaattaatacgactcactataggATGCTCGCGGAAAAGTACCGgttttagagctagaaatagc	OL8858	CACATCAAGGTTGCCTTCCT	OL8859	TCAGCTTCATGGAACTGTGC	OL9951	GCAACACCTCTTCTCAGCCT	710	818
STE/STE11		LmxM.31.0780	TTGTCCTCTCTT	OL8116	CAACAAAGCAGGGGCAGCTTCCACTGCTTTTAATACGACTCACTATAAAACTGGAAGTTGTCCTCTCTTgtataatgcagacctgctgc	OL8117	agagttgacgaacgaagaagtagaaacaaaccaatttgagagacctgtgc	OL7874	gaaattaatacgactcactataggACTTCATCCCTGTGCTCTGTgttttagagctagaaatagc	OL8118	gaaattaatacgactcactataggGCACATCCGTGAACAGCTTGgttttagagctagaaatagc	OL8861	CTGAACGTGACCATGAAGGA	OL8862	TTTCTCAGAAGTGCCAGCAA	OL9952	TTTCCGTCGCGTAACAGTGA	618	971
STE	RDK1	LmxM.31.0810	TTATCAGTCCTT	OL6138	CACTGTTAGTGCAGATTCAGCCTCGACGGGTAATACGACTCACTATAAAACTGGAAGTTATCAGTCCTTgtataatgcagacctgctgc	OL6140	CGGCAAGCGACGAAGTGACACGCACAAGGGccaatttgagagacctgtgc	OL6139	gaaattaatacgactcactataggGATGCGGTGAAGTGTGCGGAgttttagagctagaaatagc	OL6141	gaaattaatacgactcactataggAATGGACGCTCGGGAGGTACgttttagagctagaaatagc	OL10062	GCTCCTCACGGTTCTCACTC	OL10063	GATGAGGGCTGTGTCCTTGTC	OL10063	GTGAGGCGTAGTCGTACGTTG	875	691
STE		LmxM.32.1400	GAAGCCGTATCC	OL8119	CCTCTTGTGTGTCCCTTTTCTCTTTTAGTCTAATACGACTCACTATAAAACTGGAAGGAAGCCGTATCCgtataatgcagacctgctgc	OL8120	CATATATGTGTGTGTCCGTCCCCCCAGCCGccaatttgagagacctgtgc	OL7877	gaaattaatacgactcactataggTTCTCCTCCCCCCCCCCCCCgttttagagctagaaatagc	OL8121	gaaattaatacgactcactataggAAAGGCCGCGTCCCGCGAGAgttttagagctagaaatagc	OL8864	GACCTTGCAGACACTGGTCA	OL8865	GCCATCTCGTACACCACACA	OL9953	CGCCATTGTCGTGTTTTGGT	630	955
STE		LmxM.32.2290	CTGAGGACTCTT	OL8122	GGGGCAACATTCATTCGCTTGACAAGTTCGTAATACGACTCACTATAAAACTGGAAGCTGAGGACTCTTgtataatgcagacctgctgc	OL8123	ACACCTTGCCTACCCGGCTTGTCCTAGCCTccaatttgagagacctgtgc	OL7880	gaaattaatacgactcactataggTCTCGTCGTGGTAGAAGTCGgttttagagctagaaatagc	OL8124	gaaattaatacgactcactataggAGAGAGAAGAGGAGGGTTTGgttttagagctagaaatagc	OL8867	TCGTCATCTACGCCATGTGT	OL8868	AGTGCATGCAGAAAACGATG	OL9954	ATCTTCTAGGCTGCCATCGC	678	234
STE		LmxM.36.0910	CTTCGCGTAGCC	OL8125	TTGCTCTCGCCATTTCTTTTCGTTTTACCGTAATACGACTCACTATAAAACTGGAAGCTTCGCGTAGCCgtataatgcagacctgctgc	OL8126	TTTTTCTTTACATCATCCAACAGAAACGAAccaatttgagagacctgtgc	OL7883	gaaattaatacgactcactataggAAAAGCAGCAAGTGTCCAGAgttttagagctagaaatagc	OL8127	gaaattaatacgactcactataggAAAGAAGGGGAGAAGAGCTCgttttagagctagaaatagc	OL8870	CATGGTGGACACCTTCACAG	OL8871	GCAAGTTCTCGACTGGGTTC	OL9955	TGTGCTTTGTTGGTGGGTCT	695	164
STE		LmxM.16.0300	GACTCGACTCTT	OL8128	CGCTCTGTTTTCTCTGCTCCCCTCCCCCCGTAATACGACTCACTATAAAACTGGAAGGACTCGACTCTTgtataatgcagacctgctgc	OL8129	AACTCGCGTCTCCCGACTCACCGGCGTCCCccaatttgagagacctgtgc	OL7886	gaaattaatacgactcactataggGTGTGGTCAGTCTTAGTAGGgttttagagctagaaatagc	OL8130	gaaattaatacgactcactataggAAACAAAGGCACACAGGAACgttttagagctagaaatagc	OL8874	GTCTTTGGGGATTACCACGA	OL8873	CCAAACAGACCGGAGCTAGA	OL9956	TACAGGGTCGTACAGAGGGG	774	294
STE		LmxM.07.0250	TCCTACGTATCC	OL8131	CGGATCCGTGCAGTGCACGATTTTCTCCGTTAATACGACTCACTATAAAACTGGAAGTCCTACGTATCCgtataatgcagacctgctgc	OL8132	GCACATCATGGCCAGATACGTAAGCAACGCccaatttgagagacctgtgc	OL7889	gaaattaatacgactcactataggCTCCCCGCGCTCTCGCCAAAgttttagagctagaaatagc	OL8133	gaaattaatacgactcactataggCCGTGCGCGGGCCCATGCATgttttagagctagaaatagc	OL8876	AGCCACAAGGGTTTGTATGC	OL8877	AGCACAGTTTGCAACGACAC	OL9957	GACACGGTAGCGAGACACTC	517	859
STE		LmxM.36.0860	AGTCTGACTCTT	OL8134	CATGCGCTTTGTTTTTTTTTTTCAAAGCCTTAATACGACTCACTATAAAACTGGAAGAGTCTGACTCTTgtataatgcagacctgctgc	OL8135	GGGAAAAAAAAACATGAGGAAGCAAGACCGccaatttgagagacctgtgc	OL7892	gaaattaatacgactcactataggGGTCACACTGGGAAACCGCAgttttagagctagaaatagc	OL8136	gaaattaatacgactcactataggTTGCTCTTGTCAGCTTGGCGgttttagagctagaaatagc	OL8879	GGCTCGCTTCTAGTGTCGTC	OL8880	TGCTGTAACAGTGCCCAGAA	OL9958	TTGTACGTCAAGTCTCGCCC	728	631
STE		LmxM.19.1610	ATGGCGCGCTGG	OL8137	CCTCGCGCTCAACTGTAGCGCTTTAGTCCTTAATACGACTCACTATAAAACTGGAAGATGGCGCGCTGGgtataatgcagacctgctgc	OL8138	TTTCGTTTTCGTCGCCCTCCATGTAATTCGccaatttgagagacctgtgc	OL7895	gaaattaatacgactcactataggCACATCGAGGTGGCTGTGCGgttttagagctagaaatagc	OL8139	gaaattaatacgactcactataggTGTAAAGTCACTCACACTAGgttttagagctagaaatagc	OL8882	GTGGCTCCTCAAAAGCTACG	OL8883	GTGATCGGACTTCGTCCCTA	OL9959	TCCTCTCTTCACGCCTCTCA	475	379
STE		LmxM.33.2090	GCCCTCTAGCAA	OL8140	CGTTAGCCTCTGTGGTGTCCCCCCTGTTTTTAATACGACTCACTATAAAACTGGAAGGCCCTCTAGCAAgtataatgcagacctgctgc	OL8141	ACGAGGATACACCAAAGAGGGAAGGAGGTAccaatttgagagacctgtgc	OL7898	gaaattaatacgactcactataggTTGTTTTGTTTTGGTGTTTTgttttagagctagaaatagc	OL8142	gaaattaatacgactcactataggTGCGAGAAAGCGCATAGACAgttttagagctagaaatagc	OL8885	TCCTGACTACACCCGGTCTC	OL8886	ACATGGACTGGGGGAACATA	OL9960	ACGCTGTCTCTCTCCCTCAT	484	272
STE/STE11		LmxM.34.4000	CATAGCTTCCGG	OL6170	ACACACACCCGAACATACGTTTCGGTGCCCTAATACGACTCACTATAAAACTGGAAGCATAGCTTCCGGgtataatgcagacctgctgc	OL6172	GGTTGTTGCACACCGTCGTGGCCACCGCTAccaatttgagagacctgtgc	OL6171	gaaattaatacgactcactataggATGAGAAACGAGACAGAGAGgttttagagctagaaatagc	OL6173	gaaattaatacgactcactataggCATGCCCCTGCTCATCTCTCgttttagagctagaaatagc	OL10047	GTGGAGATCAACGCGAACTT	OL10048	GGAGCTTCCTGGGGAAATAC	OL10049	GTGAGAAACCACCACCAACAA	882	962
STE/STE11		LmxM.36.3680	GAGGCATCGGCC	OL6174	CTCTCATTTTTGCCTATTTCGCGATGCGAATAATACGACTCACTATAAAACTGGAAGGAGGCATCGGCCgtataatgcagacctgctgc	OL6176	CAGTGAAAAAGAAAAGGGGGAGGGGGAGCAccaatttgagagacctgtgc	OL6175	gaaattaatacgactcactataggAAGCCACTGTATTGCAGTTTgttttagagctagaaatagc	OL6177	gaaattaatacgactcactataggTACAACAAACTTCCGCTCATgttttagagctagaaatagc	OL10050	GTGGAGCTCTACGCAACAATG	OL10051	CTCCAAGAGCAGCACAATGA	OL10052	GTGGAGAGAGCACCTCTCGTT	771	1064	Integration checked with OL5674 (GACGATACAAGTCAGGTTG)
STE/STE11		LmxM.30.1830	ATAAGGATCCGG	OL6178	AACATCAGTCACTCCTCCCTTTGCGACGTTTAATACGACTCACTATAAAACTGGAAGATAAGGATCCGGgtataatgcagacctgctgc	OL6180	AGCTGTTCCAGTGGCATTCTCCGCTCGGCTccaatttgagagacctgtgc	OL6179	gaaattaatacgactcactataggGATGAGCAGCAGAGGACTATgttttagagctagaaatagc	OL6181	gaaattaatacgactcactataggAATGGCCTAGCCGGCAAAACgttttagagctagaaatagc	OL10053	CTGAACTCCCAGAGGAGCAC	OL10054	CTTCTGTCCGCTAGGAATCG	OL10055	GCTGAGGCAGTGTCATCAAA	638	792
STE		LmxM.30.1840	CTCCGATCGTCC	OL6182	ACATCCTGTGCATTGCCCGCCAAGGCAGGTTAATACGACTCACTATAAAACTGGAAGCTCCGATCGTCCgtataatgcagacctgctgc	OL6184	ACCGACACAGACTGAACGGGAACCGAGCCAccaatttgagagacctgtgc	OL6183	gaaattaatacgactcactataggAGCTGCCGATGCCCTGGGAGgttttagagctagaaatagc	OL6185	gaaattaatacgactcactataggCTCTTCTCCCTCGCATCCCTgttttagagctagaaatagc	OL10056	CAGCGACAGGACTGCTTGACT	OL10057	CTTAGCTGCCGTGATCCTCTT	OL7686	CACATATACGCGCATCCATC	436	910
Other/NEK		LmxM.02.0290	GGTGCTAGCTGG	OL8729	CAGCAGAGTGCGTGCGTGCTTCTCTCTCCCTAATACGACTCACTATAAAACTGGAAGGGTGCTAGCTGGgtataatgcagacctgctgc	OL8730	CTCCGGCCGCGAAAAGCCACGGCCCCCCCCccaatttgagagacctgtgc	OL7265	gaaattaatacgactcactataggTGGGGACGCGTCAGCGGAAGgttttagagctagaaatagc	OL8731	gaaattaatacgactcactataggGAGGGGTGGTGGCGTACTGAgttttagagctagaaatagc	OL9171	ATGCCGTCCTCCAGTAAAAA	OL9192	CTCTCTCCAGCAACAGCAGA	OL9213	CGATCTTGTTTCCTGGCTTC	711	1105	Integration checked with OL5674 (GACGATACAAGTCAGGTTG)
Other/NEK		LmxM.07.0160	CCCAGAGAGCAA	OL8732	GCCAGGCAGAAAATAGCGCATCTCCATCCTTAATACGACTCACTATAAAACTGGAAGCCCAGAGAGCAAgtataatgcagacctgctgc	OL8733	GAGGGCGGCCTGGAGCGCATGGCTGTGCCTccaatttgagagacctgtgc	OL7268	gaaattaatacgactcactataggTTCGACTGGTATAAGACGTCgttttagagctagaaatagc	OL8734	gaaattaatacgactcactataggAGAGAGAGAGGGCCGGGAGTgttttagagctagaaatagc	OL9172	CGAACTTTGGTGCCTCTGTT	OL9737	GCTGGTGTACGACCACCTCT	OL9214	TATGCTTTCCGGTGATACCC	650	997	Integration checked with OL5674 (GACGATACAAGTCAGGTTG)
Other/NEK		LmxM.07.0170	TCAGCATGCTGG	OL8735	GCTGCGCCGTTGTAGCACACTGATACACCTTAATACGACTCACTATAAAACTGGAAGTCAGCATGCTGGgtataatgcagacctgctgc	OL8736	CCCGAGACCCGCGGGGCGGCAGTGGATGGGccaatttgagagacctgtgc	OL7271	gaaattaatacgactcactataggAAAGCACTCTAATCGGCGACgttttagagctagaaatagc	OL8737	gaaattaatacgactcactataggAAAGTGGCAAAGGGCGGAGAgttttagagctagaaatagc	OL9173	GCGACGTCGTAGACCATGTA	OL9194	CGTGCCTACGTAGACCTGTG	OL9215	CCACCACCACCTTTCTATGG	500	1186	Integration checked with OL5674 (GACGATACAAGTCAGGTTG)
Other/NEK		LmxM.08.0930	AGGAGTCAGCAA	OL8738	CTCTGTTCGCGCGTGGCCCTCTCGGTGCCTTAATACGACTCACTATAAAACTGGAAGAGGAGTCAGCAAgtataatgcagacctgctgc	OL8739	CGCTTCTTTCGGCCGTCTTCGCTTGTGTGCccaatttgagagacctgtgc	OL7274	gaaattaatacgactcactataggGCGCGCTCAAAGACAGGCAGgttttagagctagaaatagc	OL8740	gaaattaatacgactcactataggGCTTGTCCGGGTGCAGGGCAgttttagagctagaaatagc	OL11208	CAGGAGTACGTGACCAACC	OL11209	GCACATCTGCCTCAGCTAC	OL9216	CGGACCCATCTACGAGAGAG	496	526
Other/NEK		LmxM.14.1410	AGTCGATGCTGG	OL8741	CCCTCTATTGGGGTCACACACGTATTTGCATAATACGACTCACTATAAAACTGGAAGAGTCGATGCTGGgtataatgcagacctgctgc	OL8742	TCATTGGCTTGTCTGCGTGGGGTGCCGCCTccaatttgagagacctgtgc	OL7277	gaaattaatacgactcactataggCAAACACATATCACTCGCTTgttttagagctagaaatagc	OL8743	gaaattaatacgactcactataggAACGATTCGCGCAGCAGTCGgttttagagctagaaatagc	OL9175	TCACACGGATGAGCAAGAAG	OL9196	TGCATTGAAAGGGTGTTTGA	OL9217	GGCATACTGACGGAAAAGGA	512	1252	Integration checked with OL5674 (GACGATACAAGTCAGGTTG)
Other/NEK		LmxM.21.0853	GAAGATCAGCAA	OL8744	TGCGCGTTGCCGACTGCTTCTTCTCCGCCCTAATACGACTCACTATAAAACTGGAAGGAAGATCAGCAAgtataatgcagacctgctgc	OL8745	TTTTGCTTTCCTGGTGCGGCCGTGAAGCCTccaatttgagagacctgtgc	OL7280	gaaattaatacgactcactataggGACGAAGACCCAGAACACAAgttttagagctagaaatagc	OL8746	gaaattaatacgactcactataggACTGTCGCTCCGGTATGAGGgttttagagctagaaatagc	OL9176	GTATGCGAGGCCACAAGTTT	OL9197	GCCAACGGTGGTATTACTGG	OL9218	GGACCACAAGACGGAAGTGT	417	1162	Integration checked with OL5674 (GACGATACAAGTCAGGTTG)
Other/NEK		LmxM.21.1565	GACTAATGCTGG	OL8747	CACGCACACACACACACAGACGTGCATCCGTAATACGACTCACTATAAAACTGGAAGGACTAATGCTGGgtataatgcagacctgctgc	OL8748	CTTGACACTCACCGCACATGCACACAACACccaatttgagagacctgtgc	OL7283	gaaattaatacgactcactataggCGTGGTTTCCTACGTATGCAgttttagagctagaaatagc	OL8749	gaaattaatacgactcactataggGCACGCACGCACAAGCATGCgttttagagctagaaatagc	OL9177	CTGCAGCATGGAAGAGATGA	OL9198	CCTGGCTCATCCAACGTAAT	OL9219	GAAAAAGAACGAACCCGTCA	668	1223	Integration checked with OL5674 (GACGATACAAGTCAGGTTG)
Other/NEK		LmxM.22.0950	CTTCTTCAGCAA	OL8750	CGTGACGCCTCCTAACTTCAGACAAGACAGTAATACGACTCACTATAAAACTGGAAGCTTCTTCAGCAAgtataatgcagacctgctgc	OL8751	ATAAAAAAGGTCATGTCCTCACGCACGCCTccaatttgagagacctgtgc	OL7286	gaaattaatacgactcactataggAGAAGCGCACGTGGCCTGCAgttttagagctagaaatagc	OL8752	gaaattaatacgactcactataggGTACGTGTGTCTGTCCGTGAgttttagagctagaaatagc	OL9178	ACCTAAGCTGCCATGCAAGT	OL9199	CACTCCAAGGGACCAGATGT	OL9220	GAGACCCTCTCCCACTTTCC	619	453
Other/NEK		LmxM.26.2570	CTGATATGCTGG	OL8753	GTGCGGGAGTGCTTCAGCAGCGCAGCACCTTAATACGACTCACTATAAAACTGGAAGCTGATATGCTGGgtataatgcagacctgctgc	OL8754	CATATGCACCTCTTGTCGGAAAAGCGTGAGccaatttgagagacctgtgc	OL7289	gaaattaatacgactcactataggCTGACTTCCTCTGTGAGCAAgttttagagctagaaatagc	OL8755	gaaattaatacgactcactataggGGGACCAGCAGGCAGAGCTAgttttagagctagaaatagc	OL9179	GCGCAATGTATCAAGGTTCA	OL9200	GAGATCAGGCGGACAAGAAC	OL9221	GATGGTGCGCTGATACACAC	539	493
Other/NEK		LmxM.28.3000	TCCTCTCAGCAA	OL8756	GGACTCCTTCAAACGTTCATAGCACTGACATAATACGACTCACTATAAAACTGGAAGTCCTCTCAGCAAgtataatgcagacctgctgc	OL8757	GCGGTCTTCGAACTGGCCTACTCATCGCCTccaatttgagagacctgtgc	OL7292	gaaattaatacgactcactataggCACATGCAATGAGAAGTGGGgttttagagctagaaatagc	OL8758	gaaattaatacgactcactataggTTTCTTGACCAGCTGTGCAGgttttagagctagaaatagc	OL9180	GCATAGACCACGAGCAGTGA	OL9201	CCAGAGATTATTGCGGGCTA	OL9761	AGGCAGTTGGGTTGTTATCG	365	419
Other/NEK		LmxM.08_29.2570	GAGACACACGGG	OL8759	CACGCTCCTACGCGCTCAAACACCTACCCCTAATACGACTCACTATAAAACTGGAAGGAGACACACGGGgtataatgcagacctgctgc	OL8760	ACAGTGCCACGAGCAAGAGTCGCATGTGAAccaatttgagagacctgtgc	OL7295	gaaattaatacgactcactataggTGTTTGGGTGGGTGGGCGTTgttttagagctagaaatagc	OL8761	gaaattaatacgactcactataggTGTCTTTCCCATGGCGCCAAgttttagagctagaaatagc	OL9181	GCATTGCCTTCATCTTCTCC	OL9202	CTCTCGGCGTCGTCTTCTAC	OL9223	CACGATCCAAGGTTTGCTTT	438	224
Other/NEK		LmxM.08_29.2670	CTAGGTTGGCAA	OL8762	TTCGCGTATGCTCCCTATTGCCTCTCACCCTAATACGACTCACTATAAAACTGGAAGCTAGGTTGGCAAgtataatgcagacctgctgc	OL8763	AGAGCAAGGATCTGAAGTGGCGCGACGAGGccaatttgagagacctgtgc	OL7298	gaaattaatacgactcactataggTTGTCGATGAAGTTGTTCGTgttttagagctagaaatagc	OL8764	gaaattaatacgactcactataggTGACTCCGCTGACGGCAGGCgttttagagctagaaatagc	OL9182	GTGCTCTATGGCCTTCGTTC	OL9203	AGTCTCGGCGTCGTCTTTTA	OL9224	CTCTCATCGTGGGGTTCACT	636	995	Integration checked with OL5674 (GACGATACAAGTCAGGTTG)
Other/NEK		LmxM.29.2130	CTCTGACACTGG	OL8765	CGTTGATTGACGCTTCCCGGCGTCCATCCATAATACGACTCACTATAAAACTGGAAGCTCTGACACTGGgtataatgcagacctgctgc	OL8766	AAAAAGTGCTCTGATCAACTTCGCTCGCCGccaatttgagagacctgtgc	OL7301	gaaattaatacgactcactataggGCGACGCTTCGCTTGATGTCgttttagagctagaaatagc	OL8767	gaaattaatacgactcactataggTCACGTTCCACCATGGATGTgttttagagctagaaatagc	OL9183	TTGGTTATGATCGGCTCCAT	OL9204	GGGTGTAGCGTCTCCATGTC	OL9225	CGGTACAACTTGCCTGGTTT	710	983	Integration checked with OL5674 (GACGATACAAGTCAGGTTG)
Other/NEK	RDK2	LmxM.30.2960	GTCATCGCGTCC	OL6142	ATCCTCTCTCGGCGCCTCTTTTTTCCTCATTAATACGACTCACTATAAAACTGGAAGGTCATCGCGTCCgtataatgcagacctgctgc	OL6144	CACTGCAGAAACACAAAAGCAAGGAGACAGccaatttgagagacctgtgc	OL6143	gaaattaatacgactcactataggCCTCCCTGCCTCGTGCCGTCgttttagagctagaaatagc	OL6145	gaaattaatacgactcactataggTGCCTGCCCATCAACGTCAGgttttagagctagaaatagc	OL10065	GCTCGTGAAACAGTTCGTGA	OL10066	CCATCGAGAGAGAGGGACAG	OL10067	CGTGCACGTCCATACATCTC	573	605
Other/NEK		LmxM.30.3160	TCGAATTGGCAA	OL8768	GATTTCAGCGTATCATTGTGACCCGCACCATAATACGACTCACTATAAAACTGGAAGTCGAATTGGCAAgtataatgcagacctgctgc	OL8769	CGCGCCAAAAAGAAAAAAAAAAGCAGTCCTccaatttgagagacctgtgc	OL7304	gaaattaatacgactcactataggAATACAGGGTGCTGCCAACGgttttagagctagaaatagc	OL8770	gaaattaatacgactcactataggGACGGTGCAAGGGAACCACGgttttagagctagaaatagc	OL9184	GTAGGGGAACCGGAAAATGT	OL9205	ATTGGTGACTTCGGGTTCAG	OL9226	GGTTAGTCCGTGATGCTGGT	348	292
Other/NEK		LmxM.31.0260	AGAGTACACTGG	OL8771	TCGCTCTCTTGTTCGTGTTTGCGCGTTGGTTAATACGACTCACTATAAAACTGGAAGAGAGTACACTGGgtataatgcagacctgctgc	OL8772	GTGCAAAGCACGGCACGTGCCCCTCCCCCTccaatttgagagacctgtgc	OL7307	gaaattaatacgactcactataggTGCAGCTGTGCGCGTGTGTGgttttagagctagaaatagc	OL8773	gaaattaatacgactcactataggCACTTCTTTCTTTTTCGTTGgttttagagctagaaatagc	OL9185	GGACGGGGTGAACAGTAGTC	OL9206	ACAGGATAAGGAGCCCGTCT	OL9227	TGTTTCCTTCGCTTGCTTTT	636	1194	Integration checked with OL5674 (GACGATACAAGTCAGGTTG)
Other/NEK		LmxM.31.1810	GATCCTTGGCAA	OL8774	AAGTAGCTTCTTTTTGGTTCTCGTGAAACATAATACGACTCACTATAAAACTGGAAGGATCCTTGGCAAgtataatgcagacctgctgc	OL8775	CCTCGCGCTCTCCTTTGCGCTGGCCTGCCGccaatttgagagacctgtgc	OL7310	gaaattaatacgactcactataggAATTCCTCGCACACCACCATgttttagagctagaaatagc	OL8776	gaaattaatacgactcactataggGGGGGGTTGGAGGGCAATGAgttttagagctagaaatagc	OL9186	GTAGAGTCCCTGTCGGTCCA	OL9207	ACCACGGATTCTCAGATGCT	OL9228	GCCTCCCTTTTTGTTTTTCC	663	418
Other/NEK		LmxM.32.1980	TTCACTGACGGG	OL8777	CAACAACGTAACATATCAGCAACAACGGCATAATACGACTCACTATAAAACTGGAAGTTCACTGACGGGgtataatgcagacctgctgc	OL8778	TGTCCTCATCGTTCTGTGGGTGTTGCGCCGccaatttgagagacctgtgc	OL7313	gaaattaatacgactcactataggGCGCGCTCGGAACAAGTGAAgttttagagctagaaatagc	OL8779	gaaattaatacgactcactataggAGGAAAGGGCTCGATCGGTGgttttagagctagaaatagc	OL9187	CCATCTCTAGCCAGCAGGTC	OL9208	TTCTTGCTGTACCGTTGGTG	OL9229	CTCTTTGCCACTTCCCATTC	644	1008	Integration checked with OL5674 (GACGATACAAGTCAGGTTG)
Other/NEK		LmxM.34.5190	CCGTTAAGGCAA	OL8780	CTTCTTTGCGTCCATCGGCGCACTTGTCCTTAATACGACTCACTATAAAACTGGAAGCCGTTAAGGCAAgtataatgcagacctgctgc	OL8781	CTCCCTCTTGCACCCTGCAGCAACACTCCTccaatttgagagacctgtgc	OL7316	gaaattaatacgactcactataggGAAACTCGGTGCCTTTAGTGgttttagagctagaaatagc	OL8782	gaaattaatacgactcactataggGCCCGGATGCACAAAGAGAAgttttagagctagaaatagc	OL9762	GCCAAGTTTGTCATGCTGAA	OL9763	GGTCGTACTTGCCGTAGAGC	OL9764	CACTCTCCTCTCTCGCGAAC	577	1078	Integration checked with OL5674 (GACGATACAAGTCAGGTTG)
Other/NEK		LmxM.36.1520	AAGTGTGACTGG	OL8783	ACTTCATTCTTCCTTTTTTATCTGTTTCCTTAATACGACTCACTATAAAACTGGAAGAAGTGTGACTGGgtataatgcagacctgctgc	OL8784	TGCCTTCCGCTTCTTGTGTTGTCACATCCTccaatttgagagacctgtgc	OL7319	gaaattaatacgactcactataggTTTCGACAGATAACAGAGCGgttttagagctagaaatagc	OL8785	gaaattaatacgactcactataggTCTACAACGCGCAGAAGAAAgttttagagctagaaatagc	OL9189	CTCTGCTTCTTCACGGTTCC	OL9210	AGGCAGGTCTGCTGTTCCTA	OL9231	GCTGTCTACTGTGCGAGTGC	727	277
Other/NEK		LmxM.36.1530	TTACCAAGGCAA	OL8786	CACCGCAAGTGAAAGTGCAGGTCGTGCCCGTAATACGACTCACTATAAAACTGGAAGTTACCAAGGCAAgtataatgcagacctgctgc	OL8787	GCTCCTTGTCCCCATGTGCCCAGCAGGCGCccaatttgagagacctgtgc	OL7325	gaaattaatacgactcactataggAGAAGGAAAAGCGGTGAGGTgttttagagctagaaatagc	OL8788	gaaattaatacgactcactataggTTGGCTTCCAGCCTCTACTGgttttagagctagaaatagc	OL9190	CCAGCAAGTGTCTTGTGCAT	OL9211	CCGGAGAGTGTCTCCATGAT	OL9232	GACTTAGCCTCCACCCTTCC	458	397
Other/NEK		LmxM.36.2290	ATCCAGTACGGG	OL8789	ACTCTCTACCACCCGTCGCCTTCTTCCTCTTAATACGACTCACTATAAAACTGGAAGATCCAGTACGGGgtataatgcagacctgctgc	OL8790	GGAGGAGTCCATCGCGTCCTGCAACGACCGccaatttgagagacctgtgc	OL7328	gaaattaatacgactcactataggTCCGCTTCTTTCTCCCAGATgttttagagctagaaatagc	OL8791	gaaattaatacgactcactataggAAAGGTAAGAGCAACGCACAgttttagagctagaaatagc	OL9191	GGTTATGTGTCTGCGGGAGT	OL9212	ACCAAAGTCTCCGAGCTTGA	OL9233	CTCCCTCCCATTCTTTTTCC	301	1084	Integration checked with OL5674 (GACGATACAAGTCAGGTTG)
Orphan		LmxM.02.0570	AAGCCGGTTCGG	OL7240	GTTGGACATCCGCTACTAGGGTTAACTCCCTAATACGACTCACTATAAAACTGGAAGAAGCCGGTTCGGgtataatgcagacctgctgc	OL6926	CTTACCCCCACCACTCACCGAAGTTTGCATactacccgatcctgatccag	OL6972	gaaattaatacgactcactataggCGTCGATCAGGCGCAAACTTgttttagagctagaaatagc	OL6975	gaaattaatacgactcactataggTATGCGGCAAGTTCCGAGTCgttttagagctagaaatagc	OL7649	CCACTGCCTTTAACGCTCTC	OL7648	GTGCCTCTGATAACCCGAAG	OL7647	TAGCTCGGATCCCTTTGCTA	760	390
Orphan		LmxM.03.0350	CGTCAGTTGTCC	OL7233	GTTGTTGTTGCTGTAGCCCTATACGAACCGTAATACGACTCACTATAAAACTGGAAGCGTCAGTTGTCCgtataatgcagacctgctgc	OL6932	GAAGACAGCGGCTTCCTCGCCACGGCGCATactacccgatcctgatccag	OL6930	gaaattaatacgactcactataggCACACACACGCGGGTGCCGTgttttagagctagaaatagc	OL6933	gaaattaatacgactcactataggTGGCGGTGACACTCATAGAAgttttagagctagaaatagc	OL7622	TGTAGACAGTGCCGAAGACG	OL7623	GACATGTCGAACTTGGCGTA	OL11214	TACCTCACAGCATCCCTTGC	633	348
Orphan		LmxM.10.0830	ATAACTGCATCC	OL7241	GCACAACCTAACTGCTGCTGTTGCTATCCCTAATACGACTCACTATAAAACTGGAAGATAACTGCATCCgtataatgcagacctgctgc	OL6938	CTGTGTTCAAGTGATGAGCATTCACGTCGAccaatttgagagacctgtgc	OL6978	gaaattaatacgactcactataggAGAGCTACGGTGTGGTGACAgttttagagctagaaatagc	OL6981	gaaattaatacgactcactataggAGAGCTACGGTGTGGTGACAgttttagagctagaaatagc	OL7697	AGGGGCCTCTGTCTCTTCTC	OL7698	CATGTGGATCTGCTTGGATG	OL7651	CTGTCCTCTCCCTCCCCTAC	217	192
Orphan		LmxM.11.0510	CCTAAGGTTCGG	OL7238	GGAAGGAAACGTCTACACAAATAGGTGCAATAATACGACTCACTATAAAACTGGAAGCCTAAGGTTCGGgtataatgcagacctgctgc	OL6962	AGGAACGAAAAAAAGAAAAAGGAAATCCCCccaatttgagagacctgtgc	OL6960	gaaattaatacgactcactataggACAAGCGCGAGATAGTGACAgttttagagctagaaatagc	OL6963	gaaattaatacgactcactataggTGTGCACACGCACTGCCGTTgttttagagctagaaatagc	OL7640	GACAATTCGGACGTCTCGTT	OL7641	TGGTTTTACGTCGTTGTGGA	OL7639	ACGAACCGACGAGAAGAAGA	690	384
Orphan		LmxM.16.0870	GTATGACCAGCC	OL7237	CACCGACGCAGAAAAAGGCAGCGAGTTCCGTAATACGACTCACTATAAAACTGGAAGGTATGACCAGCCgtataatgcagacctgctgc	OL6956	TCACCCGACCGTACGCGCAAAGATCCACCGccaatttgagagacctgtgc	OL6954	gaaattaatacgactcactataggTCGAAGAAAGAGCCAAGGACgttttagagctagaaatagc	OL6957	gaaattaatacgactcactataggTAGTCTTCCAGCGGTTCGACgttttagagctagaaatagc	OL7637	GGATCATCGGAAAGTCTGGA	OL7638	GCCCTGGATGAGTACCAGAA	OL7636	GTGTGTGCCATCCTCCTCTT	505	260
Orphan		LmxM.25.1520	TGCGTACCATCC	OL7239	AGAGGAACTGTTGCCTGCTTTCAAAGTCCGTAATACGACTCACTATAAAACTGGAAGTGCGTACCATCCgtataatgcagacctgctgc	OL6968	GCAGCGGTTCTGGTCCTCTTTCACTTCCCTccaatttgagagacctgtgc	OL6966	gaaattaatacgactcactataggCGTTTCACCTCTTTGTGCTAgttttagagctagaaatagc	OL6969	gaaattaatacgactcactataggGGAAGAGCGAGTAGTATAGTgttttagagctagaaatagc	OL7645	GCCGAACAATGGCTACTACC	OL7642	ATATCAGGGCAGCGGTACAC	OL7643	ACTCCTCTGCCTCGGAAAGT	1927	220
Orphan		LmxM.26.2110	CTTCCAACCCGG	OL7236	ACTCTTCCGCGTGTCGGACCTTGTGAGCCATAATACGACTCACTATAAAACTGGAAGCTTCCAACCCGGgtataatgcagacctgctgc	OL6950	CGCAAAAACAGAGCGAGAATGGGAAGCAGGccaatttgagagacctgtgc	OL6948	gaaattaatacgactcactataggAGAGAGAGTCGACGAAAGCGgttttagagctagaaatagc	OL6951	gaaattaatacgactcactataggCACGTGTAGCGCGCGTGAGGgttttagagctagaaatagc	OL7634	CAGCAGAGATTTTCGCACTG	OL7635	TCGGAGAGGAACGATTTGAG	OL7632	TTCTTCGTTGCCCACACATA	606	263
Orphan		LmxM.08_29.2490	GAAGGAACCCGG	OL7234	TGCATACTGGCACTAAACGAAGGCAAGCCTTAATACGACTCACTATAAAACTGGAAGGAAGGAACCCGGgtataatgcagacctgctgc	OL6938	AAGGCATCTTCGTTCATTTTCAGCTTCCCAccaatttgagagacctgtgc	OL6936	gaaattaatacgactcactataggACCACTCAACGGCAACTGAAgttttagagctagaaatagc	OL6939	gaaattaatacgactcactataggGAAGACAACACTGAAGAATGgttttagagctagaaatagc	OL7626	GCAAGCACAAACATCACCAC	OL7627	GCTACACGGAGGAGAACGAG	OL7625	GCGGTTGGTTGATCTACGTT	541	195
Orphan	KKT3	LmxM.34.4050	TCCTTAACCCGG	OL11059	TTTTGTTGTCTATCACAATCAAAGTAGCCCTAATACGACTCACTATAAAACTGGAAGTCCTTAACCCGGgtataatgcagacctgctgc	OL11058	ACCTTTTTTTTTCCGCATCCACGACCTCTGccaatttgagagacctgtgc	OL6924	gaaattaatacgactcactataggCTATGTGTGGTGGGCGATTTgttttagagctagaaatagc	OL6927	gaaattaatacgactcactataggCACCCGTGAGCGAAAACGACgttttagagctagaaatagc	OL11060	CAAGCGACTTTCCGATGCAC	OL11061	CGCGTCGAATGAGTCGTAGA	OL11062	CAGACTTACCCCTTCGGAGC	497	704
Orphan	KKT2	LmxM.36.5350	GCAGTGTTGGCC	OL7235	GTGCTGTCTGTTAGACTCTCGTGTATCCACTAATACGACTCACTATAAAACTGGAAGGCAGTGTTGGCCgtataatgcagacctgctgc	OL6980	AGAAGATACACGTAAACACGAACTCAACCAccaatttgagagacctgtgc	OL6942	gaaattaatacgactcactataggGAGGACAGCGCGTCGTGAGTgttttagagctagaaatagc	OL6945	gaaattaatacgactcactataggGAGGACAGCGCGTCGTGAGTgttttagagctagaaatagc	OL7630	TTGCGTTCGTCATGGAGTAG	OL7631	CTGACTTTCCCAAGGTGAGC	OL11617	CTTCGCGTTAACGTGGATTT	795	495
Pseudo-Orphans		LmxM.34.4620	CACCGATGCCAA	OL9125	AACTGCGTTTCTTTCCACAGCACGACTCCGTAATACGACTCACTATAAAACTGGAAGCACCGATGCCAAgtataatgcagacctgctgc	OL9144	AAAACACAATGGAAAGGAGACGACGATGGGccaatttgagagacctgtgc	OL9131	gaaattaatacgactcactataggGCTTGCTTGTGGTAGCGCTGgttttagagctagaaatagc	OL9157	gaaattaatacgactcactataggCGCGAGAAAGAGGTCCTCCGgttttagagctagaaatagc	OL9824	CGGATGTCTACCCCTCTTCA	OL9825	GTCCTCCGTGGTGTTCAAGT	OL9826	TGTGGGTGTGTGTGGTTTCA	802	280
Pseudo-Orphans		LmxM.08.0660	CAAAGTCAGTGG	OL9126	GATATTTGCCTCGCCACACACGGCATCCCGTAATACGACTCACTATAAAACTGGAAGCAAAGTCAGTGGgtataatgcagacctgctgc	OL9145	GTGGTGGCGTAGGAGGCGATAGGTGTCCCGccaatttgagagacctgtgc	OL9132	gaaattaatacgactcactataggAGCTAGTAGCGTCAGCTCCAgttttagagctagaaatagc	OL9158	gaaattaatacgactcactataggGGTGGATTAGTACAGAGTGGgttttagagctagaaatagc	OL9827	TCGCTACAAGGACTCACACG	OL9828	ATGATGTAGTTGGCGGAAGC	OL9829	ACCCTCACTTTGCTCTGCTC	1959	205
Pseudo-Orphans		LmxM.26.2060	TGTTAATGCCAA	OL9127	GTATATTGAGCCTCGGCACTGTCTCCTCCTTAATACGACTCACTATAAAACTGGAAGTGTTAATGCCAAgtataatgcagacctgctgc	OL9146	CACCACACAACTTTTCGACAACTTGCGCCCccaatttgagagacctgtgc	OL9133	gaaattaatacgactcactataggACAGACAGACTCGCGGAAAGgttttagagctagaaatagc	OL9159	gaaattaatacgactcactataggCGCACACGCTCACACAGATTgttttagagctagaaatagc	OL9830	TGTATTGCGAAGGGCATGTA	OL9831	CTCATGAAACGGCGGTAAGT	OL11050	ATTCGCCCAACCTTTTGCTG	1631	750
Pseudo-Orphans		LmxM.28.1650	GTTTCTCAGTGG	OL9128	ACGCACTCGCACACATGTGCGTCATATCTTTAATACGACTCACTATAAAACTGGAAGGTTTCTCAGTGGgtataatgcagacctgctgc	OL9147	TGCGCCGTGGATGCTGGGCGCATATGACCTccaatttgagagacctgtgc	OL9134	gaaattaatacgactcactataggCGTCGTCGCTGTCTTTTCTCgttttagagctagaaatagc	OL9160	gaaattaatacgactcactataggAGGCAGAGAGAGGGGTAGGTgttttagagctagaaatagc	OL9833	AAGGTGATGATGACCGTGCT	OL9834	GGCGATGTCACGACCTTAAT	OL9835	TCTCTCTCTCTCGTGCCTCC	1104	176
Pseudo-Orphans		LmxM.31.1290	ACAATATGCCAA	OL9129	GACGCTGGACATCGTGGATCATTGTCCGCTTAATACGACTCACTATAAAACTGGAAGACAATATGCCAAgtataatgcagacctgctgc	OL9148	GTGTGCACGAAACGGTTCTTCGTCTGTATTccaatttgagagacctgtgc	OL9135	gaaattaatacgactcactataggTCCGCAAGAATTCGCTGCTCgttttagagctagaaatagc	OL9161	gaaattaatacgactcactataggTCGCATTGCGGTTCGTGTTCgttttagagctagaaatagc	OL9836	ATCAACCACAAGGAGCGAAG	OL9837	AGACGATTGCGGAGATGACT	OL9838	GAGATTGTGTTGGACCCCGT	984	281
Pseudo-Orphans		LmxM.33.2190	GTAAATTGGTGG	OL9130	TTGCGTGGTGTTTGCTCGTTCTCGCTACCTTAATACGACTCACTATAAAACTGGAAGGTAAATTGGTGGgtataatgcagacctgctgc	OL9149	GGAAGTCATGCGGCGGTAAAAGGGCCTCCTccaatttgagagacctgtgc	OL9136	gaaattaatacgactcactataggACACCTCCTCACTATGCGTGgttttagagctagaaatagc	OL9162	gaaattaatacgactcactataggAACAAAGGCAAAACAGAAGGgttttagagctagaaatagc	OL9840	ATATGGCCGTGCCAAACTAC	OL9839	CTGTGCTCGATCGTGTGAAT	OL11051	TTTCCTCCGTGTCTTCGCTC	1264	361
Other/unique		LmxM.20.1330	TTACAGTCATCC	OL7431	GAGTCGTTAACGCAGTAGAGGGGTGGGTGGTAATACGACTCACTATAAAACTGGAAGTTACAGTCATCCgtataatgcagacctgctgc	OL8450	GGAGCTTGCCACCACATGAAACGGTCGCCCccaatttgagagacctgtgc	OL7429	gaaattaatacgactcactataggGGAGCGTACGGGAGAGGGGTgttttagagctagaaatagc	OL7432	gaaattaatacgactcactataggCGGGGAGGGGCTGGCAGCGGgttttagagctagaaatagc	OL7663	ACCTTGACAAGACGGTGGAC	OL7664	CCACGAAGTTCTCTGGCTTC	OL9741	CTTCCCACCACTCTTTCTCG	667	640
Other/unique		LmxM.20.1340	GTACTGATCCTT	OL6162	GACGCTGCTTGGCGCAAGACCGCGGTGAAGTAATACGACTCACTATAAAACTGGAAGGTACTGATCCTTgtataatgcagacctgctgc	OL6164	GCAGAACGGCATACATGGCAGCCATCACATccaatttgagagacctgtgc	OL6163	gaaattaatacgactcactataggCAAAGAGACGCGCCTCTCAGgttttagagctagaaatagc	OL6165	gaaattaatacgactcactataggACGCACGCATTTGGAGGATGgttttagagctagaaatagc	OL7667	TCGTGGTGAATGTCTTCGAC	OL7666	CTCTCGTCCATCCACCTCTC	OL7665	AGACATCATTGCCCCTTCAG	641	177
Other/unique		LmxM.08_29.0370	GGATATACGGCC	OL6166	AGTTGTGCGCACGCTCCACCGCCTGCCGGCTAATACGACTCACTATAAAACTGGAAGGGATATACGGCCgtataatgcagacctgctgc	OL6168	CAATATAGATGCAGAGTCCAAGCCAAGCATccaatttgagagacctgtgc	OL6167	gaaattaatacgactcactataggGTGTGGCTGGACGGGTAAAAgttttagagctagaaatagc	OL6169	gaaattaatacgactcactataggGGTGGTAGCAGTGGTTCAAGgttttagagctagaaatagc	OL9745	GAGGATTCAGTGCACCTCGT	OL9746	CCACTGGTGGTACTCCGTCT	OL9747	CGCACTGATCTATCCACGAA	795	120
Other/unique		LmxM.34.2870	TATTCGATCCGG	OL6186	TACATTGCCGGTGCTGCTCTGCACCCACCCTAATACGACTCACTATAAAACTGGAAGTATTCGATCCGGgtataatgcagacctgctgc	OL6188	GCACTAGGCAAACATACGTACACGCAGACCccaatttgagagacctgtgc	OL6187	gaaattaatacgactcactataggGAAACGGCCGGCGCCCGTGCgttttagagctagaaatagc	OL6189	gaaattaatacgactcactataggTGGCCGCCCTCTTCTTCTCAgttttagagctagaaatagc	OL11053	TTCTTGTGGAGGGCAATGCT	OL11054	TGAGGCTTCCTTGCTTGAGG	OL11055	ACCACGGTGCATCAAGACAT	504	629
Other/AUR	AUK3	LmxM.26.2440	CAGTACGCGGCC	OL6158	TCGACAAGAGGAGGATCGCCATCACACTGCTAATACGACTCACTATAAAACTGGAAGCAGTACGCGGCCgtataatgcagacctgctgc	OL6160	AAATGACACGAAGGATAACGTACAAACGTAccaatttgagagacctgtgc	OL6159	gaaattaatacgactcactataggCGCTGTCCACCGTCTTGTCAgttttagagctagaaatagc	OL6161	gaaattaatacgactcactataggGGAGCCTGCTTGCGACTCATgttttagagctagaaatagc	OL8581	GTCGCTATCGGGCTTTGATA	OL8582	GCAGACCATCTCGAACACAA	OL8583	GCCTGCCTTTCTCTGACATC	640	333
Other/AUR	AUK1/AIRK	LmxM.28.0520	CAGTTAATTCGG	OL7436	CCTCGCCCCCCTCCCCCGCACCTTAATACGACTCACTATAAAACTGGAAGCAGTTAATTCGGgtataatgcagacctgctgc	OL8451	TACAAGCAGCGAGCATGGGCCCGCTCTCCCccaatttgagagacctgtgc	OL7434	gaaattaatacgactcactataggTGCGCGTTTCGCTGCTGTGTgttttagagctagaaatagc	OL7437	gaaattaatacgactcactataggTAAGCGAGACACGCCGCAGGgttttagagctagaaatagc	OL8584	ATGCCGTTCGGACCATAGTA	OL8585	AGGAGGCAATTACGGTGATG	OL8586	GGTGAGCTCTTTGTCCTTGC	759	604
Other/AUR	AUK2	LmxM.08_29.1330	AATGTGTCAGCC	OL7441	CCCTTCCCTCCCTTCCCCTTATCTGCACCGTAATACGACTCACTATAAAACTGGAAGAATGTGTCAGCCgtataatgcagacctgctgc	OL8452	GCAAGGGAAAGGGGAGGGGCATCCACGCCAccaatttgagagacctgtgc	OL7439	gaaattaatacgactcactataggCAGCACGAGTGGCTAGATGCgttttagagctagaaatagc	OL7442	gaaattaatacgactcactataggCAGTCAGGAGGCGAAAGAAGgttttagagctagaaatagc	OL8587	GTCACCTCTTCCGTCGAGTC	OL8588	ACTCGGTGAGGGGAGCTATT	OL8589	CGTTGAATGTGTCGCATTTT	558	459
Other/CAMKK		LmxM.19.0590	TTCAACCTTCTT	OL7446	TCTGTCCCCTTTTTTTTCCGTACTCACTCTTAATACGACTCACTATAAAACTGGAAGTTCAACCTTCTTgtataatgcagacctgctgc	OL8453	ATGCCTCTTCATTCGTGCTCACTGCATCCAccaatttgagagacctgtgc	OL7444	gaaattaatacgactcactataggCCTCCCCTGTGTGTTTCATGgttttagagctagaaatagc	OL7447	gaaattaatacgactcactataggATTAGCGGCCGGCTCTTGAAgttttagagctagaaatagc	OL8590	TTCACAGAGGGGACGCTAAC	OL8591	GCATCTCTTGCTGACTGCTG	OL8592	AACTCCGCCTCTGGTGAGTA	798	941
Other/CAMKK		LmxM.11.0250	GCTTCTCGATCC	OL7451	GCTCAAAGATTTTTTTCTACAGCGGCCCCGTAATACGACTCACTATAAAACTGGAAGGCTTCTCGATCCgtataatgcagacctgctgc	OL8454	CTGGCTGCTGAGCGCACGCCGCTAGACCCGccaatttgagagacctgtgc	OL7449	gaaattaatacgactcactataggGCTGCACCGCCGTGGGCGCAgttttagagctagaaatagc	OL7452	gaaattaatacgactcactataggGAGCTAGTGAGTGTGCGTGAgttttagagctagaaatagc	OL8593	AGCACTGGACACGATTTTCC	OL8594	GCTGCAAACGGTACTTCTCC	OL8595	GGGCGATAAATCGAAGTGAG	743	1009
Other/CAMKK		LmxM.24.1730	ATAATATATCTT	OL7456	ACCATCACCCCCTTCTCTTTCCCTATACCCTAATACGACTCACTATAAAACTGGAAGATAATATATCTTgtataatgcagacctgctgc	OL8455	CATGAGAATTCGTCGTTTGCTCTCTCTCCGccaatttgagagacctgtgc	OL7454	gaaattaatacgactcactataggGTGCTTGCGTAAAATGCGGAgttttagagctagaaatagc	OL7457	gaaattaatacgactcactataggCGAAGGACAGACTGGAGAATgttttagagctagaaatagc	OL8596	GTTCATGACGTATGCGTTGC	OL8597	GAGGTGTCCGGTGAAGTTGT	OL8598	ACATGCGCATACTCAACGAC	558	1274	Integration checked with OL5674 (GACGATACAAGTCAGGTTG)
Other/CAMKK		LmxM.34.2320	CGAAGTCGATCC	OL7461	ATCCGTTTCTTTTTACAGGCGATTCTTCCGTAATACGACTCACTATAAAACTGGAAGCGAAGTCGATCCgtataatgcagacctgctgc	OL8456	TCCCTCCGTATCGCCTCGCAACCTCCCCCTccaatttgagagacctgtgc	OL7459	gaaattaatacgactcactataggGAGGGAAAGAAAACGTGGTCgttttagagctagaaatagc	OL7462	gaaattaatacgactcactataggACAGGCATAGAAGAGCACAGgttttagagctagaaatagc	OL8599	CCAACTTGTGAGTGGACTGC	OL8600	GGCGTCCCATACATTGTCTT	OL8601	ACCTCCTTGTTCTCCCGTTT	489	1076
Other/CK2	CK2A1	LmxM.34.1730	TCGGCCGATCGG	OL7466	CAAAGTGCGTGAAGAAAAAGAAGAAAAACGTAATACGACTCACTATAAAACTGGAAGTCGGCCGATCGGgtataatgcagacctgctgc	OL8457	CTACACATTCACTACCACAGTCACAGACAGccaatttgagagacctgtgc	OL7464	gaaattaatacgactcactataggGATCGAAGCGACGTAAGGTAgttttagagctagaaatagc	OL7467	gaaattaatacgactcactataggAGAGGCAGACACGCAAGCGCgttttagagctagaaatagc	OL8602	ACGTGGCAGGATGGTAGAAC	OL8603	TGGAGCTCTTTGATGTCGTG	OL8604	GGAAACGGTGAAGAGCAGAG	276	1221	Integration checked with OL5674 (GACGATACAAGTCAGGTTG)
Other/CK2	CK2A2	LmxM.02.0360	TAGGATCGATCC	OL7471	TGTCTTTCTCCCTCCCTCTATTATATCACTTAATACGACTCACTATAAAACTGGAAGTAGGATCGATCCgtataatgcagacctgctgc	OL8458	CCCTGGGGCCTTCGGTGTCTCCCCCCCCCAccaatttgagagacctgtgc	OL7469	gaaattaatacgactcactataggCGACCCTTCAGTGCTCCGAGgttttagagctagaaatagc	OL7472	gaaattaatacgactcactataggCGAGACGGAAGGGGTGGGTGgttttagagctagaaatagc	OL8605	TAGTCGTAATGGCGGTAGCC	OL8606	AGCGAAGGTGAAGAAAACGA	OL8607	TCCTCTTCCGATGTCGTTCT	654	466
Other/NAK		LmxM.15.0770	CTAATCGATCGG	OL7476	TCACTGCACACGTCCCTTCTGCGAACTCCGTAATACGACTCACTATAAAACTGGAAGCTAATCGATCGGgtataatgcagacctgctgc	OL8459	GTCCATACTGCATTGACATCACCGTCTCCCccaatttgagagacctgtgc	OL7474	gaaattaatacgactcactataggCTCCGCTGGTCCATTTGCGAgttttagagctagaaatagc	OL7477	gaaattaatacgactcactataggTGTGTGTATGTGCGTGGAGAgttttagagctagaaatagc	OL11034	GGGGGTGCTCCTCTACTACA	OL11035	CGCCGAGGACTATCATTGCT	OL11198	CGTCCGAGTCCACAGAGATG	497	718	* low quality genome UTR region sequencing
Other/NAK		LmxM.33.0030	ATCCTTCGATCC	OL7481	CGTTTTTTGTATTTCTTCTCGTACGTTCCCTAATACGACTCACTATAAAACTGGAAGATCCTTCGATCCgtataatgcagacctgctgc	OL8460	CTAGCTCTTCACAGCCCCCACCTCCACCCCccaatttgagagacctgtgc	OL7479	gaaattaatacgactcactataggATCAGAGGGAACTAGCACTGgttttagagctagaaatagc	OL7482	gaaattaatacgactcactataggACTGGCGCACACAAGTGAAAgttttagagctagaaatagc	OL8948	ATTCCGCAGTGAAACTGGTC	OL8949	CCAACTCTGACTCAGCAGCA	OL8950	TAAAATGCGCATCTGATCCA	528	574
Other/PEK	EIF2AK1	LmxM.11.0060	GATTACGATCGG	OL7486	GTACAGGTGCAACAGCATCAGCCAAATTCGTAATACGACTCACTATAAAACTGGAAGGATTACGATCGGgtataatgcagacctgctgc	OL8461	CCTCTACTTGTTCTCAACGCATAAGCTCCAccaatttgagagacctgtgc	OL7484	gaaattaatacgactcactataggTGAGCGTTCCCCTCCTTTGCgttttagagctagaaatagc	OL7487	gaaattaatacgactcactataggACGTGTATCGGTGTGCGTGTgttttagagctagaaatagc	OL9742	TGAAGCCTGAAAATGTGCTG	OL9743	AGCATGCCGATTACCTGAAC	OL9744	GCAGCTCTTGATCGTGTGTC	667	401
Other/PEK	EIF2AK3	LmxM.29.1560	TGATCAGGAGCC	OL7491	CTCACCGTTGGCGTGGCACAAAACGGAAGGTAATACGACTCACTATAAAACTGGAAGTGATCAGGAGCCgtataatgcagacctgctgc	OL8462	TCGGAGGGCGCGCACTGCGGTGTTGGAATTccaatttgagagacctgtgc	OL7489	gaaattaatacgactcactataggTCACCGAAGCAGATACTTGAgttttagagctagaaatagc	OL7492	gaaattaatacgactcactataggGCCACGTTTACGCACAATCTgttttagagctagaaatagc	OL8897	CGCAGTTTCTTCTCCTCCTC	OL8898	AATATCGCGCTCAGTCTCGT	OL8899	GTTCCCGTCTTGACACACCT	770	1107
Other/PEK	EIF2AK2	LmxM.33.2150	CCGCGGCATCGG	OL7496	ACAGGGCTCTTTTTGTCTCCGCCGACGTTTTAATACGACTCACTATAAAACTGGAAGCCGCGGCATCGGgtataatgcagacctgctgc	OL8463	CAGAAGCAAGGTGAAGAGATAATCAACCCGccaatttgagagacctgtgc	OL7494	gaaattaatacgactcactataggCAGAACAAGAAAAGTAGGGCgttttagagctagaaatagc	OL7497	gaaattaatacgactcactataggAGGGAGCGGTCGTAGCATGTgttttagagctagaaatagc	OL8900	AAAGTCGCCGATCTTGAGAA	OL8901	CACAACGCGACAGAAGGTAA	OL8902	CGTCACAGTCGGATCACATC	889	1084
Other/PLK	PLK	LmxM.17.0790	ACTAGAGGATCC	OL7501	TGCCTCCTAGACGGCCTCCGCTTCTCCCCTTAATACGACTCACTATAAAACTGGAAGACTAGAGGATCCgtataatgcagacctgctgc	OL8464	CTCCGTCTTGCCGTCTTTGCGCCGTGGCCCccaatttgagagacctgtgc	OL7499	gaaattaatacgactcactataggACACGCGCACGCGCCGATCGgttttagagctagaaatagc	OL7502	gaaattaatacgactcactataggCTCCTGTGCGACCGGGCGAAgttttagagctagaaatagc	OL8903	TTGGTGGAGTCGTTGAAGTG	OL8904	TCCTTCTTCTCGTCGTCACC	OL8905	TTCTCCTCTCTCCCCTTTCC	663	411
Other/TLK	TLK	LmxM.30.2860	GTATATAATCTT	OL7506	CTTTGCTGTCTAACGGTATCCCCCACCCCTTAATACGACTCACTATAAAACTGGAAGGTATATAATCTTgtataatgcagacctgctgc	OL8465	CATCCACAGACAAAAAGAAACGTGCCACCGccaatttgagagacctgtgc	OL7504	gaaattaatacgactcactataggTCGTTGCTGCCGTGAATTGTgttttagagctagaaatagc	OL7507	gaaattaatacgactcactataggCGCAGTGAGGAAAAAGGGTTgttttagagctagaaatagc	OL8906	GTCCATCCCGTTGCTGTACT	OL8907	GCGCTCAAGAAGGAGATCAG	OL8908	ACCGTCGTCTGTTTTGTACTG	900	181
Other/ULK	ULK4	LmxM.28.0620	GTCGAAGGAGCC	OL7511	TTCCGCTTTTATTCGGGTGTGTCGTATCTCTAATACGACTCACTATAAAACTGGAAGGTCGAAGGAGCCgtataatgcagacctgctgc	OL8466	ACAAAGAGGGGAGTGTGGGTAACCCAACCCccaatttgagagacctgtgc	OL7509	gaaattaatacgactcactataggGGTGAAGGGGTAGAGAATGTgttttagagctagaaatagc	OL7512	gaaattaatacgactcactataggGTGTTTGTGCGTCTCGCCGCgttttagagctagaaatagc	OL8909	TTGTCAATGCAGGTCGAGAG	OL8910	GACGACGTGCTGAAGCATTA	OL8911	CACGTCGTCTATCAGGCTCA	884	857
Other/ULK	STK36	LmxM.13.0440	AATATGCATCGG	OL7516	TTTCTCTGATGTATCCATTTTCACTTTCCATAATACGACTCACTATAAAACTGGAAGAATATGCATCGGgtataatgcagacctgctgc	OL8467	TATCCGCAAGAGGTGATGGCGGCCTCACCAccaatttgagagacctgtgc	OL7514	gaaattaatacgactcactataggTGTGGAACAGTGGGGAGGCGgttttagagctagaaatagc	OL7517	gaaattaatacgactcactataggTAGGTGTGTAGCTCCCGCTCgttttagagctagaaatagc	OL8912	TGGGTGACAATTCCATCCTT	OL8913	TGATGAAGAAGCCTCACACG	OL8914	CTTTGGAGGCTGAGGAGTTG	765	757
Other/VPS15		LmxM.28.1760	CAGCTAGGATCC	OL7521	ATACACTCCACACGCCAGCACGCCACGCCCTAATACGACTCACTATAAAACTGGAAGCAGCTAGGATCCgtataatgcagacctgctgc	OL8468	AAATCGTACAGGCAACAGCAAACCCGCCCGccaatttgagagacctgtgc	OL7519	gaaattaatacgactcactataggTGTCTCGCTCGATCGTGACAgttttagagctagaaatagc	OL7522	gaaattaatacgactcactataggTGTGCCTGCGCGTCTGTCTTgttttagagctagaaatagc	OL8915	GTGATGTAGCGTGCCAAGAG	OL8916	CCTGCCTCTTTCCCTTACCT	OL8917	GCTTTTACGGCTTCATCTCG	743	902
Other/WEE		LmxM.08_29.2720	AACTGCATGCGG	OL9247	AGGCGAATTATCTAGTGTATGCCGGCCGCCTAATACGACTCACTATAAAACTGGAAGAACTGCATGCGGgtataatgcagacctgctgc	OL9249	GAGGCACAAACACTCACCTGCCCTTCACCAccaatttgagagacctgtgc	OL9248	gaaattaatacgactcactataggCACACAGTTGCCCTCTGCCGgttttagagctagaaatagc	OL9250	gaaattaatacgactcactataggAACTGCAGCAAAGAAAAAAAgttttagagctagaaatagc	OL8918	AACACTCACCTGCCCTTCAC	OL8919	ATGGATGTGAAACCGGAGAA	OL8920	CCCATACGCCTGTTTCTTGT	574	979	Integration checked with OL5674 (GACGATACAAGTCAGGTTG)
Other/WEE	WEE1	LmxM.33.0940	GGGAAGGCCTAA	OL9251	ACACAGGCGAGTGGCAGCAATACAAACCCTTAATACGACTCACTATAAAACTGGAAGGGGAAGGCCTAAgtataatgcagacctgctgc	OL9253	CAAAGAGCTACATGAGCGAGTTGTTCGCCGccaatttgagagacctgtgc	OL9252	gaaattaatacgactcactataggATGGGAATCTTCTCTATTGAgttttagagctagaaatagc	OL9254	gaaattaatacgactcactataggATCACTGCTGCTTCACGACAgttttagagctagaaatagc	OL8921	AACGACAACGGTTGGAAATC	OL8922	TTGTGGGTGATGCTGGTAAA	OL8923	CGACTCTCTTCCTCCCTCCT	672	524
Other/unique		LmxM.08.0530	ACGTAATATCGG	OL7536	ATCCGGCGACCGTCGATCAACCCCGCCCCTTAATACGACTCACTATAAAACTGGAAGACGTAATATCGGgtataatgcagacctgctgc	OL8471	CAATATAGATGCAGAGTCCAAGCCAAGCATccaatttgagagacctgtgc	OL7335	gaaattaatacgactcactataggGTGTGGCTGGACGGGTAAAAgttttagagctagaaatagc	OL7537	gaaattaatacgactcactataggGGTGGTAGCAGTGGTTCAAGgttttagagctagaaatagc	OL8924	CCTTTGCAGTCTGCTCATCA	OL8925	GTTGTTGCTGCAGATGCTGT	OL8926	GTCACGATTGTGCTGCTGAT	654	756
Other/unique		LmxM.20.0960	CCTGAGAGATCC	OL7541	TCGCGTACGCTGCACATTCACACTTCGCCCTAATACGACTCACTATAAAACTGGAAGCCTGAGAGATCCgtataatgcagacctgctgc	OL8472	GCACTAGGCAAACATACGTACACGCAGACCccaatttgagagacctgtgc	OL7540	gaaattaatacgactcactataggGAAACGGCCGGCGCCCGTGCgttttagagctagaaatagc	OL7542	gaaattaatacgactcactataggCTCCGCGACTGTAGAGAAAAgttttagagctagaaatagc	OL8927	GAGAACTGTCGCTCACACCA	OL8928	CGAGTGAAAAGGGCTCAAAG	OL8929	GGAGAAAAGGCGGCTCCTTG	689	361
Other/unique		LmxM.21.0823	TTACGCGATCTT	OL7546	CATGTGTACACGATCTCATCCCTTTTCCCGTAATACGACTCACTATAAAACTGGAAGTTACGCGATCTTgtataatgcagacctgctgc	OL8473	CGTGACGTGCGCACCTCGTGCATGTAGCCCccaatttgagagacctgtgc	OL7545	gaaattaatacgactcactataggCCTAGGTAGGGAAAAAGGTGgttttagagctagaaatagc	OL7547	gaaattaatacgactcactataggTGCGTCTCCGTGCAGGACGCgttttagagctagaaatagc	OL8930	GCGGATGTGATCTACAACGA	OL8931	CGGAGGTCAGAAGCAAGTTC	OL8932	GTGTGTGTGCTCTCCCTTGA	643	121
Other/unique		LmxM.36.2630	GGACTGAGATCC	OL7551	CTCTCTCTCTTTGCTTGATTTTGTTTTTCTTAATACGACTCACTATAAAACTGGAAGGGACTGAGATCCgtataatgcagacctgctgc	OL8474	ACATAGATATACACAAGACACCCTCGTCCTccaatttgagagacctgtgc	OL7550	gaaattaatacgactcactataggCAAAACACTTCGCTCGTATAgttttagagctagaaatagc	OL7552	gaaattaatacgactcactataggCTCCGCGACTGTAGAGAAAAgttttagagctagaaatagc	OL8933	GTGCTATGGTCGTGTCTCCA	OL8934	GAGAGGCTGTTTCCGTATCG	OL8935	TAGCCCGTTTCCTGTATTGG	905	921
Other/unique		LmxM.22.1150	CATGCATATCGG	OL7556	CCCCCCCGCCGTAGCAGCAGCAGCAGCAGCTAATACGACTCACTATAAAACTGGAAGCATGCATATCGGgtataatgcagacctgctgc	OL8475	GGTCCAAAACCTCCCCCCCCCCCCTCCCCTccaatttgagagacctgtgc	OL7555	gaaattaatacgactcactataggAGAAACGACGGGGCAGAAGGgttttagagctagaaatagc	OL7557	gaaattaatacgactcactataggGGGAATAGGATGAGGACTGAgttttagagctagaaatagc	OL8936	GAGGTGCTGTGGAACCTTGT	OL8937	TGTTTCAAGCACACGTAGCC	OL8938	GCACGACTCTCCCTCTGTGT	632	955	Integration checked with OL5674 (GACGATACAAGTCAGGTTG)
Atypical	PIK	LmxM.08_29.1450	ACGACGTCACGG	OL9842	GTTGACGTGTTCTGCCCACTGAACAGCGCGTAATACGACTCACTATAAAACTGGAAGACGACGTCACGGgtataatgcagacctgctgc	OL9846	GGAAGGCAGCATCACCACCAGCGCTACGCTccaatttgagagacctgtgc	OL9845	gaaattaatacgactcactataggCTGGAAAGTCTCTCTGCTGCgttttagagctagaaatagc	OL9847	gaaattaatacgactcactataggTCGTTACTAGGGGCGTGGAGgttttagagctagaaatagc	OL10133	GCGAAGGAGAGCACACTTTT	OL10134	GCTGAGCATGTTCTGGATGA	OL10135	CGGCGTCTCCTTCTATCCAC	1009	786
Atypical	PI3K	LmxM.24.2010	TTCTTAATTGCC	OL9848	TTGCGTCGTGCCCGCTCACCTCGCTCTCCTTAATACGACTCACTATAAAACTGGAAGTTCTTAATTGCCgtataatgcagacctgctgc	OL9852	CCATCGCACAACAGGGGGACAGAGACGCCGccaatttgagagacctgtgc	OL9851	gaaattaatacgactcactataggCTAGAGGTGATGAACAAGAGgttttagagctagaaatagc	OL9853	gaaattaatacgactcactataggGTGCCTTTACGGCGTCGTATgttttagagctagaaatagc	OL10137	GGCGTGCCTCAGTTTCTACT	OL10136	GTACAACGAGTCGGGAAGGA	OL10138	TCTTCCTGCCTCTCTCTCCC	916	424
Atypical	PI4K	LmxM.33.3590	TATGTCACATGG	OL9854	ACGACTTGAAAAGAGGCACCAGCACACGGATAATACGACTCACTATAAAACTGGAAGTATGTCACATGGgtataatgcagacctgctgc	OL9858	TCGACTATGAAACGCGCGTTGAGCACATCAccaatttgagagacctgtgc	OL9857	gaaattaatacgactcactataggCACGGACGCCCTAGCGAACCgttttagagctagaaatagc	OL9859	gaaattaatacgactcactataggCCGTTCGTGGACTTGTTTACgttttagagctagaaatagc	OL10139	TGACGAACCTGAGCAATACG	OL10140	ATGAGCTCCTGCGACAACTT	OL10141	GCGACGGAGCGGAAGTTATA	991	909
Atypical	PI3,5K	LmxM.27.0890	ATCAAGGTTCAA	OL9860	CGTGTATCTCTCCTCCGTCGCCCCCCCCCCTAATACGACTCACTATAAAACTGGAAGATCAAGGTTCAAgtataatgcagacctgctgc	OL9864	AGATGCATAAATCGCCCCGTCCCCTCCCCTccaatttgagagacctgtgc	OL9863	gaaattaatacgactcactataggGACTCACGGGAGAACAGGACgttttagagctagaaatagc	OL9865	gaaattaatacgactcactataggAGACACCAAAGAAGTAGGCCgttttagagctagaaatagc	OL10142	CTTACAGCGGCTACCTGGAC	OL10143	CACGCCGTGTAAGTAGAGCA	OL10144	AGGCGTCGATTCATGCAAGA	1037	431
Atypical	PIPKalpha	LmxM.33.3090	ATACACACATGG	OL9866	AGGGGAGGGGGAGAAGGTTCACCTGCTCCGTAATACGACTCACTATAAAACTGGAAGATACACACATGGgtataatgcagacctgctgc	OL9870	TGCACTCTCCCGGGGGTTCGCCGCATACCCccaatttgagagacctgtgc	OL9869	gaaattaatacgactcactataggTGCACTTGCTTTAATATGATgttttagagctagaaatagc	OL9871	gaaattaatacgactcactataggAGCCTGATGGCTGCACCCGGgttttagagctagaaatagc	OL10145	ATGTCGCGGATTATCTCCAC	OL10146	GGTCGCAGTGGACAAGGTAT	OL10147	CCACGTGTTTGTTTTCCGCT	822	938
Atypical	PI4P5K	LmxM.34.0560	TAGTTGGTTCAA	OL9872	CTCTCGCCCTTCCCCCTTACGAGCTGGTGATAATACGACTCACTATAAAACTGGAAGTAGTTGGTTCAAgtataatgcagacctgctgc	OL9876	CTGCGCCATCCTGCATTCATCCGCGGCGTCccaatttgagagacctgtgc	OL9875	gaaattaatacgactcactataggTTACTCGAGAAACCGCAACAgttttagagctagaaatagc	OL9877	gaaattaatacgactcactataggCAAGTGTGCTGAGCAGGGGGgttttagagctagaaatagc	OL10148	GAAGTCCCCTCTCAACAGCA	OL10149	TTCCGCTGCTGTACTGTGAC	OL10150	CTGCTTTCCCTCTGTGCTCA	920	921
Atypical	TOR1	LmxM.36.6320	AGCGTTGCACGG	OL9878	CCCACAAGCGCGCAAGCCATAGGTGGGAGATAATACGACTCACTATAAAACTGGAAGAGCGTTGCACGGgtataatgcagacctgctgc	OL9882	CCGCCACTGCCTTTCCCGCGTCCCCTTCCAccaatttgagagacctgtgc	OL9881	gaaattaatacgactcactataggACGGGAAACAAGCGTTGTAGgttttagagctagaaatagc	OL9883	gaaattaatacgactcactataggTGCGCGCTGAATTACACCACgttttagagctagaaatagc	OL10151	AAGACGGACTCGGACACAAC	OL10152	CACAAGCTTCAGTTCCACGA	OL10153	CCCGTTGCATCTCTGTCTGT	1028	592
Atypical	TOR2	LmxM.33.4530	GAGCCAATTGAA	OL9884	CACACACACACACACACACACACATAACCCTAATACGACTCACTATAAAACTGGAAGGAGCCAATTGAAgtataatgcagacctgctgc	OL9888	GCCTGAGCGCTAATGGTGATAGTGGTGGTGccaatttgagagacctgtgc	OL9887	gaaattaatacgactcactataggTAGCCGTTAGTATATACGTCgttttagagctagaaatagc	OL9889	gaaattaatacgactcactataggTGGAAGTGATAGATTACTGCgttttagagctagaaatagc	OL10155	CCCATGATGTTGTTGCAGAG	OL10154	TGCTGTATCCTCGGCTCTTT	OL10156	CCCTTGACGCCATCTTTCCT	943	502
Atypical	TOR3	LmxM.33.3940	TCGCATGCATGG	OL9890	ATCTTTCACGCATACTTCAGCGGTTCGCCGTAATACGACTCACTATAAAACTGGAAGTCGCATGCATGGgtataatgcagacctgctgc	OL9894	CGATTGTCGTGTGCTGAGCTTGACGAGCCTccaatttgagagacctgtgc	OL9893	gaaattaatacgactcactataggTACAGTGCGTGCGTGAACGCgttttagagctagaaatagc	OL9895	gaaattaatacgactcactataggAGCGCACATGCGTTTCCGAGgttttagagctagaaatagc	OL10157	AGAACGACCTTGACCTGGTG	OL10158	GGATTGCTCTCGCTTCTTTG	OL10159	GCTTTCCAACCTCCTCTCCC	830	526
Atypical	ATM	LmxM.02.0120	TAAAGCTAGCAA	OL8446	GTAGCAGCAGCAGCAGCGCCTCCTCCACCCTAATACGACTCACTATAAAACTGGAAGTAAAGCTAGCAAgtataatgcagacctgctgc	OL8448	CGGCACGTGGCATCCTCCTTTCAAAGTCCGccaatttgagagacctgtgc	OL8447	gaaattaatacgactcactataggCGATGGCTCAGCAAGTCGTGgttttagagctagaaatagc	OL8449	aaattaatacgactcactataggCGGGATGGATAAGGCAGTGGgttttagagctagaaatagc	OL8942	GAGAGACTCCGAAAGCCGTA	OL8943	GCTGGAGCGAATTGTAAAGC	OL8944	GACCGTTGGCTCTCGTCTTA	712	876
Atypical	ATR	LmxM.31.1460	CGTTAGCGCGGG	OL8442	TTCTCCGATCGCAGAAAGCGCTAGCCACCATAATACGACTCACTATAAAACTGGAAGCGTTAGCGCGGGgtataatgcagacctgctgc	OL8444	GACACCAGTCCCGCTCGACAAGGCGCTCCAccaatttgagagacctgtgc	OL8443	gaaattaatacgactcactataggCTGATCGCTCTCCAGAGCGAgttttagagctagaaatagc	OL8445	gaaattaatacgactcactataggACACAGATGTGCCCTGCTGAgttttagagctagaaatagc	OL8939	TGAGACGCACTACCAGATGC	OL8940	GCCAGCAATAACAGCAGACA	OL8941	CGTTCTTGCGTGCTTTTACA	778	838
Control 1	SSU control	Not applicable	TCACAATTTATT	OL10644	TacacacctccacagcagccagatcctagtTAATACGACTCACTATAAAACTGGAAG TCACAATTTATTgtataatgcagacctgctgc	OL10649	gaactagaactagtggatctccgaggctaGccaatttgagagacctgtgc	OL10650	gaaattaatacgactcactataggGatttcggtgatccctgagcgttttagagctagaaatagc	OL10651	gaaattaatacgactcactataggGtactggttctcgggagcacgttttagagctagaaatagc					OL10654	ACCACCACTCTTACCCACCT		1935
Control 2	SSU control	Not applicable	GCCAAGACAGAA	OL10645	TacacacctccacagcagccagatcctagtTAATACGACTCACTATAAAACTGGAAG GCCAAGACAGAAgtataatgcagacctgctgc	OL10649	gaactagaactagtggatctccgaggctaGccaatttgagagacctgtgc	OL10650	gaaattaatacgactcactataggGatttcggtgatccctgagcgttttagagctagaaatagc	OL10651	gaaattaatacgactcactataggGtactggttctcgggagcacgttttagagctagaaatagc					OL10654	ACCACCACTCTTACCCACCT		1935
Control 3	SSU control	Not applicable	CTGTGATTTATT	OL10646	TacacacctccacagcagccagatcctagtTAATACGACTCACTATAAAACTGGAAGCTGTGATTTATTgtataatgcagacctgctgc	OL10649	gaactagaactagtggatctccgaggctaGccaatttgagagacctgtgc	OL10650	gaaattaatacgactcactataggGatttcggtgatccctgagcgttttagagctagaaatagc	OL10651	gaaattaatacgactcactataggGtactggttctcgggagcacgttttagagctagaaatagc					OL10654	ACCACCACTCTTACCCACCT		1935
Control 4	SSU control	Not applicable	ATTGCGGTGAAA	OL10647	TacacacctccacagcagccagatcctagtTAATACGACTCACTATAAAACTGGAAGATTGCGGTGAAAgtataatgcagacctgctgc	OL10649	gaactagaactagtggatctccgaggctaGccaatttgagagacctgtgc	OL10650	gaaattaatacgactcactataggGatttcggtgatccctgagcgttttagagctagaaatagc	OL10651	gaaattaatacgactcactataggGtactggttctcgggagcacgttttagagctagaaatagc					OL10654	ACCACCACTCTTACCCACCT		1935
