# Supplementary material for: Systematic functional analysis of Leishmania protein kinases identifies regulators of differentiation or survival
Source: Nat Commun. 2021 Feb 23;12:1244. doi: 10.1038/s41467-021-21360-8 (PMC7902614; doi:10.1038/s41467-021-21360-8)
Supplement: Supplementary file 11 — Supplementary Data 8 [file 41467_2021_21360_MOESM11_ESM.xlsx]

## Sheet: Tagging primers
Supplementary Data 4. Primers used for endogenous tagging of protein kinases.
Group/Family	Name	L.mex	Tag	Upstream Forward	Upstream Reverse	5 ' sgRNA	OL Upstream	OL Dowstream	OL 5' sgRNA	JM number	Downstream F	Downstream R	3' sgRNA	OL Upstream	OL Dowstream	OL 3' sgRNA	JM number
AGC	RAC1	LmxM.15.1550	N/C	TTTTCTTGTCTCGATACGCAGTCGACCGTGgtataatgcagacctgctgc	GAAGTCCACCGCTGCCATTTTGGTCGGCATactacccgatcctgatccag	gaaattaatacgactcactataggTTAGTGGCAAAAAAAGGAGGgttttagagctagaaatagc	OL6993	OL6994	OL6992	JM6245	GCTGGGATGTTGAACGATGTGTCCACATCGggttctggtagtggttccgg	GACTGAAACACATGGCAAAGCAAAGAGGAAccaatttgagagacctgtgc	gaaattaatacgactcactataggTGAAAGCAGCATATTCAAGTgttttagagctagaaatagc	OL8379	OL8380	OL8381	JM6559
AGC	AEK1	LmxM.25.2340	N	TCTTTCGCTCTCATCGACGACACATCTCCCgtataatgcagacctgctgc	GTCCTTCTTCTTGAAAAGTTTCATGAACATactacccgatcctgatccag	gaaattaatacgactcactataggGGTGCTTGAGGTGTGTACAAgttttagagctagaaatagc	OL7005	OL7015	OL6995	JM6246
AGC	ZFK	LmxM.28.1670	N/C	TTTGGCGGCTCGCTAGAAACACCCGCGTGCgtataatgcagacctgctgc	GTAGCGGCGGCGGAAGAGACTGTAGAACATactacccgatcctgatccag	gaaattaatacgactcactataggGCGATCTTGTGCCGTTTCGAgttttagagctagaaatagc	OL7006	OL7016	OL6996	JM6247	TTCACTTCTCTTGCGTTTGAGAAGGTGTCGggttctggtagtggttccgg	CACAGGAGGGACTTGTCAGACAGGCATCCAccaatttgagagacctgtgc	gaaattaatacgactcactataggTAGCAGTGGATGTGTTCCGGgttttagagctagaaatagc	OL11164	OL11165	OL11166	JM7583
AGC	RAC2	LmxM.29.0800	N	TCGACAGCCAGAAAATACAGTTAGATATTCgtataatgcagacctgctgc	CGGAGACAGCACCTTCAAATAACCACTCATactacccgatcctgatccag	gaaattaatacgactcactataggACACGGACACAAAGGATAGGgttttagagctagaaatagc	OL7007	OL7017	OL6997	JM6248
AGC		LmxM.29.1000	N	TACCACCAAACACCACCATCCCCCTTGCCTgtataatgcagacctgctgc	AGGAGTGCTCACAGGGGAGGCGCCGCACATactacccgatcctgatccag	gaaattaatacgactcactataggTAAGCTAAGAGAGGCTGTGCgttttagagctagaaatagc	OL7008	OL7018	OL6998	JM6249
AGC		LmxM.30.1530	N	TGCGCTTTTCTTTCGCGGCTACCCCACCCTgtataatgcagacctgctgc	TGCCTTGCACAAGGCACCGCTCTGCAACATactacccgatcctgatccag	gaaattaatacgactcactataggTGAAGTTCGATTCCGCTACGgttttagagctagaaatagc	OL7009	OL7019	OL6999	JM6250
AGC/NDR		LmxM.06.1180	N	CCGCTCCTTCCTGAAAAAGCCTCGATGCGTgtataatgcagacctgctgc	ACCGGCCTGCGCAGCGGGATTCTGGCTCATactacccgatcctgatccag	gaaattaatacgactcactataggTGGGACTCACGCGCGCATCGgttttagagctagaaatagc	OL7010	OL7020	OL7000	JM6251
AGC/PKA	PKAC3	LmxM.18.1080	N	CCTCTCTTGCGCCTTGAAGATTTTGTTCCTgtataatgcagacctgctgc	CCATTTGGAAGCTTCGGCCTTGGTGATCATactacccgatcctgatccag	gaaattaatacgactcactataggTAAGGATACGACCGAGCAAAgttttagagctagaaatagc	OL7011	OL7021	OL7001	JM6252
AGC/PKA	PKAC2	LmxM.34.3960	N	CAACTTTCTCTCAGCCTCTTTCGGCTACCAgtataatgcagacctgctgc	CTCAGGTTTCGGCTCCACACTCACTAGCATactacccgatcctgatccag	gaaattaatacgactcactataggCACCGTCTGTGTCAAAGGAAgttttagagctagaaatagc	OL7012	OL7022	OL7002	JM6253
AGC/PKA	PKAC1	LmxM.34.4010	N	GTGAGGGCAGGCTAGAGAACGAGGACCTCTgtataatgcagacctgctgc	CGGATAGCTGTCCTTGGCAGCAGACGACATactacccgatcctgatccag	gaaattaatacgactcactataggGTCTGCGTGTGTTCGTATTAgttttagagctagaaatagc	OL7013	OL7023	OL7003	JM6254
AGC/RSK		LmxM.03.0780	N	TGCGTGTGTGTGTGTGTGTGTGTCGGTCCCgtataatgcagacctgctgc	GCCGAAGAAGTGCGCTGCCCAGCGTAGCATactacccgatcctgatccag	gaaattaatacgactcactataggGTCAACTCGAGCGAGGGAGGgttttagagctagaaatagc	OL7014	OL7024	OL7004	JM6255
CAMK		LmxM.27.2460	N	CACACACACACACACACATCAAGCCGTCCGgtataatgcagacctgctgc	TTCCACCTCGTAATCGGCGTCGAGGGACATactacccgatcctgatccag	gaaattaatacgactcactataggAACGACCGAAGACACGGGCGgttttagagctagaaatagc	OL7578	OL7594	OL7562	JM6503
CAMK		LmxM.05.0130	N	CTCCCGTTGCGTATTCCTTCGTCTCCGCCTgtataatgcagacctgctgc	CTCGATCAGCGGGAACGGAAGAGTGGTCATactacccgatcctgatccag	gaaattaatacgactcactataggAGAGCAGGAGAACAAGACCGgttttagagctagaaatagc	OL7579	OL7595	OL7563	JM6504
CAMK	MPKK3	LmxM.17.0060	N	TCAAACAATGCGCTGAAAGCCAGAAATAGTgtataatgcagacctgctgc	GAGACTGTCTTGCAAAGCGTAGAAGTCCATactacccgatcctgatccag	gaaattaatacgactcactataggTTCAGTGACAGCTTCATGCCgttttagagctagaaatagc	OL7580	OL7596	OL7564	JM6505
CAMK	AKB1	LmxM.19.0140	N	TCGCAGTGCCCTCTTTTTCGTTTCTATCCTgtataatgcagacctgctgc	GCTCGCCCCGTTGTCGCTACTCGGCTGCATactacccgatcctgatccag	gaaattaatacgactcactataggCGCGCGCACCTCGATAAAAAgttttagagctagaaatagc	OL7581	OL7597	OL7565	JM6506
CAMK	SOS2	LmxM.22.0810	N	GCAACACACGTAGCTACGTTGACCTCACCTgtataatgcagacctgctgc	GAGAATTTCGTAGTCGCCGACTCGCCGCATactacccgatcctgatccag	gaaattaatacgactcactataggGCCCAGTGAAACTTTATATAgttttagagctagaaatagc	OL7582	OL7598	OL7566	JM6507
CAMK		LmxM.26.2510	N	CCCCCCAGCTCCCGTCCTTCTGCCGTGCCCgtataatgcagacctgctgc	AAGATCGCCGGTGCTCCTACTGGACTCCATactacccgatcctgatccag	gaaattaatacgactcactataggACAAGTAGTGAGAGGATCGGgttttagagctagaaatagc	OL7583	OL7599	OL7567	JM6508
CAMK		LmxM.27.2470	C								AAGGCGTCCAGCAAACCATCATCAAAGAACggttctggtagtggttccgg	GCCCTCAGCTGCATCTGCCCGGCGTGCCCGccaatttgagagacctgtgc	gaaattaatacgactcactataggGATCGCAACAACGCCAAAGGgttttagagctagaaatagc	OL9490	OL9493	OL9487	JM6777
CAMK	LDK	LmxM.28.2000	N	CCCCGACTTTGAGTTGGACGGCTAAACGGCgtataatgcagacctgctgc	CACATCACCGATCACTTTCCCTGCGGTCATactacccgatcctgatccag	gaaattaatacgactcactataggAACGGAAGGCACTGACGCGAgttttagagctagaaatagc	OL7585	OL7601	OL7569	JM6509
CAMK		LmxM.34.1050	N	CCTTTCTCACTGACTCATCGCCGCGCAGCCgtataatgcagacctgctgc	GACGTTTACCTTGGGCGGCAGAACAGACATactacccgatcctgatccag	gaaattaatacgactcactataggTCTCACAGGCGTACGATTGGgttttagagctagaaatagc	OL7586	OL7602	OL7570	JM6510
CAMK/CAMKL		LmxM.07.0900	N	CCCTTCTCCTTCACTGTCCCTCCTGCTCCCgtataatgcagacctgctgc	GTACTTGCCGAGGCGTTTGGGGGCACCCATactacccgatcctgatccag	gaaattaatacgactcactataggATCGGTGGGAGATAGATCGAgttttagagctagaaatagc	OL7587	OL7603	OL7571	JM6511
CAMK/CAMKL		LmxM.18.0640	N	AACGTCGTCGAGGACGGTCATCACAGCCACgtataatgcagacctgctgc	GTACTGGCCCACCATGACAGATGGATCCATactacccgatcctgatccag	gaaattaatacgactcactataggATACACGAACAAGTAGCTACgttttagagctagaaatagc	OL7588	OL7604	OL7572	JM6512
CAMK/CAMKL		LmxM.24.0230	C								CCGAACTTTCCGGAGGCTGCGAAGCCGTTGggttctggtagtggttccgg	TACCCTCCGAGGCACCAGCGCACTTGCCAGccaatttgagagacctgtgc	gaaattaatacgactcactataggAAAAGCTGGAGCGTGCGCCGgttttagagctagaaatagc	OL9489	OL9492	OL9486	JM6776
CAMK/CAMKL	AMPKa	LmxM.08_29.2020	N	TGAACCTCTCCTGTGAGACGCTTGCTTCCCgtataatgcagacctgctgc	TCTCGACGGTGGGTACGCGGCCTGTGCCATactacccgatcctgatccag	gaaattaatacgactcactataggTTTCGAAATGGCTGGCAATAgttttagagctagaaatagc	OL7590	OL7606	OL7574	JM6513
CAMK/CAMKL		LmxM.32.1710	N	TGACCTTTACTCGTTGCTGCGACAGATTTTgtataatgcagacctgctgc	CCTCGGAGTCTTGGCCGCCTCCTTGGACATactacccgatcctgatccag	gaaattaatacgactcactataggGTTCGTTTTTCTTGCTCGATgttttagagctagaaatagc	OL7591	OL7607	OL7575	JM6514
CAMK/CAMKL		LmxM.34.0490	N	AGCCGTGAGAAAGAGCCGTCCGTGTCTCCCgtataatgcagacctgctgc	CCAGCTCATTGTTTGACTCACCAGCTGCATactacccgatcctgatccag	gaaattaatacgactcactataggGCTGCTGTTGCTGCTACAAAgttttagagctagaaatagc	OL7592	OL7608	OL7576	JM6515
CAMK/CAMKL	SNF1	LmxM.36.0900	Not tagged	NA	NA	NA	NA	NA	NA	NA	NA	NA	NA	NA	NA	NA	NA
CAMK/CAMKL		LmxM.21.0150	N	ATCGAGACCAGTACTTGTGTCTCCCTCCCCgtataatgcagacctgctgc	CACCGGGGACGACGACAACGAGGCGGTCATactacccgatcctgatccag	gaaattaatacgactcactataggGGCGGGGGTGATGGTGGGGCgttttagagctagaaatagc	OL7593	OL7609	OL7577	JM6516
CAMK/CAMKL		LmxM.04.0650	N	CGCAGCAGGTTGTGCCTCCCACCCACCCCAgtataatgcagacctgctgc	GGGTGCAAGTGGTGATGGCGTGTGCGTCATactacccgatcctgatccag	gaaattaatacgactcactataggGTGTCCAGAGAGGTGGCGGGgttttagagctagaaatagc	OL6434	OL6435	OL6436	JM6072
CAMK/CAMKL		LmxM.19.1470	N	ACACAGCTGGCTCAGTTCTTCCGAGGTCCTgtataatgcagacctgctgc	TAAAGACGCTTTCCCGCTTTGCGACCCCATactacccgatcctgatccag	gaaattaatacgactcactataggATCCGCCTAGGCGTCTAAAAgttttagagctagaaatagc	OL6440	OL6441	OL6442	JM6036
CAMK/CAMKL		LmxM.22.1170	N	AGAGGCAGCCACGCGTCAACGAGCGCTGTCgtataatgcagacctgctgc	CGGGGTGGCTGCAGCCGCTGACGCGGACATactacccgatcctgatccag	gaaattaatacgactcactataggCTTTCCCTTTCCATCGTGTCgttttagagctagaaatagc	OL9488	OL9491	OL9485	JM6775
CAMK	AMPKb	LmxM.23.0490	N	AGTCACAGACTGGCCCGGAGACTTCATCCAgtataatgcagacctgctgc	CTTTGAGTCTTTTGTGTTGGGCTGGCCCATactacccgatcctgatccag	gaaattaatacgactcactataggTTGTCGATGGATTGCTACGGgttttagagctagaaatagc	OL9926	OL9927	OL9780	JM7290
CAMK	AMPKg	LmxM.34.0760	N/C	CCCTTCTACCTTCAGCTATCACTCGTGCCCgtataatgcagacctgctgc	GTAGGAGTGCTGCACCTCAGACGCAGACATactacccgatcctgatccag	gaaattaatacgactcactataggGGTGGGTGGGAGAGGGGTGGgttttagagctagaaatagc	OL9928	OL9929	OL9784	JM7292	GTGTACTTTCTGGTCTTCGGTCTCAGCGATggttctggtagtggttccgg	GGACAGTACCACAGCTGCTTTATGCACTTCccaatttgagagacctgtgc	gaaattaatacgactcactataggGGGCTGTTGTGAGGGAGGAAgttttagagctagaaatagc	OL10289	OL10290	OL10291	JM7293
CK1/CK1	CK1.4	LmxM.27.1780	N/C	TCTGTCGCTCGCTTGAAGACACCGCGCCCCgtataatgcagacctgctgc	GGCCTGCGCGGTACGGCTCGTCAGTGTCATactacccgatcctgatccag	gaaattaatacgactcactataggTGTATCCAATGTGAGGGCGTgttttagagctagaaatagc	OL7103	OL7104	OL7105	JM6284	TGTGGGTCACCGCGGCTGCGGCAGATGCGCggttctggtagtggttccgg	CCCTTCCACCGTTCCACGGTCGCCGGGACAccaatttgagagacctgtgc	gaaattaatacgactcactataggCCTCTGTGGGGGAGGGGGATgttttagagctagaaatagc	OL7253	OL7254	OL7255	JM6291
CK1/CK1	CK1.3	LmxM.04.1210	C/N	CTCTCTTCTTCCCCGCCTTTGTTTTTGCCAgtataatgcagacctgctgc	AGGTGCCACCTCGGAAGATGTCTCTGGCATactacccgatcctgatccag	gaaattaatacgactcactataggTCAGCTACACGAGTGTATGAgttttagagctagaaatagc	OL7106	OL7107	OL7108	JM6285	AACATCTTCAGCATCGGTGGCCACGGCACAggttctggtagtggttccgg	ACAAGGGCAACATCGGACGTCATCGCATACccaatttgagagacctgtgc	gaaattaatacgactcactataggATGTGTCTACATGTGGTCGGgttttagagctagaaatagc	OL11167	OL11168	OL11169	JM7584
CK1/CK1		LmxM.25.1580	N	CCCCTCCCTGTGCGTGTGCGTGTGCGAGGGgtataatgcagacctgctgc	AAGCTGATACTTCTCGGATACAGTGGCCATactacccgatcctgatccag	gaaattaatacgactcactataggCCAATCAGACGAGAGCGGCTgttttagagctagaaatagc	OL7109	OL7110	OL7111	JM6286
CK1/CK1		LmxM.29.3470	N	TACAGGTGCCTCTTGATCTACTTATATTTTgtataatgcagacctgctgc	TTGGTTCTGTTTTTGAAAAGACGCCTGCATactacccgatcctgatccag	gaaattaatacgactcactataggTCTTCGAGTCGGTCTCTCCTgttttagagctagaaatagc	OL7112	OL7113	OL7114	JM6287
CK1/CK1	CK1.1	LmxM.34.1000	N	GCCCGCCGCCAACCAGAGAGCAAGAGAGAAgtataatgcagacctgctgc	TGAGTTTGACATCTTGCTCTTCCACTCCATactacccgatcctgatccag	gaaattaatacgactcactataggGTAACGGTGTCGTGGCACATgttttagagctagaaatagc	OL7115	OL7116	OL7117	JM6288
CK1/CK1	CK1.2	LmxM.34.1010	N	ATCCTATTCTCTCTTGCCCGTACGCCCCACgtataatgcagacctgctgc	GCGGTTGCCGACGCGCAGTTCCACGTTCATactacccgatcctgatccag	gaaattaatacgactcactataggCTGAACGTAGAAGCGCACAGgttttagagctagaaatagc	OL7118	OL7119	OL7120	JM6289
CK1/TTBK		LmxM.33.3020	N	TGCAGCTGTGAGGGGGGATCGGCAGAGTTAgtataatgcagacctgctgc	GACTGTGTTGTTGCCGATATCGACTTGCATactacccgatcctgatccag	gaaattaatacgactcactataggCTTGCAAGCGTACGCACATAgttttagagctagaaatagc	OL7121	OL7111	OL7123	JM6290
CMGC		LmxM.24.0670	N	ATATAGATTGCAGAGAAGACTTGTATACCAgtataatgcagacctgctgc	ATGGGTTTGAAGAATACCTGATGACTTCATactacccgatcctgatccag	gaaattaatacgactcactataggGGTGAAAAGCTAAACAGTAAgttttagagctagaaatagc	OL6694	OL6695	OL6696	JM6427
CMGC	MPK15	LmxM.32.2070	N	CCACTCGGGACGGGGCACCGCCTTCAGCGTgtataatgcagacctgctgc	CAAAATGTAACGGCCGGCTAACAGATGCATactacccgatcctgatccag	gaaattaatacgactcactataggTGCGGACAAGAGGCGTAGTGgttttagagctagaaatagc	OL6697	OL6698	OL6699	JM6428
CMGC/CDK	CRK7	LmxM.26.0040	N	CTTCTCCCCTCGTCCTCGTTCGCGCCGCGCgtataatgcagacctgctgc	GATAACAGGCCCCAGCGCGTACTTGTCCATactacccgatcctgatccag	gaaattaatacgactcactataggCATTCCTCTCCTGTCTGTGTgttttagagctagaaatagc	OL6700	OL6701	OL6702	JM6429
CMGC/CDK	CRK2	LmxM.05.0550	N	CCCATGCACGTTGCGGTGGGGCCGTCGCCCgtataatgcagacctgctgc	CCGCGCCGGGGTGGGGCCGCTGGCCCGCATactacccgatcctgatccag	gaaattaatacgactcactataggGCCTCTTCGGACGCGCAAAGgttttagagctagaaatagc	OL6703	OL6704	OL6705	JM6430
CMGC/CDK	CRK12	LmxM.09.0310	N	AAACCGGAAGAGGTGTGCGGTGCTCCGCCTgtataatgcagacctgctgc	GCCGCTGCAGCGACGTGGTTGCTGGTGCATactacccgatcctgatccag	gaaattaatacgactcactataggCCTCTCGCCTCCACGTGCTCgttttagagctagaaatagc	OL6552	OL6553	OL6554	JM6104
CMGC/CDK	CRK8	LmxM.11.0110	N	GCGCCGAGTTGAGGTGTCGTTCCGCTGCCAgtataatgcagacctgctgc	TTTGTTCTCGTCATCCAGTTCCCCTCCCATactacccgatcctgatccag	gaaattaatacgactcactataggTTTGCACAAATCCGCGGCGCgttttagagctagaaatagc	OL6557	OL6558	OL6559	JM6105
CMGC/CDK	CRK4	LmxM.16.0990	N	CGCGTGGGGTTTCTAACAACCATTTGGTAGgtataatgcagacctgctgc	CACGTGCTTGTACCGACCCGCAGTCGACATactacccgatcctgatccag	gaaattaatacgactcactataggCACGGTAGCCCGTCAACGCCgttttagagctagaaatagc	OL6706	OL6707	OL6708	JM6431
CMGC/CDK	CRK1	LmxM.21.1080	N	CACACACACACACACACACACACGGAGAAGgtataatgcagacctgctgc	CTTCTCCTGCCGCTCGTACCGGCTGGTCATactacccgatcctgatccag	gaaattaatacgactcactataggGAAAAGGGGCTAACGCGAACgttttagagctagaaatagc	OL6709	OL6710	OL6711	JM6432	TTGAATCACCCGTACTTTAGCCTCCAGTTTggttctggtagtggttccgg	TGCTGCCGACACACGGAGGGGGCACGCACAccaatttgagagacctgtgc	gaaattaatacgactcactataggAAGGAAATGTTGTGTTACTGgttttagagctagaaatagc	OL11170	OL11171	OL11172	JM7585
CMGC/CDK	CRK6	LmxM.27.0560	N	ATATATATATAGATATAAACTTTTTTTCCGgtataatgcagacctgctgc	ACCATCCAAGTTGTTCACCGACACGGACATactacccgatcctgatccag	gaaattaatacgactcactataggCTTGTTTGATTTTATTATTGgttttagagctagaaatagc	OL6562	OL6563	OL6564	JM6106
CMGC/CDK	CRK9	LmxM.27.1940	C								CGGCTCCTCGCGAGCCAAGACCGAGATGCGggttctggtagtggttccgg	GTTGAAAGAGGACCACACAAGTCGAGCAGCccaatttgagagacctgtgc	gaaattaatacgactcactataggCACTACCGACAGGGCGTGTTgttttagagctagaaatagc	OL6713	OL6712	OL6714	JM6433
CMGC/CDK	CRK10	LmxM.08_29.2150	N	CCGCGGGTTTTGTGTCGTGTGTACTCTCCCgtataatgcagacctgctgc	ATCTTCCTGATTCCCGTTCATCCGTAACATactacccgatcctgatccag	gaaattaatacgactcactataggTCAATGGCCACAGAGAAATCgttttagagctagaaatagc	OL6567	OL6568	OL6569	JM6499
CMGC/CDK	CRK11	LmxM.29.1780	C								TCCGTTAACCTGGGCGGGGGCACGTCATACggttctggtagtggttccgg	TGTCCGTTCCGTTAACTCCTTCCGCTCAACccaatttgagagacctgtgc	gaaattaatacgactcactataggGAGAGCGCTGTAAGGAGAAAgttttagagctagaaatagc	OL6716	OL6715	OL6717	JM6434
CMGC/CDK	CRK3	LmxM.36.0550	N	TTTGTAAGGAGAGGAGACGAAGGAATTCCTgtataatgcagacctgctgc	GCGGGCGGTCACACGGCCAAACGAAGACATactacccgatcctgatccag	gaaattaatacgactcactataggCCGAAACCTTCAAAAAAGAAgttttagagctagaaatagc	OL6572	OL6573	OL6574	JM6107
CMGC/CLK	CLK1/KKT10	LmxM.09.0400	N/C	GTCAGCCGAGAATACGGTGAGAGCTCCCCGgtataatgcagacctgctgc	AGCATCAGCAGCTGCGGAAGAGGAATCCATactacccgatcctgatccag	gaaattaatacgactcactataggGTGGGCTCTGGCGGACTTGAgttttagagctagaaatagc	OL6721	OL6722	OL6723	JM6500	CGCCCCATGCTGCGCCCGCCGCCGATCATGggttctggtagtggttccgg	CCGCACATTGTCTGCAATGAAAGCTTGTCTccaatttgagagacctgtgc	gaaattaatacgactcactataggAGGGTGATCATCGTGCCCGTgttttagagctagaaatagc	OL8664	OL7762	OL7763	JM6501
CMGC/CLK	CLK2/KKT19	LmxM.09.0410	N	CGGCCGTTTACATGAATAGGAAGGAAACCGgtataatgcagacctgctgc	GCTACTCCCCGTCACCGCCGCGACCGCCATactacccgatcctgatccag	gaaattaatacgactcactataggATCGTGGGTGCTTGACACAGgttttagagctagaaatagc	OL6718	OL6719	OL6720	JM6435
CMGC/CLK		LmxM.25.1560	N	CCGATACGTCGCGAGGCGGTCCATCAGCCAgtataatgcagacctgctgc	GAGGGGACTCGTCAAATTCTTCTGGAGCATactacccgatcctgatccag	gaaattaatacgactcactataggGGAAACAAGGCAGGTGGTTGgttttagagctagaaatagc	OL6724	OL6725	OL6726	JM6188
CMGC/DYRK		LmxM.27.1800	C	AGGCGTAGCCACCACTTTTCTCCTCCTCCTgtataatgcagacctgctgc	GAGTCGAATATGCTCCCCCCGTGACGTCATactacccgatcctgatccag	gaaattaatacgactcactataggCCTCCCCTGACAAGAAGGAGgttttagagctagaaatagc	OL6727	OL6728	OL6729	Failed	TGCTCTTCTGCGTCGCCCATACCGCTACCCggttctggtagtggttccgg	CGGTGAAACGCTTGATGGCCGTATGGCGGAccaatttgagagacctgtgc	gaaattaatacgactcactataggAGAGAAAAGGCGGGGTCGGAgttttagagctagaaatagc	OL7725	OL7726	OL7727	JM6189
CMGC/DYRK		LmxM.14.0830	N	TCTCACCCACTAGTAGTCTCTCGGCAGGCGgtataatgcagacctgctgc	GGCCGCACCCGGGAGCTGCTGATACGACATactacccgatcctgatccag	gaaattaatacgactcactataggTTTTTTTTCTCTTTCTGCTGgttttagagctagaaatagc	OL6730	OL6731	OL6732	JM6190
CMGC/DYRK		LmxM.14.1070	N	GAGGTGCAGCAGGTGCACACGCCGCTGGCGgtataatgcagacctgctgc	AGACGCTGTGCTCGCTTGATGGGAGTTCATactacccgatcctgatccag	gaaattaatacgactcactataggTAAGGCGCGCGCAAAGAAAGgttttagagctagaaatagc	OL6733	OL6734	OL3735	JM6191
CMGC/DYRK	DYRK1	LmxM.15.0180	N	TCTCCCTTCCTCAGCATCTCTGGATCCGCTgtataatgcagacctgctgc	CGACAACGTTGTCTTCGAAGAGTCAGCCATactacccgatcctgatccag	gaaattaatacgactcactataggGCTCCGTTTCTCCCTCGCTCgttttagagctagaaatagc	OL6736	OL6737	OL3738	JM6192
CMGC/DYRK		LmxM.19.0360	N	TTTCTCCATACACGCCCTCCCCCCCTGCCCgtataatgcagacctgctgc	CGCGTCCGTCAAGGGACCGCTACTTGACATactacccgatcctgatccag	gaaattaatacgactcactataggGAGACGGAACACACAAAAATgttttagagctagaaatagc	OL7362	OL7363	OL7364	JM6294
CMGC	PK4	LmxM.21.1650	N	TGTCGTTCCCCTCCTTGACGGCATTGCTGCgtataatgcagacctgctgc	GGCCTGATCGACACCGCTGGAGGTCGGCATactacccgatcctgatccag	gaaattaatacgactcactataggCTGTGTCCTACACTATCGAGgttttagagctagaaatagc	OL6739	OL6740	OL6741	JM6193
CMGC/DYRK		LmxM.34.1860	N	GGTTTTGCCCGTGCGTGTGTAGCCGAGTATgtataatgcagacctgctgc	TCCGCACATAAACGGTTGATGCGGCTCCATactacccgatcctgatccag	gaaattaatacgactcactataggCTGTGTCTCTCTCCCTAGTCgttttagagctagaaatagc	OL6745	OL6746	OL6747	JM6195
CMGC/DYRK	DYRK2	LmxM.32.1830	N	GTTTCTGATGTTTTTTTTCTTGTCGCGCCAgtataatgcagacctgctgc	CGATGTGCCCGAGCCATCTTCGGGGTGCATactacccgatcctgatccag	gaaattaatacgactcactataggCTAAACTGCCCGCAGAGAAAgttttagagctagaaatagc	OL6742	OL6743	OL6744	JM6194
CMGC/GSK		LmxM.36.4250	N/C	GAGGGTACGTCATTCCTTTTCTTTTGTCCGgtataatgcagacctgctgc	GGCCGCCGGAGGTCGGTAAGACTTCATCATactacccgatcctgatccag	gaaattaatacgactcactataggCACAAAGCTACGGCCAGTAGgttttagagctagaaatagc	OL6748	OL6749	OL6750	JM6196	CAGCACGCATGCGCCACCGTCATGTCTCCTggttctggtagtggttccgg	GCACGAGGCATGCAGGTGACTGGCACTGTCccaatttgagagacctgtgc	gaaattaatacgactcactataggGCTGTCAATGTTAATCACTGgttttagagctagaaatagc	OL11173	OL11174	OL11175	JM7586
CMGC/GSK	GSK3	LmxM.18.0270	N	GCCCCAGTAACAGGAAAAAAGGGAACACCAgtataatgcagacctgctgc	GTCCGCAGCATCGGCAGCGTTGAGCGACATactacccgatcctgatccag	gaaattaatacgactcactataggGGTATGACTGGATGACAAGGgttttagagctagaaatagc	OL6751	OL6752	OL6753	JM6197
CMGC/MAPK	GSKA	LmxM.22.0490	N/C	CTCTTCCCCCTCCTCCCTCCCACTCACCCTgtataatgcagacctgctgc	ACACACACACACGCACACGCACGCGCCCATactacccgatcctgatccag	gaaattaatacgactcactataggACGAACCACAGCAAGTGGGGgttttagagctagaaatagc	OL7061	OL7062	OL7063	JM6258	GCAGCGGCCATGAAGCAAGACGAATACCCAggttctggtagtggttccgg	CGCCGCCTCTCGCAGATGCCTCCCCCCCCCccaatttgagagacctgtgc	gaaattaatacgactcactataggTTTTTCTGGTTAGTGGGGGgttttagagctagaaatagc	OL11176	OL11177	OL11178	JM7587
CMGC/MAPK		LmxM.03.0210	N	GCGGGGGGTGGTTCGCGCACGGCAAGTCCAgtataatgcagacctgctgc	GTCGAAGATGAGTGTGTTCGACTCCTGCATactacccgatcctgatccag	gaaattaatacgactcactataggTAGCCGATGCCGATCCTGCCgttttagagctagaaatagc	OL7064	OL7065	OL7066	JM6259
CMGC/MAPK	MPK10	LmxM.10.0200	N	TCTCAACACCACCCCATCTGTTGTTGTTGTgtataatgcagacctgctgc	GCGCATTGCGGCTTCGCCCTTGGCCTGCATactacccgatcctgatccag	gaaattaatacgactcactataggTCCGTCTACCCCCAGAAACGgttttagagctagaaatagc	OL7067	OL7068	OL7069	JM6260
CMGC/MAPK	MPK3	LmxM.10.0490	N	TCAGTCTCTTTTTTTATTTCCTGTTACCCGgtataatgcagacctgctgc	CACGCTCAGCTCCTGGTTGCTCTTGTGCATactacccgatcctgatccag	gaaattaatacgactcactataggACTGGCTGGTGTGGCTACTGgttttagagctagaaatagc	OL6577	OL6578	OL6579	JM6108
CMGC/MAPK		LmxM.13.0780	N	CGGTGCCCTGTGAAGGCAAGTGGCGAAGCAgtataatgcagacctgctgc	GATAGTGGACATGGGCAGTGGCTGCGCCATactacccgatcctgatccag	gaaattaatacgactcactataggACCGTATTGCATGTAGAGGGgttttagagctagaaatagc	OL7070	OL7071	OL7072	JM6261
CMGC/MAPK	MPK7	LmxM.13.1640	N	CCACTTCCGCCTACGAAAAAAAAAGGAAAAgtataatgcagacctgctgc	GAACGGGACCGCTGCTTCGTTGACCGCCATactacccgatcctgatccag	gaaattaatacgactcactataggTAAACAGGCAGCACAAAGGGgttttagagctagaaatagc	OL7073	OL7074	OL7075	JM6262
CMGC/MAPK	MPK4	LmxM.19.1440	N	CTACTGCTGCAAATGTTGGCTGTATGGCTGgtataatgcagacctgctgc	AAGTTCAGCTAAAGGGACGAGCTGAGTCATactacccgatcctgatccag	gaaattaatacgactcactataggCTCACAGTCCAGAACATGACgttttagagctagaaatagc	OL6582	OL6583	OL6584	JM6109
CMGC/MAPK	MPK12	LmxM.29.0370	N	ACGACAAGCGAGTCGAGAGCGCAGAGGAGGgtataatgcagacctgctgc	ATTAGGGCCCTCCACCTTCGTGAGTATCATactacccgatcctgatccag	gaaattaatacgactcactataggGATAGCTACAGCGATTACCCgttttagagctagaaatagc	OL7076	OL7077	OL7078	JM6263
CMGC/MAPK	MPK5	LmxM.29.2910	N	CCCCCTCCCCTCCGTATCTCGTATAGTCCTgtataatgcagacctgctgc	GCTGCCGTTGACGGCTGCTTTGGACGTCATactacccgatcctgatccag	gaaattaatacgactcactataggGGACGTCGACGCCAGTCTCCgttttagagctagaaatagc	OL6587	OL6888	OL6589	JM6110
CMGC/MAPK	MPK11	LmxM.32.1380	N	CCCCTTCCCCGTCCCCTTCGGGCGTAGCTGgtataatgcagacctgctgc	CAGCTCCGCTAGTGACTTGGTGGCCGGCATactacccgatcctgatccag	gaaattaatacgactcactataggAGTTTCGAAGGTCGCAGAATgttttagagctagaaatagc	OL7079	OL7080	OL7081	JM6264
CMGC/MAPK	MPK2	LmxM.36.0720	N	CCTCTACACGTGCCTTCCTTCCCTTCCACAgtataatgcagacctgctgc	CAGAATATGCGACTCGATTTCGGCCGACATactacccgatcctgatccag	gaaattaatacgactcactataggCGTTGTCTTCCGTCTATCTTgttttagagctagaaatagc	OL6592	OL6593	OL6594	JM6111
CMGC/CDKL	MPK1	LmxM.20_36.6470	N	TCTGCGGATTTGGTCTCCCTTTGCTCGCCTgtataatgcagacctgctgc	AACCTCACCGTCGATGCCGTATGAGGTCATactacccgatcctgatccag	gaaattaatacgactcactataggAGAGGGCTCCCGCAAAAAAAgttttagagctagaaatagc	OL7082	OL7083	OL7084	JM6265
CMGC/CDKL	MPK8	LmxM.28.0580	N	ATCGTGCTTCGCACCATCTGGGAGGATCGAgtataatgcagacctgctgc	GATGACCTCGAGTACATCGTAGTTGTCCATactacccgatcctgatccag	gaaattaatacgactcactataggTACCTCACGCATCCACGCACgttttagagctagaaatagc	OL7085	OL7086	OL7087	JM6266
CMGC/RCK	MPK6	LmxM.31.3250	N	TGTCGTGCTACCCACGAGCCGAAGTCTCCAgtataatgcagacctgctgc	GAGGATGCCGAGTGTCTCGTAGGCCTCCATactacccgatcctgatccag	gaaattaatacgactcactataggGCTCAGCTTGTACAGCGATAgttttagagctagaaatagc	OL7088	OL7089	OL7090	JM6267
CMGC/RCK	MPK9	LmxM.19.0180	N	AGTCTTTTTTTTGGTTTTGGTTGCTTTTTTgtataatgcagacctgctgc	CAGCTGGCCCATCACCGTGTAGCGCTCCATactacccgatcctgatccag	gaaattaatacgactcactataggACTCTTGTCGCGCCCCTCCTgttttagagctagaaatagc	OL6597	OL6598	OL6599	JM6112
CMGC/RCK-MAPK	MPK14	LmxM.27.0100	N	CTTGTTGCCTCTCTCGCATTCCCTTTCCCTgtataatgcagacctgctgc	GATTTGAGCGAGAATTTCATATTTGTCCATactacccgatcctgatccag	gaaattaatacgactcactataggGGTCTAAAATAAAGTAAAGGgttttagagctagaaatagc	OL7091	OL7092	OL7093	JM6280
CMGC/SRPK	MPK13	LmxM.34.5010	N	CTTCCCGTTTCTTCCCGCCTCGTGTTTCCCgtataatgcagacctgctgc	CTTCTTGCCTAAGATTTGGTACTTCTGCATactacccgatcctgatccag	gaaattaatacgactcactataggGCACACCACTGATGAGAAGTgttttagagctagaaatagc	OL7094	OL7095	OL7096	JM6281
CMGC/SRPK		LmxM.26.0980	N	TTGGTACAGTACGCGGGCTGTGACGCACCGgtataatgcagacctgctgc	GTTACCTCCGGGGGCGCAGTCGGGCCCCATactacccgatcctgatccag	gaaattaatacgactcactataggGTGCCTTGTCGCCTGTGCCTgttttagagctagaaatagc	OL7097	OL7098	OL7099	JM6282
CMGC/DYRK		LmxM.29.3580	N	TTGACCGCTTTCCCACAACAGTCGTAGCACgtataatgcagacctgctgc	TGGTTTCCCGTGCTTCTTTGACTTCCCCATactacccgatcctgatccag	gaaattaatacgactcactataggCAACACCATCCAGGCGCACAgttttagagctagaaatagc	OL7100	OL7101	OL7102	JM6283
CMGC/SRPK		LmxM.17.0670	N	GCTTCGCTCTGCTGCCGTCGACGTGAGCCTgtataatgcagacctgctgc	CGCCCGTGGCGAGTTGGTGGAGGACATCATactacccgatcctgatccag	gaaattaatacgactcactataggCCAAAAAAGAAACACCACGCgttttagagctagaaatagc	OL7250	OL7251	OL7252	JM6292
CMGC/CDK		LmxM.01.0750	N	CGCTACCTGGCAGTGCCTCCTCCTCCTCCCgtataatgcagacctgctgc	CCAGTGCGTGGACATGCTGGGGAGCGACATactacccgatcctgatccag	gaaattaatacgactcactataggCCCCTCCTCGCCATCACACAgttttagagctagaaatagc	OL7359	OL7360	OL7361	JM6293
CMGC		LmxM.12.0130	N	CCCTGGCGTCGTGTTAGTTGTGAGAGACCGgtataatgcagacctgctgc	GGTGAAGCGCGAACCGAGGTGATCGCCCATactacccgatcctgatccag	gaaattaatacgactcactataggCTTCGGTATTACACTACACGgttttagagctagaaatagc	OL6437	OL6438	OL6439	JM6073
STE	MKK4	LmxM.24.2320	N	GTGAGTCTGTTTCTTCGGCCTCTTTTTCCTgtataatgcagacctgctgc	CTCTAGAGCCTGCGGCCGTTTGGGGGGCATactacccgatcctgatccag	gaaattaatacgactcactataggTTATTTCTTTTGTTTTTCTGgttttagagctagaaatagc	OL7766	OL7767	OL7768	JM6326
STE	MKK1	LmxM.08_29.2320	C	TTTAATAATAAAAACGGCTGCAGAATAAACgtataatgcagacctgctgc	ATCCAGCGCGAGAGCGGGTCGATTCTTCATactacccgatcctgatccag	gaaattaatacgactcactataggAGGGTTTCTTATCACTACATgttttagagctagaaatagc	OL7769	OL7770	OL7771	JM6560	GTAAAGGCACAGCTTGATAAGATGGTGTTGggttctggtagtggttccgg	GCCAACATTGAATAAAAGTGCTGCACACCAccaatttgagagacctgtgc	gaaattaatacgactcactataggTTCCCTCTTACAAGAAAGGGgttttagagctagaaatagc	OL8243	OL8045	OL8046	JM6561
STE		LmxM.08.1228	N	CGCCGCTCTGTTTCCGCCAATTTTGTCCCTgtataatgcagacctgctgc	CTCGCGTTCCGCTGCTGCCGTGTCCCGCATactacccgatcctgatccag	gaaattaatacgactcactataggGATGACCGACAGAAACGAAAgttttagagctagaaatagc	OL7827	OL7828	OL7829	JM6363
STE		LmxM.15.1200	N	TCGTCCCTAACGGCAACGTGAACTGTACCGgtataatgcagacctgctgc	TCCACTGAGGCGGTGTCCTGCAGGGTCCATactacccgatcctgatccag	gaaattaatacgactcactataggTCCTTGCCTATGCACGTTCAgttttagagctagaaatagc	OL7772	OL7773	OL7774	JM6327
STE		LmxM.17.0390	N	TGCGCACATGCGCGTGCTCGTCGCTCATTGgtataatgcagacctgctgc	CTGGTTCAAAGATATGGTGAAGTCGTGCATactacccgatcctgatccag	gaaattaatacgactcactataggAAGTAGAGACTGTGAAAAGTgttttagagctagaaatagc	OL7775	OL7776	OL7777	JM6354
STE		LmxM.20.0770	N	TCGTAAGGGTGCTGCTGCTGTGTGTGTCTAgtataatgcagacctgctgc	GTCACTCGAGGAAGAAGAAAAGTGGGACATactacccgatcctgatccag	gaaattaatacgactcactataggTGTGTTTACATCTAAACCTTgttttagagctagaaatagc	OL7778	OL7779	OL7780	JM6328
STE		LmxM.21.0270	N	ACCATCGCTGTTTCTAGCTCACTGTACCCAgtataatgcagacctgctgc	ACGCCCCTTGACGGTGTCTACGGTGGCCATactacccgatcctgatccag	gaaattaatacgactcactataggCCAAGTTCTATCACAACAGCgttttagagctagaaatagc	OL7781	OL7782	OL7783	JM6355
STE		LmxM.25.1990	N	CCACGAACTCCACTGCGACAGACAGACAGAgtataatgcagacctgctgc	CTTTCGATTGAGCTTCACCACGGCCTCCATactacccgatcctgatccag	gaaattaatacgactcactataggCAGACACCCACACACACACAgttttagagctagaaatagc	OL7784	OL7785	OL7786	JM6329
STE		LmxM.31.1020	N	AAGCTGAGGTGCTGCCGTACGGCCGTTGTTgtataatgcagacctgctgc	CGACGTACGGAGCGGGCGCTTCGCACGCATactacccgatcctgatccag	gaaattaatacgactcactataggTCTGCGCAGATAATTTATCGgttttagagctagaaatagc	OL7787	OL7788	OL7789	JM6330
STE		LmxM.34.3170	N	ACGCTGCTGAAACACACCTTTGTAGAACGCggttctggtagtggttccgg	CAGTCCAGGCACGTCCACTCACAGCACAGCccaatttgagagacctgtgc	gaaattaatacgactcactataggACAGCAAAGGAGACGAGGTGgttttagagctagaaatagc	OL8344	OL8075	OL8076	JM6562
STE		LmxM.04.0440	N	ACGCCTTGCGTAGACGATACGCAGCCGCCGgtataatgcagacctgctgc	CATGGCTTCTATCGCAGCGTGCTCCGCCATactacccgatcctgatccag	gaaattaatacgactcactataggACACCCCAGCCCGTCCCTCGgttttagagctagaaatagc	OL7790	OL7791	OL7792	JM6331
STE		LmxM.05.0390	C/N	CAACCGTTTTACAGCGAGCACCACGCGCCCgtataatgcagacctgctgc	GCTGCCGCTGTAGTAAGAGCGGGAAGACATactacccgatcctgatccag	gaaattaatacgactcactataggGGGAGTCTCTTGGCGGGTGTgttttagagctagaaatagc	OL7833	OL7834	OL7835	JM6364	ACTTCACCGCTCGAGGACAGCAGGCGCAAGggttctggtagtggttccgg	CGGTTTGCCAGGTGGAGTGGGTGGTCTGTGccaatttgagagacctgtgc	gaaattaatacgactcactataggAGGGAGAAGGAGAGGGTAAGgttttagagctagaaatagc	OL11155	OL11156	OL11157	JM7580
STE		LmxM.06.0640	N	CTGGTGCCTGCATGCTCTCCTGCGTGCCTGgtataatgcagacctgctgc	TAGCGCGGGCTTGAGCTGAGGCGGCTGCATactacccgatcctgatccag	gaaattaatacgactcactataggTCAGTGCTTCGTTGTCTTAGgttttagagctagaaatagc	OL7836	OL7837	OL7838	JM6365
STE		LmxM.07.0690	N	TCTCTCTTCACCTTTTCTTCCCTCCACCCCgtataatgcagacctgctgc	TGTCGGCATCATCAGCGGATCACCTGACATactacccgatcctgatccag	gaaattaatacgactcactataggTTCCGCGCTGTTATTGCTCCgttttagagctagaaatagc	OL7793	OL7794	OL7795	JM6332
STE		LmxM.07.0880	N	CGCTTGCCGTTGTCTTTGTGGGCATACGCCgtataatgcagacctgctgc	AAGGAGAGGAGAGGAGGGGGGTATACGCATactacccgatcctgatccag	gaaattaatacgactcactataggCAGACGTTTGGTAGGGAGATgttttagagctagaaatagc	OL7839	OL7840	OL7841	JM6356
STE		LmxM.14.1300	N	TGGGCTTATCCCCCTCGCGCGTCGTTGCCGgtataatgcagacctgctgc	CGGACTTGCGGACGAAAAAGGCGCCGACATactacccgatcctgatccag	gaaattaatacgactcactataggAAGCGGGGAATGAAAGGTGAgttttagagctagaaatagc	OL7842	OL7843	OL7844	JM6357
STE		LmxM.17.0490	N	GCTCAAAGTACGCGCGCATAGGGACACACAgtataatgcagacctgctgc	GTCGCCCTCCGTGGTGCTTCGTAAAAGCATactacccgatcctgatccag	gaaattaatacgactcactataggCACACACACACATACACAGAgttttagagctagaaatagc	OL7845	OL7846	OL7847	JM6366
STE		LmxM.19.0150	N	GAGGCCAAAAAGTGCGATAGAGACGACGACgtataatgcagacctgctgc	CATCAGCTCCTTGGTTGAGATTGCCGCCATactacccgatcctgatccag	gaaattaatacgactcactataggCCGTGACAGCGTAACGTGCGgttttagagctagaaatagc	OL7848	OL7849	OL7850	JM6358
STE		LmxM.21.0130	N	CCCCTAAGGCACACATACCGACGCCTTTCGgtataatgcagacctgctgc	GGACGTCTTCTTCTCCGTTCCTCTTTGCATactacccgatcctgatccag	gaaattaatacgactcactataggCGCTGGCTGTACCCCTGCGCgttttagagctagaaatagc	OL7851	OL7852	OL7853	JM6367
STE		LmxM.24.1450	N	CGCTCTCCTTCCCTCAATCACTTTCTCTGCgtataatgcagacctgctgc	GGTCGTCACCATCCCGCCGCCTCCAGGCATactacccgatcctgatccag	gaaattaatacgactcactataggTCCTGAGTTGCCTTAGCGACgttttagagctagaaatagc	OL7854	OL7855	OL7856	JM6375
STE		LmxM.26.1730	N	AAGGAAAGGAAGCAACAAACTATTTCGCCAgtataatgcagacctgctgc	CTCGGAGGCGAGGATAGGATGCGCTAGCATactacccgatcctgatccag	gaaattaatacgactcactataggTTTCGTTCGCTTCTGCTTCTgttttagagctagaaatagc	OL7857	OL7858	OL7859	JM6368
STE		LmxM.27.1370	N	TGCACAGGCTTTCTTTCCTTATCAAGTGTGgtataatgcagacctgctgc	CGAGTGAGTGTCAGCTGGTGAAGAGCTCATactacccgatcctgatccag	gaaattaatacgactcactataggCTGCGACAATACCTACGCATgttttagagctagaaatagc	OL7860	OL7861	OL7862	JM6369
STE		LmxM.29.0600	N	GGCTGCGGTGTCTTGTTCACCGGTTTTCAAgtataatgcagacctgctgc	CGCGTAGCCTACATTTTTGCGAGAGTGCATactacccgatcctgatccag	gaaattaatacgactcactataggAAGCCAGTGTACAGGCCATTgttttagagctagaaatagc	OL7863	OL7864	OL7865	JM6359
STE		LmxM.29.3050	N	TCGGCGCGGCACCTTTCCCTCGCCATCCCCgtataatgcagacctgctgc	CAACAGCACAATCGGCTGCCATTGACTCATactacccgatcctgatccag	gaaattaatacgactcactataggGCGTGGGTGCGAGGGGAGATgttttagagctagaaatagc	OL7866	OL7867	OL7868	JM6374
STE	MRK1	LmxM.31.0120	N	ACCAGTAGTGACTTCTACTTGAGACTTAGGgtataatgcagacctgctgc	CCGTGAAAACGCTCCGTCATCCCTGCGCATactacccgatcctgatccag	gaaattaatacgactcactataggTCGGACGGACAACACACAGAgttttagagctagaaatagc	OL7869	OL7870	OL7871	JM6360
STE/STE11		LmxM.31.0780	N	CAACAAAGCAGGGGCAGCTTCCACTGCTTTgtataatgcagacctgctgc	GGCGGGAAGCTGTGCCAGCGTGCTGTCCATactacccgatcctgatccag	gaaattaatacgactcactataggACTTCATCCCTGTGCTCTGTgttttagagctagaaatagc	OL7872	OL7873	OL7874	JM6373
STE	RDK1	LmxM.31.0810	N	AGCCTCGACGGGGAACGCACATTCCTTCCGgtataatgcagacctgctgc	GATCGGCTGAACGCTATTGCCCTTAAACATactacccgatcctgatccag	gaaattaatacgactcactataggCTGGGATGCGGTGAAGTGTGgttttagagctagaaatagc	OL6428	OL6429	OL6430	JM6071
STE		LmxM.32.1400	C								CGAGATCAGTCTCCGGAGGCGAACGGAAAGggttctggtagtggttccgg	CATATATGTGTGTGTCCGTCCCCCCAGCCGccaatttgagagacctgtgc	gaaattaatacgactcactataggAAAGGCCGCGTCCCGCGAGAgttttagagctagaaatagc	OL8345	OL8120	OL8121	JM6563
STE		LmxM.32.2290	N	GGGGCAACATTCATTCGCTTGACAAGTTCGgtataatgcagacctgctgc	CGGCGTAGCAAGGCGTTTGTACTCATCCATactacccgatcctgatccag	gaaattaatacgactcactataggTCTCGTCGTGGTAGAAGTCGgttttagagctagaaatagc	OL7878	OL7879	OL7880	JM6372
STE		LmxM.36.0910	N	TTGCTCTCGCCATTTCTTTTCGTTTTACCGgtataatgcagacctgctgc	CGGCTCCGTCGCGCTACTGCTACTAGGCATactacccgatcctgatccag	gaaattaatacgactcactataggAAAAGCAGCAAGTGTCCAGAgttttagagctagaaatagc	OL7881	OL7882	OL7883	JM6371
STE		LmxM.16.0300	N/C	CGCTCTGTTTTCTCTGCTCCCCTCCCCCCGgtataatgcagacctgctgc	GATGCGATCGAGTGCCGATGGCTTCATCATactacccgatcctgatccag	gaaattaatacgactcactataggGTGTGGTCAGTCTTAGTAGGgttttagagctagaaatagc	OL7884	OL7885	OL7886	JM6565
STE		LmxM.07.0250	C	GAGGGGCAGCAGCCGGCCGGCCCGCTGGGCggttctggtagtggttccgg	GCACATCATGGCCAGATACGTAAGCAACGCccaatttgagagacctgtgc	gaaattaatacgactcactataggCCGTGCGCGGGCCCATGCATgttttagagctagaaatagc	OL8347	OL8132	OL8133	JM6566
STE		LmxM.36.0860	N	CATGCGCTTTGTTTTTTTTTTTCAAAGCCTgtataatgcagacctgctgc	GGCGTCAAGGTTTATTTTCAGTCGAGACATactacccgatcctgatccag	gaaattaatacgactcactataggGGTCACACTGGGAAACCGCAgttttagagctagaaatagc	OL7890	OL7891	OL7892	JM6361
STE		LmxM.19.1610	C								CCTCGCGCTCAACTGTAGCGCTTTAGTCCTgtataatgcagacctgctgc	TTCTAATGAGAACAAAGGAAAGCCACTCATactacccgatcctgatccag	gaaattaatacgactcactataggCACATCGAGGTGGCTGTGCGgttttagagctagaaatagc	OL7893	OL7894	OL7895	JM6567
STE		LmxM.33.2090	N	CGTTAGCCTCTGTGGTGTCCCCCCTGTTTTgtataatgcagacctgctgc	CGCAGGGAGGAGCTTCAGTTTCGGCGGCATactacccgatcctgatccag	gaaattaatacgactcactataggTTGTTTTGTTTTGGTGTTTTgttttagagctagaaatagc	OL7896	OL7897	OL7898	JM6370
STE/STE11		LmxM.34.4000	N	CCGAACATACGTTTCGGTGCCCTCCCCCCTgtataatgcagacctgctgc	CAGCGACTCGAGCGGGTTGTTGAAGCTCATactacccgatcctgatccag	gaaattaatacgactcactataggATGAGAAACGAGACAGAGAGgttttagagctagaaatagc	OL6453	OL6454	OL6455	JM6076
STE/STE11		LmxM.36.3680	N	TTGCCTATTTCGCGATGCGAAACATACATGgtataatgcagacctgctgc	GATGGGTGTTCTCGCTGAGGCGCAGCTCATactacccgatcctgatccag	gaaattaatacgactcactataggAAGCCACTGTATTGCAGTTTgttttagagctagaaatagc	OL6455	OL6456	OL6457	JM6077
STE/STE11		LmxM.30.1830	N	CCCTTTGCGACGTTTCCATCCCTCACTCCCgtataatgcagacctgctgc	GTGCGGCGTGGCGGTGAGAGGGGGCTCCATactacccgatcctgatccag	gaaattaatacgactcactataggGATGAGCAGCAGAGGACTATgttttagagctagaaatagc	OL6458	OL6459	OL6460	JM6038
STE		LmxM.30.1840	N	CAAGGCAGGTAAGTGACCCCCCCCCCTCCCgtataatgcagacctgctgc	GCTGGACGGACGAGAGCTCTGCAGGTGCATactacccgatcctgatccag	gaaattaatacgactcactataggGGAATAGCTGCCGATGCCCTgttttagagctagaaatagc	OL6461	OL6462	OL6463	JM6039
Other/NEK		LmxM.02.0290	N	CAGCAGAGTGCGTGCGTGCTTCTCTCTCCCgtataatgcagacctgctgc	GAACGCCATCCAATCAAAGTGCCCCTCCATactacccgatcctgatccag	gaaattaatacgactcactataggTGGGGACGCGTCAGCGGAAGgttttagagctagaaatagc	OL7263	OL7264	OL7265	JM6298
Other/NEK		LmxM.07.0160	N	CAGCAGAGTGCGTGCGTGCTTCTCTCTCCCgtataatgcagacctgctgc	CCTGACCTTGGTGTAGTGTTCCATGCCCATactacccgatcctgatccag	gaaattaatacgactcactataggTTCGACTGGTATAAGACGTCgttttagagctagaaatagc	OL7266	OL7267	OL7268	JM6299
Other/NEK		LmxM.07.0170	N	GCTGCGCCGTTGTAGCACACTGATACACCTgtataatgcagacctgctgc	CTGGCGCTGCGCCACTGGCTGAGGCGGCATactacccgatcctgatccag	gaaattaatacgactcactataggAAAGCACTCTAATCGGCGACgttttagagctagaaatagc	OL7269	OL7270	OL7271	JM6300
Other/NEK		LmxM.08.0930	N	CTCTGTTCGCGCGTGGCCCTCTCGGTGCCTgtataatgcagacctgctgc	GAGCAGGTTCAGCTCATCCACCGCGTTCATactacccgatcctgatccag	gaaattaatacgactcactataggGCGCGCTCAAAGACAGGCAGgttttagagctagaaatagc	OL7272	OL7273	OL7274	JM6301
Other/NEK		LmxM.14.1410	N	CCCTCTATTGGGGTCACACACGTATTTGCAgtataatgcagacctgctgc	AATGTTCTTCACTTTCGTATACTTGTCCATactacccgatcctgatccag	gaaattaatacgactcactataggCAAACACATATCACTCGCTTgttttagagctagaaatagc	7275	7276	7277	JM6302
Other/NEK		LmxM.21.0853	N	TGCGCGTTGCCGACTGCTTCTTCTCCGCCCgtataatgcagacctgctgc	GTACCGCGGCCAGCGAGGCAGGTCGTTCATactacccgatcctgatccag	gaaattaatacgactcactataggGACGAAGACCCAGAACACAAgttttagagctagaaatagc	7278	7279	7280	JM6303
Other/NEK		LmxM.21.1565	N	CACGCACACACACACACAGACGTGCATCCGgtataatgcagacctgctgc	GAGCACCTTCAACTGCTTGTACTTCTCCATactacccgatcctgatccag	gaaattaatacgactcactataggCGTGGTTTCCTACGTATGCAgttttagagctagaaatagc	7281	7282	7283	JM6304
Other/NEK		LmxM.22.0950	N	CGTGACGCCTCCTAACTTCAGACAAGACAGgtataatgcagacctgctgc	CTGCTCGGGCAGCGACACTGAGAATTGCATactacccgatcctgatccag	gaaattaatacgactcactataggAGAAGCGCACGTGGCCTGCAgttttagagctagaaatagc	7284	7285	7286	JM6305
Other/NEK		LmxM.26.2570	N	GTGCGGGAGTGCTTCAGCAGCGCAGCACCTgtataatgcagacctgctgc	CTTCGGCGGATCCGTGACAGGGGTCGCCATactacccgatcctgatccag	gaaattaatacgactcactataggCTGACTTCCTCTGTGAGCAAgttttagagctagaaatagc	7287	7288	7289	JM6306
Other/NEK		LmxM.28.3000	N	GGACTCCTTCAAACGTTCATAGCACTGACAgtataatgcagacctgctgc	GCGACGGGCAAAGTCGGCTGCAATATCCATactacccgatcctgatccag	gaaattaatacgactcactataggCACATGCAATGAGAAGTGGGgttttagagctagaaatagc	7290	7291	7292	JM6307
Other/NEK		LmxM.08_29.2570	N	CACGCTCCTACGCGCTCAAACACCTACCCCgtataatgcagacctgctgc	CGCCCGCGACTCCTCTGCTACCTGCGCCATactacccgatcctgatccag	gaaattaatacgactcactataggTGTTTGGGTGGGTGGGCGTTgttttagagctagaaatagc	7293	7294	7295	JM6308
Other/NEK		LmxM.08_29.2670	N	TTCGCGTATGCTCCCTATTGCCTCTCACCCgtataatgcagacctgctgc	CTGCTCCGCCGCTGCAGCCTCCCCTGACATactacccgatcctgatccag	gaaattaatacgactcactataggTTGTCGATGAAGTTGTTCGTgttttagagctagaaatagc	7296	7297	7298	JM6309
Other/NEK		LmxM.29.2130	N	CGTTGATTGACGCTTCCCGGCGTCCATCCAgtataatgcagacctgctgc	AATCTTACGCTTAATGTTGTATTCCTCCATactacccgatcctgatccag	gaaattaatacgactcactataggGCGACGCTTCGCTTGATGTCgttttagagctagaaatagc	7299	7300	7301	JM6310
Other/NEK	RDK2	LmxM.30.2960	N	GCGCCTCTTTTTTCCTCATCTCTCCCTCCCgtataatgcagacctgctgc	GTTCGGCTTTCGTTGGTCTTGCTCCTCCATactacccgatcctgatccag	gaaattaatacgactcactataggCCTCCCTGCCTCGTGCCGTCgttttagagctagaaatagc	6431	6432	6433	JM6035
Other/NEK		LmxM.30.3160	C/ N	GATTTCAGCGTATCATTGTGACCCGCACCAgtataatgcagacctgctgc	CGCACCGAGGACAGACGAGAAGGCGCTCATactacccgatcctgatccag	gaaattaatacgactcactataggAATACAGGGTGCTGCCAACGgttttagagctagaaatagc	7302	7303	7304	JM6311	CACGCGATTCAGTGCGGCCTCGGCGTTGCGggttctggtagtggttccgg	CGCGCCAAAAAGAAAAAAAAAAGCAGTCCTccaatttgagagacctgtgc	gaaattaatacgactcactataggGACGGTGCAAGGGAACCACGgttttagagctagaaatagc	OL11158	OL11159	OL11160	JM7581
Other/NEK		LmxM.31.0260	N	TCGCTCTCTTGTTCGTGTTTGCGCGTTGGTgtataatgcagacctgctgc	CAGGACCTTCACTCGTTGATACTTGTCCATactacccgatcctgatccag	gaaattaatacgactcactataggTGCAGCTGTGCGCGTGTGTGgttttagagctagaaatagc	OL7305	OL7306	OL7307	JM6321
Other/NEK		LmxM.31.1810	N	AAGTAGCTTCTTTTTGGTTCTCGTGAAACAgtataatgcagacctgctgc	GATTTGACTTTTGGACAACCCGCCGCCCATactacccgatcctgatccag	gaaattaatacgactcactataggAATTCCTCGCACACCACCATgttttagagctagaaatagc	7308	7309	7310	JM6313
Other/NEK		LmxM.32.1980	N	CAACAACGTAACATATCAGCAACAACGGCAgtataatgcagacctgctgc	CTGGCTAGAGATGGGAATCACCTCCGCCATactacccgatcctgatccag	gaaattaatacgactcactataggGCGCGCTCGGAACAAGTGAAgttttagagctagaaatagc	7311	7312	7313	JM6314
Other/NEK		LmxM.34.5190	N	CTTCTTTGCGTCCATCGGCGCACTTGTCCTgtataatgcagacctgctgc	GCTGCCGTGCTCGACTTCCTTCGACGGCATactacccgatcctgatccag	gaaattaatacgactcactataggGAAACTCGGTGCCTTTAGTGgttttagagctagaaatagc	7314	7315	7316	JM6315
Other/NEK		LmxM.36.1520	N	ACTTCATTCTTCCTTTTTTATCTGTTTCCTgtataatgcagacctgctgc	CATGGCGTCGCCGGCGTTACCCCCCGACATactacccgatcctgatccag	gaaattaatacgactcactataggTTTCGACAGATAACAGAGCGgttttagagctagaaatagc	7317	7318	7319	JM6316
Other/NEK		LmxM.36.1530	N	CACCGCAAGTGAAAGTGCAGGTCGTGCCCGgtataatgcagacctgctgc	CTTGATAAGTGCGTCGCTGGGTGCCGCCATactacccgatcctgatccag	gaaattaatacgactcactataggAGAAGGAAAAGCGGTGAGGTgttttagagctagaaatagc	7323	7324	7325	JM6318
Other/NEK		LmxM.36.2290	N	ACTCTCTACCACCCGTCGCCTTCTTCCTCTgtataatgcagacctgctgc	TGGTGCAGTAAAGACCGATGGCATCCTCATactacccgatcctgatccag	gaaattaatacgactcactataggTCCGCTTCTTTCTCCCAGATgttttagagctagaaatagc	7326	7327	7328	JM6319
Orphan		LmxM.02.0570	N	GTTGGACATCCGCTACTAGGGTTAACTCCCgtataatgcagacctgctgc	CTTACCCCCACCACTCACCGAAGTTTGCATactacccgatcctgatccag	gaaattaatacgactcactataggCGTCGATCAGGCGCAAACTTgttttagagctagaaatagc	6970	6971	6972	JM6224
Orphan		LmxM.03.0350	N	GTTGTTGTTGCTGTAGCCCTATACGAACCGgtataatgcagacctgctgc	GAAGACAGCGGCTTCCTCGCCACGGCGCATactacccgatcctgatccag	gaaattaatacgactcactataggCACACACACGCGGGTGCCGTgttttagagctagaaatagc	6928	6929	6930	JM6217
Orphan		LmxM.10.0830	C	CACATCACCCAAACCGAAGACTCGAGCCCTggttctggtagtggttccgg	CTGTGTTCAAGTGATGAGCATTCACGTCGAccaatttgagagacctgtgc	gaaattaatacgactcactataggAGAGCTACGGTGTGGTGACAgttttagagctagaaatagc	6979	6980	6981	JM6225
Orphan		LmxM.11.0510	N	GGAAGGAAACGTCTACACAAATAGGTGCAAgtataatgcagacctgctgc	CGCAGAAACTCCTACAAAGGCAATCGGCATactacccgatcctgatccag	gaaattaatacgactcactataggACAAGCGCGAGATAGTGACAgttttagagctagaaatagc	6958	6959	6960	JM6222
Orphan		LmxM.16.0870	N	CACCGACGCAGAAAAAGGCAGCGAGTTCCGgtataatgcagacctgctgc	CTCGCCGTGGTCGCCCGTAGAAGACGACATactacccgatcctgatccag	gaaattaatacgactcactataggTCGAAGAAAGAGCCAAGGACgttttagagctagaaatagc	6952	OL6953	OL6954	JM6221
Orphan		LmxM.25.1520	N	AGAGGAACTGTTGCCTGCTTTCAAAGTCCGgtataatgcagacctgctgc	GTACGCGTGCCGCTTCGACGACGGATTCATactacccgatcctgatccag	gaaattaatacgactcactataggCGTTTCACCTCTTTGTGCTAgttttagagctagaaatagc	6964	6965	6966	JM6223
Orphan		LmxM.26.2110	N	ACTCTTCCGCGTGTCGGACCTTGTGAGCCAgtataatgcagacctgctgc	GTGCCCGCCATCCAGGGATATATTAGACATactacccgatcctgatccag	gaaattaatacgactcactataggAGAGAGAGTCGACGAAAGCGgttttagagctagaaatagc	6946	6947	6948	JM6220
Orphan		LmxM.08_29.2490	N	TGCATACTGGCACTAAACGAAGGCAAGCCTgtataatgcagacctgctgc	CTGACACAGGGAACACTGATACCTCGACATactacccgatcctgatccag	gaaattaatacgactcactataggACCACTCAACGGCAACTGAAgttttagagctagaaatagc	6934	6935	6936	JM6218
Orphan	KKT3	LmxM.34.4050	C	TTTTGTTGTCTATCACAATCAAAGTAGCCCgtataatgcagacctgctgc	GTAGTCGATCGCATCGACTGTGCCGAGCATactacccgatcctgatccag	gaaattaatacgactcactataggCTATGTGTGGTGGGCGATTTgttttagagctagaaatagc	OL6922	OL6923	OL6924	JM6946	AACCATCTCCTCTACGACTCATTCGACGCGggttctggtagtggttccgg	ACCTTTTTTTTTCCGCATCCACGACCTCTGccaatttgagagacctgtgc	gaaattaatacgactcactataggCACCCGTGAGCGAAAACGACgttttagagctagaaatagc	OL6925	OL6926	OL6927	JM6216
Orphan	KKT2	LmxM.36.5350	C	GTGCTGTCTGTTAGACTCTCGTGTATCCACgtataatgcagacctgctgc	CCTCGACAACGAGCCGCAAAAGTGTGACATactacccgatcctgatccag	gaaattaatacgactcactataggAGAGTAGAAAATCGGTCGCTgttttagagctagaaatagc	OL6940	OL6941	OL6942	JM6945	GAGACGGTCCTCAACAACAATTTCCGGAGAggttctggtagtggttccgg	AGAAGATACACGTAAACACGAACTCAACCAccaatttgagagacctgtgc	gaaattaatacgactcactataggGAGGACAGCGCGTCGTGAGTgttttagagctagaaatagc	6943	6944	6945	JM6219
Pseudo-Orphans		LmxM.34.4620	Not tagged
Pseudo-Orphans		LmxM.08.0660	Not tagged
Pseudo-Orphans		LmxM.26.2060	Not tagged
Pseudo-Orphans		LmxM.28.1650	Not tagged
Pseudo-Orphans		LmxM.31.1290	Not tagged
Pseudo-Orphans		LmxM.33.2190	Not tagged
Other/unique		LmxM.20.1330	N	AAGAGGAGGATCGCCATCACACTGCCACACgtataatgcagacctgctgc	CATGTCTGAGCTTGTGTTTCGTGTGCTCATactacccgatcctgatccag	gaaattaatacgactcactataggCTTGACAAGACGGTGGACAGgttttagagctagaaatagc	6443	6444	6445	JM6074
Other/unique		LmxM.20.1340	N	CAAGACCGCGGTGAAGCGGCTATCGCTGCGgtataatgcagacctgctgc	GGCCACCTCACGCCCGGCGCACCGCACCATactacccgatcctgatccag	gaaattaatacgactcactataggCAAAGAGACGCGCCTCTCAGgttttagagctagaaatagc	6446	6447	6448	JM6075
Other/unique		LmxM.08_29.0370	N	GCCGGCCACTGTTGCCACTCGTCCTCCCCCgtataatgcagacctgctgc	GTGCACAGAAGAGTGCTGCGAGTCGCCCATactacccgatcctgatccag	gaaattaatacgactcactataggTGTGGCTGGACGGGTAAAAGgttttagagctagaaatagc	6449	6450	6451	JM6037
Other/unique		LmxM.34.2870	N	CACCCACCCTCTCTCCCGGCACGGGCGCCGgtataatgcagacctgctgc	GCCACGGGTATCGACGAGTACGGCGCTCATactacccgatcctgatccag	gaaattaatacgactcactataggGAGAAGAAAGTCGAAACGGCgttttagagctagaaatagc	6464	6465	6466	JM6078
Other/AUR	AUK3	LmxM.26.2440	N	GAGTCGTTAACGCAGTAGAGGGGTGGGTGGgtataatgcagacctgctgc	CCTCTCCGCAGCTGCTGTGGTGGAGTCCATactacccgatcctgatccag	gaaattaatacgactcactataggGGAGCGTACGGGAGAGGGGTgttttagagctagaaatagc	OL7428	OL7429	OL7430	JM6443
Other/AUR	AUK1/AIRK	LmxM.28.0520	N	CCTCGCCCCCCTCCCCCGCACCTgtataatgcagacctgctgc	ATTGTCGTCAGGGCCGACATCCGTCGTCATactacccgatcctgatccag	gaaattaatacgactcactataggTGCGCGTTTCGCTGCTGTGTgttttagagctagaaatagc	OL7433	OL7434	OL7435	JM6376
Other/AUR	AUK2	LmxM.08_29.1330	N	CCCTTCCCTCCCTTCCCCTTATCTGCACCGgtataatgcagacctgctgc	CAAGGATGAGGAGGGGCATGGCGATGACATactacccgatcctgatccag	gaaattaatacgactcactataggCAGCACGAGTGGCTAGATGCgttttagagctagaaatagc	OL7438	OL7439	OL7440	JM6444
Other/CAMKK		LmxM.19.0590	N	TCTGTCCCCTTTTTTTTCCGTACTCACTCTgtataatgcagacctgctgc	ACCCCAAGGCGGCGCACGAGAGGGCAGCATactacccgatcctgatccag	gaaattaatacgactcactataggCCTCCCCTGTGTGTTTCATGgttttagagctagaaatagc	OL7443	OL7445	OL7444	JM6377
Other/CAMKK		LmxM.11.0250	N	GCTCAAAGATTTTTTTCTACAGCGGCCCCGgtataatgcagacctgctgc	GTTCTCAAGTGTTCGGCCGTTCCCCAACATactacccgatcctgatccag	gaaattaatacgactcactataggGCTGCACCGCCGTGGGCGCAgttttagagctagaaatagc	OL7448	OL7450	OL7449	JM6445
Other/CAMKK		LmxM.24.1730	N	ACCATCACCCCCTTCTCTTTCCCTATACCCgtataatgcagacctgctgc	CGAGGCATGCGTCGAGGTACTACAGCCCATactacccgatcctgatccag	gaaattaatacgactcactataggGTGCTTGCGTAAAATGCGGAgttttagagctagaaatagc	OL7453	OL7455	OL7454	JM6446
Other/CAMKK		LmxM.34.2320	N	ATCCGTTTCTTTTTACAGGCGATTCTTCCGgtataatgcagacctgctgc	GCCGCTCACCTTGCCTCGTGAGTTGATCATactacccgatcctgatccag	gaaattaatacgactcactataggGAGGGAAAGAAAACGTGGTCgttttagagctagaaatagc	OL7458	OL7460	OL7459	JM6409
Other/CK2	CK2A1	LmxM.34.1730	N	CAAAGTGCGTGAAGAAAAAGAAGAAAAACGgtataatgcagacctgctgc	TGGCGATTGTGGTATCGATTTCGAAGACATactacccgatcctgatccag	gaaattaatacgactcactataggGATCGAAGCGACGTAAGGTAgttttagagctagaaatagc	OL7463	OL7464	OL7465	JM6378
Other/CK2	CK2A2	LmxM.02.0360	N	TGTCTTTCTCCCTCCCTCTATTATATCACTgtataatgcagacctgctgc	GCAGTGGGCTGCGGCGTCTACGTTGGCCATactacccgatcctgatccag	gaaattaatacgactcactataggCGACCCTTCAGTGCTCCGAGgttttagagctagaaatagc	OL7468	OL7470	OL7469	JM6379
Other/NAK		LmxM.15.0770	N	TCACTGCACACGTCCCTTCTGCGAACTCCGgtataatgcagacctgctgc	GCTGCGAAGAGAGCCACCGAGGAAGTTCATactacccgatcctgatccag	gaaattaatacgactcactataggTGAGCGTTCCCCTCCTTTGCgttttagagctagaaatagc	7320	7321	7322	JM6317
Other/NAK		LmxM.33.0030	N	CGTTTTTTGTATTTCTTCTCGTACGTTCCCgtataatgcagacctgctgc	TTCAGGACACAGTGAAAAGTAATTGCCCATactacccgatcctgatccag	gaaattaatacgactcactataggTCACCGAAGCAGATACTTGAgttttagagctagaaatagc	7260	7261	7262	JM6297
Other/PEK	EIF2AK1	LmxM.11.0060	N	GTACAGGTGCAACAGCATCAGCCAAATTCGgtataatgcagacctgctgc	AGAGTGACATTCGTTTTTCTTTTTGGCCATactacccgatcctgatccag	gaaattaatacgactcactataggCAGAACAAGAAAAGTAGGGCgttttagagctagaaatagc	OL7484	OL7485	OL7486	JM6380
Other/PEK	EIF2AK3	LmxM.29.1560	N	CTCACCGTTGGCGTGGCACAAAACGGAAGGgtataatgcagacctgctgc	GTCATCCCAAACGGCTCCAAAACTTGCCATactacccgatcctgatccag	gaaattaatacgactcactataggACACGCGCACGCGCCGATCGgttttagagctagaaatagc	OL7489	OL7491	OL7490	JM6447
Other/PEK	EIF2AK2	LmxM.33.2150	N	ACAGGGCTCTTTTTGTCTCCGCCGACGTTTgtataatgcagacctgctgc	GAAAGGCTGGAGACGTGCATCCTGTGGCATactacccgatcctgatccag	gaaattaatacgactcactataggTCGTTGCTGCCGTGAATTGTgttttagagctagaaatagc	OL7494	OL7496	OL7495	JM6381
Other/PLK	PLK	LmxM.17.0790	C/N	TGCCTCCTAGACGGCCTCCGCTTCTCCCCTgtataatgcagacctgctgc	GCGGACACCGACGCGCTGCAGACGCTCCATactacccgatcctgatccag	gaaattaatacgactcactataggGGTGAAGGGGTAGAGAATGTgttttagagctagaaatagc	OL7499	OL7501	OL7500	JM6382	CTGTATCAGGTTATCCGCGACCACTGCCTGggttctggtagtggttccgg	ACAAAGAGGGGAGTGTGGGTAACCCAACCCccaatttgagagacctgtgc	gaaattaatacgactcactataggGTGTTTGTGCGTCTCGCCGCgttttagagctagaaatagc	OL11179	OL11180	OL11181	JM7588
Other/TLK	TLK	LmxM.30.2860	C/N	CTTTGCTGTCTAACGGTATCCCCCACCCCTgtataatgcagacctgctgc	CTGCACGGCGGCAGCGAGGGCGGCCTCCATactacccgatcctgatccag	gaaattaatacgactcactataggTGTGGAACAGTGGGGAGGCGgttttagagctagaaatagc	OL7504	OL7506	OL7505	JM6448	CCACCTGTTACCGACCCAACACCTGCATCAggttctggtagtggttccgg	TATCCGCAAGAGGTGATGGCGGCCTCACCAccaatttgagagacctgtgc	gaaattaatacgactcactataggTAGGTGTGTAGCTCCCGCTCgttttagagctagaaatagc	OL11182	OL11183	OL11184	JM7589
Other/ULK	ULK4	LmxM.28.0620	C/N	TTCCGCTTTTATTCGGGTGTGTCGTATCTCgtataatgcagacctgctgc	GCGTCTGTGGGTGTGCACCCGCGCGTTCATactacccgatcctgatccag	gaaattaatacgactcactataggTGTCTCGCTCGATCGTGACAgttttagagctagaaatagc	OL7509	OL7511	OL7510	JM7524	GAGGCGAACAAGATTCTGAAGAAACTCTCCggttctggtagtggttccgg	AAATCGTACAGGCAACAGCAAACCCGCCCGccaatttgagagacctgtgc	gaaattaatacgactcactataggTGTGCCTGCGCGTCTGTCTTgttttagagctagaaatagc	OL10925	OL10926	OL10927	JM7525
Other/ULK	STK36	LmxM.13.0440	C/N	TTTCTCTGATGTATCCATTTTCACTTTCCAgtataatgcagacctgctgc	TATTTGGTAGTCCTCCATGGTCACAAGCATactacccgatcctgatccag	gaaattaatacgactcactataggACGGTCAATGCAAGAAAGAGgttttagagctagaaatagc	OL7513	OL7515	OL7514	JM7531	TACGTTGGCAACCTCGTCGATCGACTTGGTggttctggtagtggttccgg	AAATCTGGAAAACGGCAACTATGAAGTCCGccaatttgagagacctgtgc	gaaattaatacgactcactataggGTCGGGTATCTCTGCTACTTgttttagagctagaaatagc	OL10958	OL8467	OL7517	JM7532
Other/VPS15		LmxM.28.1760	N	ATACACTCCACACGCCAGCACGCCACGCCCgtataatgcagacctgctgc	GGCGGCCGTCGCCGCGAGTTGGTTACCCATactacccgatcctgatccag	gaaattaatacgactcactataggCGGTGTGCGTACGCCTGGATgttttagagctagaaatagc	OL7518	OL7520	OL7519	JM6502
Other/WEE		LmxM.08_29.2720	N	AGGCGAATTATCTAGTGTATGCCGGCCGCCgtataatgcagacctgctgc	ACTCGCGTGCATTGCTGACCGAAGGGACATactacccgatcctgatccag	gaaattaatacgactcactataggCACACAGTTGCCCTCTGCCGgttttagagctagaaatagc	OL7523	OL7525	OL7524	JM6451
Other/WEE	WEE1	LmxM.33.0940	N	ACACAGGCGAGTGGCAGCAATACAAACCCTgtataatgcagacctgctgc	CGAGTTCTCGTCGTCTATCGTTGCTCGCATactacccgatcctgatccag	gaaattaatacgactcactataggATGGGAATCTTCTCTATTGAgttttagagctagaaatagc	OL7529	OL7530	OL7531	JM6384
Other/unique		LmxM.08.0530	N	ATCCGGCGACCGTCGATCAACCCCGCCCCTgtataatgcagacctgctgc	TGCGGTGAAGGACGAAGCGGAGACGTTCATactacccgatcctgatccag	gaaattaatacgactcactataggCCTAGGTAGGGAAAAAGGTGgttttagagctagaaatagc	OL7533	OL7534	OL7535	JM6385
Other/unique		LmxM.20.0960	C/N	TCGCGTACGCTGCACATTCACACTTCGCCCgtataatgcagacctgctgc	CGCGGGAGCGACTTCTCTTTGCCTCTGCATactacccgatcctgatccag	gaaattaatacgactcactataggCAAAACACTTCGCTCGTATAgttttagagctagaaatagc	OL7538	OL7539	OL7540	JM6452	AGGGGTGGCGAAGACGAGGTATCTGACGACggttctggtagtggttccgg	ACATAGATATACACAAGACACCCTCGTCCTccaatttgagagacctgtgc	gaaattaatacgactcactataggCTCCGCGACTGTAGAGAAAAgttttagagctagaaatagc	OL11185	OL11186	OL11187	JM7590
Other/unique		LmxM.21.0823	N	CATGTGTACACGATCTCATCCCTTTTCCCGgtataatgcagacctgctgc	ACGCGCACTGGATGCCTCCTTGGGCTCCATactacccgatcctgatccag	gaaattaatacgactcactataggAGAAACGACGGGGCAGAAGGgttttagagctagaaatagc	OL7543	OL7544	OL7545	JM6386
Other/unique		LmxM.36.2630	N	CTCTCTCTCTTTGCTTGATTTTGTTTTTCTgtataatgcagacctgctgc	CGGCCATGACTTGAGCTGGTTTAACGTCATactacccgatcctgatccag	gaaattaatacgactcactataggCTCCGCTGGTCCATTTGCGAgttttagagctagaaatagc	OL7548	OL7549	OL7550	JM6387
Other/unique		LmxM.22.1150	N	CCCCCCCGCCGTAGCAGCAGCAGCAGCAGCgtataatgcagacctgctgc	CGGGGCCGAGACAGCCATGTTGGTCGTCATactacccgatcctgatccag	gaaattaatacgactcactataggATCAGAGGGAACTAGCACTGgttttagagctagaaatagc	OL7553	OL7554	OL7555	JM6453
Atypical	PIK	LmxM.08_29.1450	C/N	GTTGACGTGTTCTGCCCACTGAACAGCGCGgtataatgcagacctgctgc	GATCCAGCCCGGAAACCGAATGTCGTTCATactacccgatcctgatccag	gaaattaatacgactcactataggCTGGAAAGTCTCTCTGCTGCgttttagagctagaaatagc	9843	9844	9845	JM6990	TACCAAAAGGTTGCCGAGGGCATCGAAATGggttctggtagtggttccgg	GGAAGGCAGCATCACCACCAGCGCTACGCTccaatttgagagacctgtgc	gaaattaatacgactcactataggTCGTTACTAGGGGCGTGGAGgttttagagctagaaatagc	OL11161	OL11162	OL11163	JM7582
Atypical	PI3K	LmxM.24.2010	N	TTGCGTCGTGCCCGCTCACCTCGCTCTCCTgtataatgcagacctgctgc	CGCAATCAACGTCACACTCGTCGACGTCATactacccgatcctgatccag	gaaattaatacgactcactataggCTAGAGGTGATGAACAAGAGgttttagagctagaaatagc	9849	9850	9851	JM6994
Atypical	PI4K	LmxM.33.3590	N	ACGACTTGAAAAGAGGCACCAGCACACGGAgtataatgcagacctgctgc	CGCCGCGCGTCGGTTGGGTATGCCGCCCATactacccgatcctgatccag	gaaattaatacgactcactataggCACGGACGCCCTAGCGAACCgttttagagctagaaatagc	9855	9856	9857	JM6991
Atypical	PI3,5K	LmxM.27.0890	N	CGTGTATCTCTCCTCCGTCGCCCCCCCCCCgtataatgcagacctgctgc	CTCCACCCATAAAGAGCGAgaaattaatacgactcactataggGACTCACGGGAGAACAGGACgttttagagctagaaatagcTCTGTTGGCATactacccgatcctgatccag		9861	9862	9863	JM7051
Atypical	PIPKalpha	LmxM.33.3090	C								TTCATCGCGTTCATGTCATCCATCATTGTTggttctggtagtggttccgg	TGCACTCTCCCGGGGGTTCGCCGCATACCCccaatttgagagacctgtgc	gaaattaatacgactcactataggAGCCTGATGGCTGCACCCGGgttttagagctagaaatagc	10280	10281	10282	JM7295
Atypical	PI4P5K	LmxM.34.0560	N	CTCTCGCCCTTCCCCCTTACGAGCTGGTGAgtataatgcagacctgctgc	GACCTTGGCATGCGCATCGCGTGACTCCATactacccgatcctgatccag	gaaattaatacgactcactataggTTACTCGAGAAACCGCAACAgttttagagctagaaatagc	9873	9874	9875	JM6995
Atypical	TOR1	LmxM.36.6320	N	CCCACAAGCGCGCAAGCCATAGGTGGGAGAgtataatgcagacctgctgc	GCTACTGCCTACGCCACCTTTAGACTCCATactacccgatcctgatccag	gaaattaatacgactcactataggACGGGAAACAAGCGTTGTAGgttttagagctagaaatagc	9879	9880	9881	JM6996
Atypical	TOR2	LmxM.33.4530	N	CACACACACACACACACACACACATAACCCgtataatgcagacctgctgc	CGCCAGTTTCTCCGAGTCGACCGACGACATactacccgatcctgatccag	gaaattaatacgactcactataggTAGCCGTTAGTATATACGTCgttttagagctagaaatagc	9885	9886	9887	JM7050
Atypical	TOR3	LmxM.33.3940	N	ATCTTTCACGCATACTTCAGCGGTTCGCCGgtataatgcagacctgctgc	CACGTCGTTGGGGGCTAGCGTCTCTGCCATactacccgatcctgatccag	gaaattaatacgactcactataggTACAGTGCGTGCGTGAACGCgttttagagctagaaatagc	9891	9882	9893	JM7094
Atypical	ATM	LmxM.02.0120	N	GTAGCAGCAGCAGCAGCGCCTCCTCCACCCgtataatgcagacctgctgc	GCTGTCCACGTTGGCGAGAAAGGACTCCATactacccgatcctgatccag	gaaattaatacgactcactataggCGATGGCTCAGCAAGTCGTGgttttagagctagaaatagc	9896	9897	8447	JM7189
Atypical	ATR	LmxM.31.1460	C								CAAATGTATATTTGGTGGATGGCGTGGATTggttctggtagtggttccgg	GACACCAGTCCCGCTCGACAAGGCGCTCCAccaatttgagagacctgtgc	gaaattaatacgactcactataggACACAGATGTGCCCTGCTGAgttttagagctagaaatagc	10277	10278	10279	JM7294
