# Supplementary material for: Systematic functional analysis of Leishmania protein kinases identifies regulators of differentiation or survival
Source: Nat Commun. 2021 Feb 23;12:1244. doi: 10.1038/s41467-021-21360-8 (PMC7902614; doi:10.1038/s41467-021-21360-8)
Supplement: Supplementary file 13 — Supplementary Software [file 41467_2021_21360_MOESM13_ESM.zip]

Archive with 74 entries (71 files):
- Leish_clustering_code_v3/
- Leish_clustering_code_v3/mutants_data.xlsx
- Leish_clustering_code_v3/.~lock.mutants_data.xlsx#
- Leish_clustering_code_v3/packrat/
- Leish_clustering_code_v3/packrat/packrat.lock
- Leish_clustering_code_v3/packrat/desc/
- Leish_clustering_code_v3/packrat/desc/xtable
- Leish_clustering_code_v3/packrat/desc/withr
- Leish_clustering_code_v3/packrat/desc/viridisLite
- Leish_clustering_code_v3/packrat/desc/vctrs
- Leish_clustering_code_v3/packrat/desc/utf8
- Leish_clustering_code_v3/packrat/desc/tibble
- Leish_clustering_code_v3/packrat/desc/testthat
- Leish_clustering_code_v3/packrat/desc/sourcetools
- Leish_clustering_code_v3/packrat/desc/shiny
- Leish_clustering_code_v3/packrat/desc/scales
- Leish_clustering_code_v3/packrat/desc/rstudioapi
- Leish_clustering_code_v3/packrat/desc/rprojroot
- Leish_clustering_code_v3/packrat/desc/rlang
- Leish_clustering_code_v3/packrat/desc/rematch
- Leish_clustering_code_v3/packrat/desc/readxl
- Leish_clustering_code_v3/packrat/desc/Rcpp
- Leish_clustering_code_v3/packrat/desc/RColorBrewer
- Leish_clustering_code_v3/packrat/desc/R6
- Leish_clustering_code_v3/packrat/desc/ps
- Leish_clustering_code_v3/packrat/desc/promises
- Leish_clustering_code_v3/packrat/desc/progress
- Leish_clustering_code_v3/packrat/desc/processx
- Leish_clustering_code_v3/packrat/desc/prettyunits
- Leish_clustering_code_v3/packrat/desc/praise
- Leish_clustering_code_v3/packrat/desc/pkgload
- Leish_clustering_code_v3/packrat/desc/pkgconfig
- Leish_clustering_code_v3/packrat/desc/pkgbuild
- Leish_clustering_code_v3/packrat/desc/pillar
- Leish_clustering_code_v3/packrat/desc/nlme
- Leish_clustering_code_v3/packrat/desc/munsell
- Leish_clustering_code_v3/packrat/desc/mime
- Leish_clustering_code_v3/packrat/desc/mgcv
- Leish_clustering_code_v3/packrat/desc/Matrix
- Leish_clustering_code_v3/packrat/desc/MASS
- Leish_clustering_code_v3/packrat/desc/magrittr
- Leish_clustering_code_v3/packrat/desc/lifecycle
- Leish_clustering_code_v3/packrat/desc/lattice
- Leish_clustering_code_v3/packrat/desc/later
- Leish_clustering_code_v3/packrat/desc/labeling
- Leish_clustering_code_v3/packrat/desc/jsonlite
- Leish_clustering_code_v3/packrat/desc/isoband
- Leish_clustering_code_v3/packrat/desc/httpuv
- Leish_clustering_code_v3/packrat/desc/htmltools
- Leish_clustering_code_v3/packrat/desc/hms
- Leish_clustering_code_v3/packrat/desc/gtable
- Leish_clustering_code_v3/packrat/desc/glue
- Leish_clustering_code_v3/packrat/desc/ggplot2
- Leish_clustering_code_v3/packrat/desc/fastmap
- Leish_clustering_code_v3/packrat/desc/farver
- Leish_clustering_code_v3/packrat/desc/fansi
- Leish_clustering_code_v3/packrat/desc/evaluate
- Leish_clustering_code_v3/packrat/desc/ellipsis
- Leish_clustering_code_v3/packrat/desc/digest
- Leish_clustering_code_v3/packrat/desc/desc
- Leish_clustering_code_v3/packrat/desc/crayon
- Leish_clustering_code_v3/packrat/desc/colorspace
- Leish_clustering_code_v3/packrat/desc/cli
- Leish_clustering_code_v3/packrat/desc/cellranger
- Leish_clustering_code_v3/packrat/desc/callr
- Leish_clustering_code_v3/packrat/desc/BH
- Leish_clustering_code_v3/packrat/desc/backports
- Leish_clustering_code_v3/packrat/desc/assertthat
- Leish_clustering_code_v3/readme.txt
- Leish_clustering_code_v3/app.R
- Leish_clustering_code_v3/index.htm
- Leish_clustering_code_v3/manifest.json
- Leish_clustering_code_v3/Supplementary code.py
- Leish_clustering_code_v3/Supplementary Equation 1.pdf
