# Supplementary material for: Systematic functional analysis of Leishmania protein kinases identifies regulators of differentiation or survival
Source: Nat Commun. 2021 Feb 23;12:1244. doi: 10.1038/s41467-021-21360-8 (PMC7902614; doi:10.1038/s41467-021-21360-8)
Supplement: Supplementary file 13 — Supplementary Software [file 41467_2021_21360_MOESM13_ESM.zip › Leish_clustering_code_v3/mutants_data.xlsx]

## Sheet: Finished sheet
Barcode	Gene ID_Easy Name	E5_S01_A	E5_S01_B	E5_S01_C	E5_S01_D	E5_S01_E	E5_S01_F	E5_S02_A	E5_S02_B	E5_S02_C	E5_S02_D	E5_S02_E	E5_S02_F	E5_S03_A	E5_S03_B	E5_S03_C	E5_S03_D	E5_S03_E	E5_S03_F	E5_S04_A	E5_S04_B	E5_S04_C	E5_S04_D	E5_S04_E	E5_S04_F	E5_S05_A	E5_S05_B	E5_S05_C	E5_S05_D	E5_S05_E	E5_S05_F	E5_S06_A	E5_S06_B	E5_S06_C	E5_S06_D	E5_S06_E	E5_S06_F	E5_S07_A	E5_S07_B	E5_S07_C	E5_S07_D	E5_S07_E	E5_S07_F	E5_S08_A	E5_S08_B	E5_S08_C	E5_S08_D	E5_S08_E	E5_S08_F
		PRO 0h	PRO 0h	PRO 0h	PRO 0h	PRO 0h	PRO 0h	PRO 24h	PRO 24h	PRO 24h	PRO 24h	PRO 24h	PRO 24h	PRO 48h	PRO 48h	PRO 48h	PRO 48h	PRO 48h	PRO 48h	PRO 72h	PRO 72h	PRO 72h	PRO 72h	PRO 72h	PRO 72h	PRO 168h	PRO 168h	PRO 168h	PRO 168h	PRO 168h	PRO 168h	META	META	META	META	META	META	inMAC 12h	inMAC 12h	inMAC 12h	inMAC 12h	inMAC 12h	inMAC 12h	inMAC 72h	inMAC 72h	inMAC 72h	inMAC 72h	inMAC 72h	inMAC 72h
GCCGGTTCCCAA	LmxM.30.1530	55742	52172	33873	24607	37169	32609	37290	24209	41644	45499	40892	26323	35807	22362	31197	21738	25667	22110	27657	19078	24692	25130	18263	20568	27193	23313	23135	23766	32276	19680	15109	13159	18706	16350	14554	31655	18938	22143	20154	34311	17223	17121	36231	16743	24298	23355	24368	31912
CGGAGGAAGGCC	LmxM.20_36.6470_MPK1	51035	47813	31521	21937	32838	25819	28230	17769	31940	31881	27494	18366	26147	15659	21678	15440	17978	15537	17638	12154	15403	16061	11486	12048	17707	16589	13768	15514	17522	11871	14320	12862	18129	16292	13335	12046	8431	15205	7536	22345	12660	9826	4129	2896	5886	4096	2245	4266
TCCAGGAAGTGG	LmxM.19.0140_AKB1	47999	44383	30792	22201	31272	30136	19310	12140	22686	23943	20449	14845	18321	11572	15417	10372	11935	12418	10271	6962	10208	9970	6972	7924	8306	8459	6635	7148	8955	6913	9459	7912	8527	8071	7346	5288	3053	5152	1011	2006	3099	1868	2867	30	3423	1758	1259	1784
GCATGACTGTGG	LmxM.28.1670_ZFK	46983	43462	30314	22585	33240	26339	41252	25457	48349	48358	44480	28731	40574	24309	33351	26131	31894	27752	30946	18815	25472	26747	21460	27147	32998	25384	23068	25189	33671	23016	34960	33046	41333	40584	36892	24999	15104	15401	15476	34275	19986	19064	9697	6296	5593	9937	6053	6202
ATAAACCGGTAA	LmxM.25.1580	42744	42222	28908	18863	32376	24542	23817	13053	32315	35279	30947	19512	25523	14933	19585	13088	18853	15269	19537	14967	19787	18060	12069	15345	17539	16229	15457	16127	22207	13762	20667	9921	23410	15610	14658	28139	15830	14027	11199	23781	7541	8963	20807	13339	14672	7741	13370	13148
GGGTAGCTATCC	LmxM.29.0600	38290	39198	23123	14251	20883	22363	11294	7480	16293	14913	10586	7952	12622	8101	12346	7036	7629	7757	6492	5460	8703	9308	5025	6111	7535	6940	5361	5721	6562	4535	8414	8076	9781	5651	5353	10261	6964	6019	8155	8068	6643	6368	12101	4652	6920	5084	5223	5457
TGATGCAACCGG	LmxM.25.1560	35636	37721	20453	16594	22085	19785	19263	11633	22186	23577	18844	13567	19284	10765	14658	10237	11695	10320	12728	9181	10268	12277	7945	8885	11898	9806	9177	9684	10636	7803	9052	6918	8857	8411	6622	4057	4853	8835	4702	11611	6056	6273	4136	4116	4892	3716	4255	5199
AGAACTGACCTT	LmxM.09.0410_CLK1/2 IR	35620	31814	22716	16641	19155	15581	18631	9645	24820	27322	19294	14117	18529	12041	14655	9414	11541	10873	14461	8790	13230	11254	6327	9640	13259	13034	10884	11711	13164	9435	9137	4672	8759	7378	7125	7481	4017	6058	2834	8237	3382	2258	2961	3416	5156	6208	3078	2810
CGCCTGATCCGG	LmxM.32.2070_MPK15	35377	34678	23793	17346	23920	19722	17314	11227	20108	20556	18394	11401	16582	10019	13025	9510	10416	9231	11531	8460	10839	10411	7792	7738	10265	10213	8872	9146	11468	7415	9586	8043	9405	6848	6295	6328	4020	5331	3431	5281	1569	1585	2234	3293	3471	6128	3917	4962
CCAGCGCGCCAA	LmxM.18.1080	31863	30904	20078	16526	22578	18553	19023	12647	22934	22448	19171	12380	17409	11456	15450	11102	14387	11475	12983	8463	11754	12432	8819	9176	15307	15043	12482	14306	18329	11057	10769	9258	14376	11806	8807	14271	9987	15559	10542	26775	15705	11193	15742	12852	10303	12410	7783	10372
CTGAGGACTCTT	LmxM.32.2290	29710	25263	17876	13293	16519	14865	14758	8319	20544	19378	14782	11133	16676	9810	14109	8851	9676	9807	11549	8992	11600	10799	6138	8945	9869	8113	7905	8590	9130	6750	10792	7795	9952	7976	7552	12500	9015	11208	8170	18162	15899	17881	13054	8646	9414	6488	7955	9368
CTCCGATCGTCC	LmxM.30.1840	29246	26054	17778	13323	19025	14244	31825	20858	42982	38045	34096	22919	33765	20340	33205	19051	24780	21678	28922	15758	29677	24379	17665	21105	34314	30640	28541	31072	38051	25036	23365	16533	32732	23851	19431	35415	17250	15811	24588	39059	33321	30446	26837	17364	29424	31822	24199	32666
TCGGGAAGGTCC	LmxM.08_29.2150_CRK10	29206	31209	17856	13116	21196	16644	15239	9908	16742	16483	13659	9215	13345	7993	11066	8261	8620	7207	8437	5632	7994	8303	6509	6532	9242	8129	7258	7557	9571	5796	6634	4747	5877	5743	5014	14420	4281	7053	6587	20956	10244	9129	9015	7138	7939	5696	6176	6614
TGGTGACGTCGG	LmxM.07.0690	29014	31740	16744	13997	21788	16817	17216	11615	18336	19847	18444	11149	17514	10032	13689	9751	12509	9161	11848	8123	9350	11150	8086	7803	11160	9618	7892	8864	10963	6841	6300	6455	7249	7252	6548	14504	8319	7331	6738	13657	11430	13161	7368	2856	8861	5393	4710	5149
TGCAACCGGTCC	LmxM.16.0990_CRK4	28790	31317	18743	13170	20954	16819	33194	19589	38762	40442	29813	22005	30699	19093	26984	18304	20047	19156	24794	16073	21750	22396	13815	18785	26219	22035	21182	22710	24417	18533	24206	19926	28646	28588	21231	27359	18500	19247	13740	38557	20578	23905	17789	16580	17173	20055	10714	14154
GAAAGAGAGTCC	LmxM.10.0490_MPK3	25850	23908	12698	9801	13250	12532	7572	5009	10466	10310	6880	5558	9353	5386	8313	4461	5058	5337	4404	3949	6350	6126	2987	4094	5240	4811	3851	3953	4208	3396	5342	2642	5761	3496	3539	7579	4244	9662	4697	8863	9311	4639	9788	5266	5907	1181	7410	4459
AAACACAGTCTT	LmxM.06.0640	24334	23165	15385	12677	15731	10974	7421	4266	9698	10960	9246	6153	6993	4361	5878	3418	4356	4359	4123	3282	3956	4040	2488	3012	3431	3652	3047	3099	3753	2706	3696	2081	3854	2530	2501	2989	2220	4249	1740	4218	615	1088	2183	1312	1147	1768	1050	850
TGGGATCAGTGG	LmxM.22.1170	21020	24279	15471	10564	14474	12496	14460	9042	17240	19287	15028	10183	15399	9765	13020	9171	11058	9613	12501	8910	10402	11220	7588	9381	12164	9810	9778	10521	12508	8191	9526	7021	9975	10720	8972	14002	9476	7443	12576	23957	13862	17165	12032	8621	23511	17205	11576	15691
GTCACGTACCTT	LmxM.11.0110_CRK8	19727	22515	11463	8539	13590	11653	12534	7787	16501	16528	12217	9555	12769	7788	10799	7109	8388	7052	8620	5951	7939	8025	5153	6276	8687	8100	6929	7879	8361	6178	5006	2422	6632	5814	5010	2088	2599	2781	2078	5489	3535	5243	2304	2521	3778	4393	2515	3601
GCCGAAGAGTGG	LmxM.07.0900	19126	14511	11325	8102	11237	10796	10316	6096	9858	9526	8520	5507	8416	4622	6776	5228	5234	4377	5539	2983	5068	4980	4207	3643	5764	4693	4228	4601	5541	3667	3111	2330	3430	2625	1972	5848	5050	2917	3229	5505	2074	2410	5016	1432	6067	1999	2226	3302
CTGTACGGCCAA	LmxM.22.0810	18744	16246	11671	8386	14408	10187	15965	10370	20651	22082	18581	11380	15907	10437	14644	9896	12669	9811	12923	8845	12977	12344	8413	9611	14312	12534	11547	12457	15607	9955	11730	10147	18236	12478	9646	28607	19825	32789	18695	30361	25335	28350	30249	16271	26373	25920	24667	27778
CTTGAGAAGTGG	LmxM.05.0130	18698	16702	11804	9028	11411	9842	9136	5328	11467	12141	11166	6107	8996	5325	7809	5372	5992	5354	6421	4565	5667	5980	3822	4525	5165	4482	4260	4293	5329	3483	2893	3932	4036	3524	2367	3375	2420	4538	2529	4068	2299	2250	2034	1886	2977	3514	2778	3468
TCACGCGGCCAA	LmxM.17.0060	18370	17225	11121	8504	12999	9318	14008	9476	16320	18022	16181	8705	17399	11452	14851	9556	13041	9562	13126	8958	11644	11031	8464	9826	15886	13798	11305	12661	16684	10105	8391	6910	8299	8466	7030	8184	7489	7470	6419	13732	13357	14385	13400	3833	9542	7312	10207	9073
GTCGAAGGAGCC	LmxM.28.0620_ULK4	18190	21556	15464	14492	22945	21326	6522	5881	11203	12724	11236	6806	6440	4271	8475	6660	7899	6155	3132	2610	5289	6948	4953	4298	2499	2683	3248	3512	4401	2641	5854	5725	8064	7001	5806	2236	1828	6052	5017	3602	4761	4006	2337	6021	4421	3570	2139	2664
TCAGGCCAAGCC	LmxM.15.1200	18095	17973	11169	7195	9685	8195	14560	9223	17825	17924	13484	9816	16715	9786	12726	9352	10797	8972	12910	8661	10163	11715	6673	8691	11433	9306	8862	9543	10507	7109	8236	4509	8601	8617	6720	19042	15805	12460	9740	25989	18640	20138	12811	7967	12716	14384	8540	9049
TCGAATTGGCAA	LmxM.30.3160	18047	16169	10257	8751	12261	8641	14049	8956	18676	18672	15053	9454	17373	11935	15518	9863	12449	10484	13106	9035	12429	10795	6964	9380	12452	10658	8737	9479	11377	7698	12081	9065	13527	9085	8128	20396	17956	22176	15413	37662	14293	15677	21880	15763	26585	19731	13133	15076
AACAAGGAAGCC	LmxM.08.1228	17638	15865	10819	8353	9006	7168	10974	6275	14426	14779	11201	7932	13149	7638	10997	6995	8370	8065	9521	7145	9212	8432	5231	7368	9124	7732	7352	8002	8922	6406	6615	4694	8721	7671	5892	15335	7241	16372	6256	18838	8649	5452	12379	14648	10227	12722	9592	12248
TAATCAGAGTGG	LmxM.32.1710	17614	18204	11288	9204	13877	9721	6340	3481	8752	9488	8237	4694	6692	4365	5299	3279	4090	4575	3728	3017	4036	3548	1965	2289	2361	2871	1894	1983	2330	1678	18137	10066	20603	14579	9725	74	8	563	388	16	293	116	25	9	12	14	8	4
AATATGCATCGG	LmxM.13.0440_STK36	17100	16535	10140	6549	12931	9639	4450	2438	6057	6454	4938	3182	5012	2671	3697	2272	3015	2770	2380	1828	2586	2998	1799	1853	1649	1527	1235	1223	1649	996	6246	3803	4338	2616	2020	3747	1030	671	1507	666	932	813	4918	1327	2096	30	489	1469
TCGGCCGATCGG	LmxM.34.1730_CK2A1	16944	16892	11221	7037	10765	8596	9838	6470	12377	11998	10160	6311	8874	5194	7845	4965	6089	4935	5783	3965	5747	5343	3754	3997	5285	4708	3988	4282	5207	3629	4216	5033	4767	4944	3544	2168	577	232	1454	1388	1357	1387	1348	13	28	28	417	592
AGTGCCGGCCAA	LmxM.27.2460	16703	16975	11890	9092	12412	9893	12360	7904	14737	16279	14780	8705	13190	8735	11185	7522	10068	8245	10428	7784	9421	9175	6788	7322	12416	10702	9646	10608	13778	8379	7763	4398	5184	6303	5052	9600	4637	6184	6686	8527	6786	7272	10538	5042	6654	9720	6245	10029
AGAGCTACGGAA	LmxM.33.3020	16463	14072	10422	7829	12738	8876	9378	5017	12173	11926	10935	7180	8810	5231	7677	4911	6477	5180	5742	3963	4862	5536	3314	4291	3910	3665	3226	3508	4243	2615	9557	5012	9958	6133	6121	16190	10050	11931	8408	8534	9367	6069	1628	2349	782	903	1484	1146
CGTCGCGGCCTT	LmxM.36.0720_MPK2	16197	16991	10896	7893	12017	9988	9381	5856	10702	11081	9111	5938	10190	6158	7837	5400	6220	5760	6226	4156	5779	5544	4033	4511	5214	4658	4096	4557	5640	3408	7195	4579	5499	6090	4504	3561	3082	4599	2674	12340	5078	3648	3326	1047	2214	2977	2362	2197
CCCATGCTAGCC	LmxM.31.0120_MRK1	16163	15297	12039	7659	13006	8292	6376	4685	6982	6822	6283	3624	4732	2868	4087	2352	3077	3032	2697	1694	2389	2279	1979	1583	2261	2646	1694	1854	2221	1717	2719	1901	2263	1742	1558	12	16	9	137	2051	724	486	14	7	11	1205	14	117
ATTAATTCCCAA	LmxM.29.0800	15719	13742	9989	7126	9844	4111	7396	4204	9145	11628	8503	1772	8026	5524	7095	4543	5309	1651	6159	4957	5640	6220	3468	1538	5627	4811	5095	5135	6343	1223	3025	2943	4615	4417	722	8032	3293	3283	3738	3894	1027	773	6004	5258	10448	5759	5895	1844
GAAGCCGTATCC	LmxM.32.1400	15182	16110	10334	9215	10706	7739	7126	4341	10432	9337	7025	5017	7836	4371	6739	4322	4998	4652	5155	3452	5019	4610	2899	3979	4285	3668	3149	3459	3988	2891	3648	3423	5446	4523	3212	5108	4200	83	3079	9869	4529	4374	3618	3345	5134	2395	2891	3658
AAGCCGGTTCGG	LmxM.02.0570	15119	14219	9936	5791	11024	8057	4254	3111	5641	5940	5361	3039	5031	3650	4794	2844	3486	3061	3091	2433	3546	3541	3054	2643	2985	2961	2217	2265	3304	1977	1859	1076	1961	1397	1059	2851	1733	4202	1355	1566	436	326	3714	1795	3775	1067	2449	3273
CCCAGAGAGCAA	LmxM.07.0160	14717	14931	8805	6633	10212	8192	10856	6821	12570	12707	11823	7423	10196	6630	9131	6180	7588	6051	8069	5499	7917	7435	5583	6134	8177	7139	6765	7081	8920	5585	4832	3760	5784	5014	3577	2854	5111	6600	3622	6848	2710	3288	9324	8013	5540	6374	4628	4776
CATCAGTCAGGG	LmxM.23.0490_AMPKB	14687	11374	8135	7402	9674	6022	5395	3966	7265	7703	7278	3805	5326	2693	4256	2936	3632	3075	2637	1504	2828	3347	2156	2159	3609	3696	2726	3072	3653	2392	832	847	766	487	863	30	14	393	5	19	366	284	376	10	12	30	11	72
GGAGCTGAGCCG	LmxM.19.0360	14630	11880	9154	6544	9367	6278	12944	8628	15800	16831	12511	8509	12919	7508	11021	8640	8646	7445	11092	6558	9485	9545	6405	8319	13527	11450	10545	11928	12243	9054	10964	6801	11166	13041	8286	23242	14052	18667	22733	40331	24385	24886	26211	25535	26864	14973	14878	20372
TACGCTAGCCAA	LmxM.34.1050	14564	14532	10364	7708	11338	9164	12168	7601	13941	16121	13710	8304	12301	7324	10902	7428	10047	7236	10084	5663	8413	8734	6690	7579	12361	10256	9458	10715	12984	8252	8156	4672	7635	7798	5554	11908	9317	7290	7926	10776	23726	13200	7504	5939	10662	6640	5216	9205
TAGGTGTACCGG	LmxM.04.1210_CK1.3	14238	13484	11264	8557	9539	6822	9131	5088	11121	12588	10398	6864	9394	5361	7435	4744	6394	5534	7550	4975	6530	6751	4010	4869	6740	5776	5478	5980	7413	4748	5217	3956	5416	4702	4542	5112	1701	2801	2170	5953	4177	3121	4830	5016	4052	1108	3934	6044
TTCGCTACGTCC	LmxM.12.0130	14090	12223	6094	5099	9029	6466	7496	4259	10790	10453	8530	6080	8058	4305	6444	4282	5048	4941	5923	4251	5008	4703	2928	4047	4028	3635	3265	3608	4142	2947	1441	1259	2356	1747	1471	2206	879	2049	1007	1269	2462	2798	260	2200	1823	1441	326	1745
ATCCAGTACGGG	LmxM.36.2290	13970	16618	8895	7383	9932	7744	7262	4574	10071	10461	8755	5323	6422	4142	6123	4006	5322	4710	4674	3506	4756	4385	3115	3895	3472	3494	3133	3269	4439	2795	1745	1897	2398	1955	2091	3902	1271	3130	2748	3814	1339	1181	2005	2264	1769	2928	1471	1801
GGATATACGGCC	LmxM.08_29.0370	13622	9455	6300	5450	9452	5868	10182	6057	12167	13163	11429	7250	10756	6473	8672	5710	7496	6223	9159	6090	8273	7574	5140	6361	10424	9475	8492	9345	11515	7387	5423	2786	6949	5602	4403	8632	7105	6625	6189	10441	4480	6740	5603	8489	12030	8330	6522	9802
CGGCTAGAGTGG	LmxM.28.2000	13546	11683	8702	6193	8626	6631	8757	5822	9616	11044	9771	5627	8708	5558	7532	5749	6629	5061	6696	4555	6233	5996	4917	5000	6911	6084	5725	6108	8298	4882	3696	3452	4324	4237	3154	8797	4319	3236	3466	11007	3840	3228	4707	2584	6364	5668	5447	6341
ATGGCGCGCTGG	LmxM.19.1610	13532	10888	8123	5446	8699	5913	11830	7708	13976	14466	11318	8563	13304	8174	10669	7114	8576	7868	10041	6594	9166	8387	6073	7552	11502	10004	8836	10129	10916	8195	4752	3829	5437	5076	4774	4589	5707	3765	4005	11191	4882	4974	2070	2558	2595	6035	2692	3021
TTGTCCTCTCTT	LmxM.31.0780	13387	12350	6667	5854	7339	5420	5710	3077	8092	7626	6047	4453	7029	4084	5498	3232	3925	3769	4915	3809	4716	4165	2294	3547	4739	3903	3598	3936	4374	2943	3202	2135	5371	4305	3170	10274	3989	3545	3811	9731	5057	4651	6230	4537	4860	6379	3331	4544
CGTACACTGTGG	LmxM.29.1000	13271	13267	10636	6940	10920	7116	6239	4144	7859	8052	6461	4197	6550	4023	5514	4253	5130	3835	3897	2826	3110	3677	2836	3006	3306	3129	2743	3072	3988	2264	8621	8009	10828	8815	6081	26951	16203	27289	18505	46364	31091	26550	27036	23904	22448	17250	16338	12397
AGAATATCGTCC	LmxM.26.0040_CRK7	13010	10418	7350	4553	5157	5216	4963	2948	6335	7017	5098	3621	6096	3959	4897	3218	3480	3499	4029	3075	4016	3604	2128	2749	3853	3706	3069	3188	3539	2550	5280	5406	6276	4238	4167	1052	2040	3036	750	908	924	711	1150	1784	487	1033	598	1522
TCAGCATGCTGG	LmxM.07.0170	12933	11312	7556	6028	8998	7130	11019	6266	13325	13423	12849	7442	11282	6333	8858	6223	9010	6727	9358	5880	7975	7885	5857	6707	10100	7902	7518	8326	10413	6559	6335	5401	6895	6114	4749	4276	5114	6896	4972	7113	5349	6872	6889	754	6297	8646	4483	6303
GAGATTACGTAA	LmxM.34.1000_CK1.1	12806	12566	8269	5600	9040	6180	9978	5251	13172	14569	12638	7652	10707	6767	9516	6066	8415	6846	8813	6022	8805	8353	5235	7013	9058	8767	8210	8946	11470	7040	5728	2614	6338	5744	4790	9524	3997	10090	7510	11594	7494	7776	6949	6554	10282	9108	9828	9898
GTATGACCAGCC	LmxM.16.0870	12743	12677	9426	6862	9984	6838	11568	6421	14849	14586	12883	7706	12646	7662	10649	6451	9412	7426	9338	6375	8577	8675	5246	6568	8807	7722	7029	7549	9753	6027	5354	4090	5646	6105	4710	4173	5398	4534	6670	16376	13936	9788	6450	6591	2958	7556	6205	6467
ATAAGGATCCGG	LmxM.30.1830	12404	14270	9536	6682	9857	7427	7690	4049	10439	11874	10688	6218	8894	5536	7177	4528	6192	5347	7724	5757	7203	6523	4052	5363	7477	6996	6776	7378	8837	5903	5681	3479	7562	5492	4738	10999	6785	6809	7275	9521	4539	5076	10987	6520	13155	10916	11315	11015
CGGACTGGTCGG	LmxM.17.0390	12285	12369	5396	5402	7569	4517	7318	4129	8739	9057	6939	4925	7221	4575	6484	4461	4798	4332	5663	3696	4863	4912	3262	4064	4948	4038	4075	4436	4796	3534	5629	3871	5096	5463	4140	9113	5519	4644	4437	18066	11778	7905	3712	4935	7456	4671	4397	5625
GAGGCATCGGCC	LmxM.36.3680	12276	10725	7155	5771	8892	6070	8955	5288	11596	11746	9302	6357	9816	5845	7862	5555	7360	5826	7587	4789	6274	6251	3909	5254	6731	6030	5086	5808	7322	4443	4896	4029	5444	5664	3906	15305	7606	7654	4778	13673	8888	14180	7113	2847	3825	6053	4622	5652
GACTAATGCTGG	LmxM.21.1565	12124	11765	7352	5210	8221	5751	11186	6076	13720	13775	13300	7643	11684	7430	9463	6035	8447	6649	9866	6286	8664	8317	5994	6883	11603	9931	9245	10006	13049	7783	8253	2911	7038	5521	4989	12345	6175	8343	6590	10369	7373	8348	9952	5831	13123	4759	9068	6519
TTCTTAATTGCC	LmxM.24.2010_PI3K	12042	13439	8818	6173	10487	5851	6804	3634	9396	9667	9042	5328	7829	4707	6270	3729	5345	4724	6219	4528	5570	5376	3250	4074	5158	4603	4335	4542	6065	3809	3242	2126	3512	3379	2999	3018	1502	3932	2593	5704	1450	2984	3447	6161	4949	4167	2385	3076
TTACGCGATCTT	LmxM.21.0823	11872	9412	7786	5473	7579	5918	8271	4774	10661	12240	11048	6453	9610	5805	7330	4893	6746	5996	7766	5705	7263	7356	4446	5876	8166	7309	7141	7960	9756	5814	3815	1701	3639	4331	3114	8320	7692	5438	5378	3416	5285	7624	6011	2642	4483	2615	5701	5449
GAAGATCAGCAA	LmxM.21.0853	11750	11116	6482	5057	7610	6510	6747	3694	7503	7573	6146	4235	6444	3647	5334	3491	4555	3250	4149	2978	3918	3884	2632	3181	3764	2945	2644	2953	3740	2358	4499	3522	4559	4237	3366	9249	4390	5246	3165	17817	9661	5518	5690	7287	3132	5512	3959	3317
CTGAACCAATCC	LmxM.20.0770	11514	10247	7726	4744	6802	5709	6333	4038	8823	7788	6364	4662	7268	4375	5746	3781	4490	4213	4877	3386	4711	4428	2914	3654	4055	3453	3537	3696	4009	2755	3728	2970	5828	4325	3308	9842	6283	5525	3703	12600	7236	6496	5711	3291	5461	4692	3917	5172
AGAGACTGATCC	LmxM.01.0750	11447	10772	4931	5361	4337	3222	5012	3089	6986	6586	5067	3667	5612	3078	4757	2646	3302	3052	3423	2741	3358	3391	1989	2787	3050	2593	2563	2769	2717	2008	3073	3072	3862	3395	2237	3243	3935	1307	2831	3195	4418	5733	4185	2473	1897	3392	2065	2431
CTTTGCAGTGGG	LmxM.19.0150	11375	11291	7277	5868	7704	5005	5008	3359	5791	5778	4681	3364	5293	3550	5029	3579	3369	3010	3705	2695	3390	3077	2270	2793	3545	2571	2566	2662	2949	2106	3801	3110	3423	3352	3133	5114	4053	4907	1899	4254	2916	2090	5374	4037	2160	5135	1136	4068
CTAGGTTGGCAA	LmxM.08_29.2670	11300	9247	6166	4432	5689	3981	8983	5000	9532	9810	9058	5342	8252	5537	6987	5443	6218	4961	6563	4486	6017	6185	4726	5126	8541	7105	6523	7198	9119	5557	3810	3592	4966	4094	3816	6350	5387	5490	4811	4374	3820	5254	3077	4638	4311	3878	4826	5653
ATGCGTAGCCAA	LmxM.34.0490	11267	9177	6614	4976	7551	5392	8048	4758	8916	9729	7652	5374	7180	3625	5544	3906	5190	3705	5312	3268	4139	4661	3268	3848	4864	4113	3795	4253	5474	3288	2500	2522	3371	3211	2526	5997	3409	2658	2001	4818	4278	5250	4456	952	4659	4422	3418	3930
ATAACTGCATCC	LmxM.10.0830	11155	10072	5970	5127	7603	5020	8179	4924	9656	10325	9129	5883	8079	5033	6016	4450	5826	4577	5667	4101	4753	5453	3859	4104	6071	5473	4552	4799	6507	4353	6125	4147	7284	6461	5083	3671	2518	6112	3265	4125	1279	2529	2062	2072	512	1288	1098	1812
GAGACACACGGG	LmxM.08_29.2570	11085	9838	7761	4792	7566	6324	7784	5175	8252	8502	7182	4525	7556	4856	5483	4674	5728	4316	5237	3504	4339	4737	3513	3669	5958	5173	4301	4710	6202	3649	3893	2684	2523	3151	2900	5573	2898	1647	1278	7955	2568	3410	3631	857	3760	2620	1854	3087
AAGTGTGACTGG	LmxM.36.1520	11072	12390	6624	5108	8055	6787	4667	2778	6219	6070	5380	3778	6447	3893	5108	3210	4564	3828	3772	3165	4600	4401	2711	3037	4450	3959	3145	3425	4852	2560	2150	1712	3428	1771	1722	2268	1270	1663	1911	2091	3659	2077	3574	1409	3604	1585	2558	2158
GCCCTCTAGCAA	LmxM.33.2090	10990	8805	6175	3891	6838	5052	7991	5311	9432	9852	8218	5149	8114	5244	7332	5223	5817	5003	6632	4906	6616	5742	4458	5000	7388	6024	5588	6325	7794	4943	3586	4226	5581	4392	4066	9247	5043	3281	4997	11717	4352	4517	7775	2733	4174	7357	2990	5952
TACTACGGCCTT	LmxM.34.5010_MPK13	10956	10441	6860	4424	7482	4456	8985	5956	10707	11666	8598	6341	9475	5935	7800	5640	6206	5423	7886	4797	7237	6902	4558	5957	9541	7989	7483	7944	9097	6239	5587	3617	6574	6964	4754	6953	7688	8688	5400	11426	13216	17739	9012	3252	8303	9903	5112	8411
CTTCGCGTAGCC	LmxM.36.0910	10933	10701	8212	6144	7233	4755	5259	3107	7394	7022	5369	3780	5611	3572	5260	3060	3550	3550	4387	2415	4341	3607	2149	2792	3674	3922	3563	3936	3896	2959	1812	1443	2625	1832	1832	1198	1038	20	394	1706	498	614	2512	19	22	1033	190	717
TTGTTGGAATCC	LmxM.05.0390	10902	11279	6494	4642	6964	4747	8210	5164	9312	10698	8522	5834	8726	4956	6887	4746	5338	4795	6502	4501	6092	6112	3643	4840	7592	6426	6402	6752	7164	5218	4104	3629	5840	4697	3744	10197	6073	5240	4098	3357	5531	4575	5588	4543	7732	4035	3636	5837
AGTTATAGCCTT	LmxM.29.2910_MPK5	10570	9013	7034	4317	6800	4034	4193	2093	6076	5430	4421	3547	5325	2975	4176	2256	3137	2758	3503	2799	3532	3078	1593	2284	2787	2255	2422	2533	2720	1967	2397	1278	2403	1978	2100	4435	1723	5214	1878	2818	693	1177	2145	3970	1755	1268	1366	1852
TTTCTCTAGTGG	LmxM.06.1180	10544	8583	7231	4899	7599	5592	5242	3158	7724	9554	7974	4777	6513	4037	5323	3156	4575	4390	4897	4257	4957	4730	2756	3745	4078	4032	3718	3637	4495	3125	14948	7655	13889	10663	7766	7942	5159	7132	4273	4575	1572	2380	6697	7091	6525	6615	4768	3713
ATAGCTAATCGG	LmxM.17.0670	10380	9538	7642	4629	5013	4643	5697	3258	7949	8875	6465	4426	7775	4854	5735	3908	4566	4304	5947	4441	5633	5047	3043	3835	5111	4367	4013	4358	4915	3124	3040	1116	2700	1898	1775	1832	2131	1467	1147	3124	2422	2308	5663	1496	3074	3977	949	3140
TTCACTGACGGG	LmxM.32.1980	10353	8017	5598	4596	6077	3828	7986	4719	9573	11226	9813	5671	9604	5400	6859	5117	6498	5445	7384	4771	6832	6529	4504	5380	8489	6911	6938	7417	9453	5747	4215	3242	3984	5113	3400	5882	3596	11917	6928	3735	4709	5080	9385	5579	7075	9672	7167	11378
ATTAGAGAGTGG	LmxM.24.0230	10326	5892	5346	3927	5878	3977	4897	2549	6970	7525	6933	4178	5597	3621	5028	2995	4327	3470	4728	3632	4626	4345	2706	3526	5453	4354	4568	4713	6278	3943	3533	1535	3678	3960	2756	4310	2542	4799	4273	6458	3193	2698	5344	5054	8775	6952	6095	5634
CGCTATAATCGG	LmxM.08_29.2320_MKK1	10293	10857	7214	5800	5881	4980	7083	4827	7729	8366	6151	4151	5635	3868	5076	3984	3735	3460	4292	3068	4028	3963	2953	3321	4407	3761	3443	3511	3816	2880	3330	2549	3047	2825	2323	2211	2855	9009	1930	7603	2786	2099	5977	415	3127	6002	2751	4726
GGCGGTTGGGCC	LmxM.27.1800	10246	9952	5128	4091	6775	4372	6372	3973	7290	7249	6184	3922	6693	3792	5098	3761	3959	3670	4805	2955	4010	4306	2744	3153	4127	3552	3135	3451	3872	2824	4461	4496	3676	3757	2703	7532	2111	7424	2742	9518	4775	3147	4314	1882	4534	496	2600	2326
CGTATTAGCCAA	LmxM.18.0640	10209	11860	7282	5527	7900	5636	8911	6318	10392	11979	9889	5211	8127	5099	6729	4959	6014	4325	6170	3804	5784	5853	4525	4780	6529	5817	5367	5779	6793	4146	16639	13148	16896	14067	9610	23231	12157	18531	22475	31629	22006	18066	12918	13601	24963	10506	15034	14408
GTGCGCGGCCGG	LmxM.32.1830_DYRK2	10187	8071	5672	3583	5358	4021	7432	4416	9500	8612	6894	4999	7682	4506	6767	4450	4907	5272	5856	4307	5344	5261	3485	4460	5653	4808	4483	4842	5545	4030	3844	2442	3948	3772	3267	7542	3945	6670	4659	11356	4760	4762	4415	1114	8919	2615	4162	3657
GCTTCTCGATCC	LmxM.11.0250	10108	8943	6033	4259	6007	4914	5459	3292	7369	7653	6060	3751	6251	3487	4705	3715	4216	3451	4573	3242	4129	3799	2613	3096	3835	3363	3143	3376	4018	2614	2989	2656	3970	3180	3243	4274	2522	2538	2659	6610	5726	5327	4271	4496	1742	3878	2397	3177
TGGTCCTAGTCC	LmxM.26.0980	10088	8323	5277	3908	5619	4364	6621	4042	9105	8293	6625	5101	7598	4552	6659	4042	4780	4894	5894	3998	4935	4526	2998	3896	5605	4937	4648	5069	5504	4022	3230	2129	3288	4289	2691	3985	2089	3080	2840	2865	3702	3280	3717	1585	1190	1609	1021	2154
ACGACGTCACGG	LmxM.08_29.1450_PIK	9989	9175	4981	3666	7251	3902	8107	4959	9349	10094	7823	5341	8351	4859	6959	4666	6263	5006	6228	3944	5459	5449	3655	4531	6501	5357	4585	5280	6335	4152	3898	2359	6025	4580	3985	7062	4584	754	3554	3180	6447	5249	7236	4460	6234	5145	3298	3473
AAATCTCAGGCC	LmxM.21.1650_PK4	9902	11520	7355	5360	7667	5384	5928	3513	7205	7413	5714	4161	6164	4094	4679	3363	3636	3770	4272	3059	4226	4111	2217	3393	3563	3484	3193	3402	3685	2653	1916	1856	3112	3050	2404	3031	974	2377	1348	1561	1242	1697	2182	2248	1902	1077	2325	2959
TGATCAGGAGCC	LmxM.29.1560_EF2aK3	9803	9877	4803	4411	5199	4622	3937	2716	5311	4455	4162	2984	4365	2413	3880	2291	3042	2350	2572	1961	2691	2622	1716	2137	2234	2107	1816	1937	2477	1552	3526	2062	3598	3861	2607	6580	6315	3307	4315	6944	9910	6504	3610	4178	3323	3158	2761	3525
GCCTCGAAGTCC	LmxM.32.1380_MPK11	9795	9715	6635	4353	5826	4984	9934	6086	11064	11833	8706	6476	10158	6621	9091	6223	6269	6006	8196	5130	7090	6926	4568	6117	9269	8007	7080	7959	8280	6227	2809	3445	6361	4732	3974	6161	5456	7972	4144	12402	9161	10063	4874	4896	9486	2728	3662	7230
CCGCGGCATCGG	LmxM.33.2150_EF2A2	9785	7585	5095	4303	5541	4881	6602	4148	6941	7414	6493	4094	5962	4583	5527	4121	4466	4036	5805	4022	4523	4699	3918	3984	5836	5849	4880	5234	6988	4290	4045	3553	5279	3760	3653	6835	4534	4708	3186	6193	1589	862	7825	4711	6365	5383	6738	6923
ACGCTCTTCCGG	LmxM.19.1470	9678	8973	6817	4435	5973	6242	7920	4681	9128	10866	8300	5600	8271	5184	6776	4813	6195	4855	6893	4981	6398	6212	4126	4981	7024	6114	5696	6328	8030	4875	4174	2352	4045	4527	3726	9845	6475	10868	5572	10411	6596	6422	7744	6139	11816	5517	6958	8833
CCACTCTCTCTT	LmxM.24.1450	9667	9938	5881	3983	6159	4362	8395	5067	8423	9982	7769	5183	7682	5059	7032	4918	5275	4787	6248	4773	5193	6010	3636	4581	7373	5879	5522	5975	6668	4818	3904	4135	3999	3679	2974	6737	4017	4896	3568	10217	4266	4857	6380	1639	1486	2274	6088	7096
TGCGTACCATCC	LmxM.25.1520	9492	9425	5630	4802	6521	4809	10755	5753	12918	12661	11494	7220	10786	6200	9224	6046	8354	6294	8093	4878	7284	7558	5178	6326	9080	7811	7207	8314	10186	6699	4644	3710	4597	5125	4195	7344	4533	4057	4843	3868	8589	11636	5939	3031	5212	5274	5425	5366
TCCTCTCAGCAA	LmxM.28.3000	9468	9316	6178	5305	6488	4548	10079	5979	11441	12061	10216	6639	11158	7735	10253	6828	9137	7093	9454	6638	8363	7306	5974	6854	10457	9135	8009	8335	10686	6937	5597	2158	5428	5741	4370	5449	2697	708	5995	17383	6455	8189	5799	3625	9683	6859	6094	7363
CTAGAAGTCCGG	LmxM.29.3470	9457	6086	5207	3641	6356	2929	5139	3150	6043	6934	6101	3845	5469	3293	4279	2963	3860	3626	4476	3205	4264	4002	2709	3267	4623	4188	4120	4317	5395	3351	3724	2860	3218	3331	2411	4120	3540	1289	3434	10703	2806	2598	3805	1501	6235	3898	4938	6513
TTTGCGCTATCC	LmxM.21.0130	9446	8132	6618	3989	4745	3226	5202	3023	7560	7438	5727	4010	6579	3943	5310	3322	4301	3921	4542	3638	4597	4395	2362	3548	4452	3909	3548	3987	4461	2851	4498	2789	4475	3403	3361	8286	3842	3991	4049	6984	10255	9896	7227	4251	3579	6863	3307	4653
ACCCTTCAGTGG	LmxM.36.0900_SNF1	9444	7589	5088	4685	5562	4212	6402	3730	7852	8731	7027	4610	6722	4337	5949	3902	4958	4070	5636	3833	5147	4552	3786	4232	5524	5058	4905	5156	6547	4098	4739	2841	5142	3331	3383	4446	4481	2791	3407	6256	2226	2770	5936	3156	7701	4958	4824	5591
GGGAAGGCCTAA	LmxM.33.0940	9440	6921	6696	4007	5541	4174	6481	3858	9057	8616	8371	5453	7208	4295	6395	3975	5415	4472	6213	3876	5759	5415	3492	4293	6714	5966	5661	6371	7567	5011	4342	3546	5386	4676	3829	6643	2759	2378	5101	11906	5021	9950	6651	4269	4863	7507	6369	4786
AAACGGCTATCC	LmxM.26.1730	9328	8147	4318	3642	5342	4231	6681	3290	8220	9458	7316	4695	7713	4549	5252	3770	4615	4651	6245	4540	5575	5116	2850	4396	6106	5125	4992	5429	5929	4161	3301	2678	4259	4105	2942	11013	8643	7098	6081	12325	7044	10345	11629	5784	7797	10391	7667	8754
AGCCCAAGGTCC	LmxM.27.0560_CRK6	9325	7643	6259	4610	6055	3772	7030	4043	8126	7791	5924	4567	6972	4297	5982	4291	4378	4055	5601	3903	4955	5169	3060	4100	5881	4924	4770	5080	5611	4034	2672	2719	4756	4661	2922	6655	3566	4748	1730	9983	3547	3305	3511	1412	3228	71	3285	2872
TCGATGCATCTT	LmxM.34.1580_MCA	9313	8788	6393	5090	7736	5337	9496	5724	12912	11943	10981	6475	9733	6062	8403	5730	7625	6006	8132	5106	7464	7296	5086	6493	9595	8067	7935	8556	10904	6830	3092	3277	5706	5606	4032	9892	6174	5771	7458	7076	8182	10292	7241	4236	7109	9533	8318	8088
TCCCTAGAGTCC	LmxM.29.0370_MPK12	9241	10933	7149	5412	5834	6192	8940	5238	9757	11200	8220	5846	9218	5672	7718	5544	5798	5412	7464	4879	6573	6612	4121	5314	8208	7181	6755	7130	7556	5571	5722	2795	4086	4679	3357	6057	2758	9119	3518	9011	3762	3163	4568	5643	3069	3026	2617	4252
TTCAACCTTCTT	LmxM.19.0590	9152	7139	5100	3302	5412	3409	5604	3097	7816	8378	8001	4740	6866	4204	5849	3407	4893	3974	5460	4166	5455	5058	3075	4351	5840	5181	5150	5402	7035	4357	5419	4127	7422	5086	4930	10064	7831	8163	6536	14208	4864	6343	12544	14073	14776	7932	7934	10653
AGGAGTCAGCAA	LmxM.08.0930	9080	9730	6724	4391	7415	5645	8173	4861	10833	11516	10145	6159	8908	5541	7297	5053	6972	5852	7659	5320	7671	6639	4494	5556	8521	7712	7051	7677	9782	6575	4439	2927	5287	4438	3997	3615	5942	4256	5617	4079	5032	5018	5374	6769	5366	5344	5532	6399
ATCCTTCGATCC	LmxM.33.0030	9039	7640	5200	3949	4316	4246	8836	5143	10926	11076	8588	5739	10872	7526	9928	6419	8168	7002	8381	6183	7655	6963	4613	5849	9224	7722	5966	6580	8630	5298	4338	2720	3987	3446	2508	6697	3725	3192	3133	6168	4024	4516	4444	1362	5297	5099	4472	6260
TAAAGCTAGCAA	LmxM.02.0120_ATM	8914	6945	5000	4053	5773	4375	3051	1827	3845	3955	3605	2502	3031	1608	2739	1749	2177	1739	2017	1589	1726	1814	1390	1483	1453	1213	1189	1296	1563	965	2724	1570	2093	1523	1408	1791	766	3502	1622	4667	1805	1172	781	1010	2049	590	933	1289
CTGATATGCTGG	LmxM.26.2570	8870	8251	5001	3378	6415	4520	4920	2807	5958	6335	5356	3552	5122	3285	4124	2946	3766	3230	3790	2698	3634	3688	2688	3081	4038	3486	3159	3382	4440	2957	4147	2469	2995	2759	2709	2963	1490	4495	1746	5204	1857	1987	3371	1673	2823	1568	1827	3147
GATCCTTGGCAA	LmxM.31.1810	8861	7520	4634	4271	6268	3899	5249	3037	6766	7226	6740	3824	6452	3760	5117	3218	4645	3765	4588	3160	4538	3945	2470	3266	3927	3766	3146	3347	4666	2743	4668	2363	5974	4882	3248	14695	6867	9662	7911	19606	11947	8641	7253	5656	5314	8463	4699	5677
CACGCCGGCCGG	LmxM.36.4250	8805	8854	5246	4162	5597	4200	5842	3596	6773	7454	4759	3559	6084	3644	5274	3467	3971	3529	4808	2907	3755	3949	2559	3088	4814	4119	3757	4090	4850	3122	3987	3125	4163	3604	3783	3723	2274	4917	1825	797	2585	2869	2542	1316	3540	4470	2488	1952
GCATATAGCCAA	LmxM.08_29.2020_AMPKa	8800	9051	6201	3631	6116	5490	2952	2403	3918	3566	3621	1995	2583	1359	2327	1405	1577	1386	878	770	1178	1481	1058	841	1302	1362	774	867	1042	684	418	251	511	174	307	14	9	8	7	6	357	5	20	4	10	12	8	2
GCCTGTGGTCGG	LmxM.21.0270	8672	8292	4273	4314	4536	3167	6041	3442	6857	7187	6075	3925	5904	3481	5175	3883	3530	3183	4598	3206	3844	3789	2618	3038	3632	3755	3266	3529	3580	2957	7682	5451	9136	6658	5154	5526	4391	8850	4732	6644	2426	2270	7121	5284	9045	7468	5042	6369
ATTCTGAAGTCC	LmxM.27.0100_MPK14	8626	7466	4553	3720	4656	4200	4537	2280	5739	5612	4913	3159	5170	3276	4701	2694	3297	3240	3735	2986	3737	3363	2026	3041	3230	2966	2881	2969	3343	2375	4942	2420	5214	2842	3266	4457	2032	1116	1169	2299	910	1157	3921	2131	4925	2302	1876	2069
CTCTGACACTGG	LmxM.29.2130	8617	7732	6706	3574	6221	4289	3959	2438	4618	4686	4375	2547	3700	2207	3130	2124	2356	2063	2158	1704	2280	2217	1401	1654	1599	1597	1352	1405	1760	1140	2895	2190	2760	2393	2111	1463	1232	2715	1617	1058	462	477	1456	921	2057	15	193	329
CTTCAGTGTCTT	LmxM.31.1020	8406	7234	4520	3607	4708	3971	4904	2534	7000	7243	5498	4079	6017	3775	5059	3347	3600	3636	4750	3465	4952	4458	2514	3880	4853	4109	4052	4350	4736	3388	4741	2290	4294	4187	2866	7102	2365	9467	3863	7108	3972	3278	11580	2727	9035	6384	4729	6289
TATTCGATCCGG	LmxM.34.2870	8236	9814	6749	3655	5657	6435	4436	2591	5268	5825	4625	3720	4746	2674	4154	2493	2923	2893	3573	2502	2893	3270	1995	2692	2920	2656	2330	2334	2798	2296	7748	4661	7379	5482	5045	5075	4329	6934	2030	5560	1922	2487	3559	1653	1042	2758	1691	1498
GACTCGACTCTT	LmxM.16.0300	8231	8546	6430	5440	6033	4880	5899	4093	8062	9132	7641	5419	6614	4427	5792	3938	4397	4259	5418	3813	4907	4875	2959	3830	4761	4533	3710	4223	4664	3565	14495	10096	13479	10976	8573	12220	5687	4773	4314	10113	3760	3536	6254	5697	5983	2056	4884	2906
TTACCAAGGCAA	LmxM.36.1530	8217	7535	4720	3961	4491	3440	7053	4050	8022	9524	7910	5101	7300	4539	6368	4077	5693	4579	6050	4480	5305	5587	3840	4622	6822	5896	5787	6048	7884	4715	4908	3751	5493	5378	4587	8178	5751	8492	4283	11268	4930	7938	10360	3433	13122	5822	4425	7310
GCAGCCGGCCTT	LmxM.28.0580_MPK8	8106	7125	5100	3328	5168	4008	6747	3639	8225	8523	6109	4886	7572	4286	5856	4145	4608	4225	5665	4103	4873	4876	2945	3834	5907	5323	4697	5377	5814	4081	4508	3097	3811	2534	2785	5228	2509	186	2071	3409	2379	2376	986	6442	3362	1903	2843	3696
TTTAGTCAGTCC	LmxM.34.1860	8105	7059	5546	4300	5733	4010	5503	2557	7975	7981	6490	4369	6585	3559	5739	3221	4181	3878	4874	3419	4833	4270	2291	3468	4229	3915	3532	3834	4514	3142	4918	2779	5064	3652	3305	5458	3238	1618	3033	6376	5361	3779	2867	5584	3415	2436	2953	2507
AATAATTGGTCC	LmxM.14.1070	7941	6191	5903	3660	5238	2944	2713	1332	4521	5195	4181	2979	4109	2514	3195	1499	2124	2353	3119	2667	3010	2541	1185	1930	1993	1972	1987	1905	2229	1631	2014	905	1907	1019	1269	1537	1386	707	248	470	536	472	1066	8	800	23	210	368
CCACCGGAATCC	LmxM.04.0440	7924	8227	5372	3122	5216	4632	6181	3578	7612	7063	5732	3933	5996	3530	5365	3537	3846	3425	4506	3317	3708	4078	2727	3426	4090	3334	3383	3454	3948	2908	2822	2854	4068	3865	2736	2287	2495	7382	4595	4307	4052	2749	2740	1607	3772	2042	2767	4630
CTAATCGATCGG	LmxM.15.0770	7891	7175	5031	3740	5583	3667	4073	2233	5283	5176	4751	2781	4282	2458	3889	2247	3012	2398	3048	2203	2599	2810	1726	2254	2197	1897	1831	1901	2596	1626	3684	3149	3507	3306	2604	4056	1911	3537	1590	1807	1538	1076	1677	1750	2207	733	1836	2288
TCGCATGCATGG	LmxM.33.3940_TOR3	7866	5341	3534	2292	4341	2690	2070	1102	2591	2282	1837	1406	1527	853	1295	802	1027	950	1092	614	795	776	593	600	726	559	414	484	597	361	2178	1287	1161	1348	897	437	322	787	331	8	158	851	858	2187	8	641	360	348
CATGCATATCGG	LmxM.22.1150	7818	8420	5397	5715	5555	5247	8648	5694	11089	10831	10079	6151	9043	5399	8099	5615	7322	5462	7468	4737	6842	6960	5056	5698	8247	6674	6614	7082	8857	5976	3001	3003	5726	5122	3889	4744	3810	6113	4343	14159	6728	7011	1909	2375	4045	6082	5962	5706
CCGTTAAGGCAA	LmxM.34.5190	7707	6574	5747	3511	5110	5336	5077	3156	5937	5719	5192	3192	4843	2876	4029	3057	3365	2890	3512	2790	3203	3150	2309	2687	3269	2933	2739	2931	3656	2290	1799	1957	3109	2693	2481	5421	3219	5011	2172	632	2604	3409	3452	936	2408	3116	1863	2996
ATGATCGGCCTT	LmxM.19.0180_MPK9	7580	7548	5404	4218	5134	4348	7278	3946	9184	10007	7249	5181	8234	4751	6804	4235	5101	4832	6773	4441	6210	5391	3247	4540	6506	5635	5514	5908	6295	4366	6299	3298	6043	4403	3962	3999	5884	4791	2797	4002	5383	7150	5785	3353	6212	2128	3088	3691
AGAGTACACTGG	LmxM.31.0260	7574	5641	5361	3402	4746	3765	5866	3141	6871	7587	6614	4128	6101	3502	4774	3371	4048	3601	5144	3645	4808	4513	2883	3426	5881	4866	4624	4824	6235	3741	5143	2744	4682	4277	3264	6613	4085	4586	3431	6447	2234	4071	6135	10596	8216	7678	5908	7338
TACCGGCGCCGG	LmxM.10.0200_MPK10	7550	6033	4447	3328	4715	2860	4580	2795	5173	5061	4150	3220	4645	2660	3872	2705	2682	2828	3650	2355	3131	3213	2076	2382	3775	3657	3252	3504	3819	2765	4084	3348	4986	3827	3426	3479	990	4372	1051	1563	1715	1932	1969	1398	2360	2203	2429	1929
AGTCGATGCTGG	LmxM.14.1410	7519	5358	4402	3023	5307	3623	6566	3619	8229	8686	7518	4962	7489	5110	6420	3996	5388	4631	6378	4461	5720	5299	3745	4654	6903	6114	5761	6343	7896	5030	4619	2466	4355	4235	3230	2917	4253	7042	3233	3891	4406	4075	5186	5454	6635	5295	4021	6608
ATGGGTTAATCC	LmxM.07.0880	7496	6188	4457	2999	3999	3398	4052	2523	5704	5914	4437	3245	5126	2875	3676	2438	2790	2684	3871	2723	3447	3070	1879	2557	3398	2764	2812	2882	3207	2355	2515	1890	2649	2673	2154	6583	2239	5576	1265	9703	1466	3348	2772	2628	1393	2401	2469	3193
TCCTACGTATCC	LmxM.07.0250	7452	6103	3912	2832	4366	3566	4676	2330	5676	5963	4307	3402	4441	2660	3872	2645	2916	2700	3373	2406	3379	2869	1984	2688	4105	3665	3327	3619	3842	2939	3756	2893	4560	3897	2829	3321	890	3216	2075	1213	2351	3557	1724	2931	1735	1738	928	2054
CTGGCTAGCCTT	LmxM.13.0780	7424	6455	4336	3717	5048	4070	5620	3197	7387	6859	5687	4121	5970	3529	4968	3604	4039	3444	4571	3315	4051	4131	2439	3330	4198	3547	3513	3741	4032	3019	3676	3389	3907	3802	3498	6686	5127	2807	5204	10117	22640	11260	5520	6615	7718	3261	2836	5617
CGTCAGTTGTCC	LmxM.03.0350	7355	7791	5417	3525	5806	4246	4143	2114	5064	5047	4454	3208	3955	2391	3396	2287	2690	2503	2935	2059	2797	2782	1854	2166	2913	2591	2390	2559	3124	2176	3697	3866	5347	3830	2854	3978	3842	8079	2384	4901	3765	4690	1276	2206	2624	1915	2264	3908
ATCAAGGTTCAA	LmxM.27.0890_PI3,5K	7326	6400	4429	4337	4240	4190	5145	2977	7562	8198	6300	3903	5824	3842	5046	3141	4239	3938	4839	3144	4916	4007	2747	3656	4597	4256	3825	3999	5036	3421	5346	3203	7569	5981	4769	4177	1978	1164	2811	7687	2495	3471	41	2248	2558	1189	1974	1606
ACAATATGCCAA	LmxM.31.1290	7291	6223	3964	3490	4355	2570	5569	3390	7501	8258	6471	4587	6831	4569	5966	3631	4795	4114	5347	4448	5577	4748	3397	4189	6440	6066	5137	5387	7245	4437	3477	1557	2945	2569	1947	2849	4473	2380	2586	6714	2542	3065	5687	3311	1126	2263	1197	3054
TTACAGTCATCC	LmxM.26.2440_AUR3	7101	6665	5097	3239	5400	2735	6769	3562	8522	9771	8450	4897	7761	4427	6329	4009	5517	4700	6274	4398	6128	5547	3701	4280	6661	5785	5644	6314	7422	4584	2853	1932	4358	4096	3387	5568	3595	6391	1934	3772	3755	3586	4989	4625	4496	6901	2594	5083
GTGGCATGCCAA	LmxM.21.0150	7079	7523	6071	2939	6244	3730	5847	3528	6288	6513	6068	3361	5434	3605	4553	3342	4092	2891	3889	2641	3464	3900	3189	3217	5049	4288	3810	4230	5353	3388	2294	1699	2751	2968	2090	2288	1121	5139	3953	4890	3467	4886	4929	1583	2443	5420	3526	3186
TATGTCACATGG	LmxM.33.3590_PI4K	6919	5291	3373	2745	4536	2642	5211	2552	7237	7387	6201	3378	5548	2945	4349	2696	4060	3110	4021	3021	3916	3762	2415	2845	4061	3637	3233	3540	4276	2626	5182	4296	7267	5203	4228	2555	1395	574	1171	2015	2504	2826	962	3937	1807	1341	1407	1234
AGGTCGAAGTGG	LmxM.26.2510	6887	6436	3991	3644	4980	3681	4775	2999	5833	5471	5576	3343	5042	3129	4386	3274	3697	3082	4253	2941	3693	3709	3006	3095	5181	4428	4151	4579	5611	3439	2664	1536	3942	2677	2109	7386	2806	3635	4367	10433	3998	4570	8919	6885	5600	6039	4023	4985
AGGGAAGAGGCC	LmxM.13.1640_MPK7	6862	9508	6005	3672	5334	4557	7770	4831	9847	9896	7894	5570	9261	6140	7319	4612	5834	5700	7628	5295	7088	5671	3893	5127	8574	7916	6292	6837	8129	5797	4271	2048	4396	3524	3596	5328	6653	6610	4196	6326	4927	4020	6925	3795	4228	5189	5270	7156
AACTGCATGCGG	LmxM.08_29.2720	6796	5428	2641	2716	4300	2677	4788	2914	6557	6359	5676	3545	5606	3655	4686	3416	4127	3370	4633	3409	4535	3897	3072	3370	6275	5254	4702	5096	6664	4047	3080	2596	5373	4311	3439	7704	4299	5706	4726	7548	3461	4857	6908	6771	6016	3490	4364	5155
CCTAAGGTTCGG	LmxM.11.0510	6272	5845	4632	3922	4809	2712	5333	3281	7350	6115	5630	3471	4926	3262	4829	2948	3566	3148	4243	2402	4394	3665	2423	2755	4057	3598	3585	3916	4310	3157	4007	2888	6812	4710	3917	4818	3547	5985	5719	6521	5211	5536	8873	4047	5622	5666	4663	4836
GTAAATTGGTGG	LmxM.33.2190	6239	4666	4083	3292	2898	3050	3706	1826	5970	5951	4873	3035	4732	2749	3409	2314	2996	2900	3599	2975	3639	3212	2004	2676	3342	2915	2990	3042	4005	2560	2610	2222	3479	2115	1836	3222	2463	5049	2395	2035	1436	2268	4526	1778	5751	3103	3403	2891
TTATCAGTCCTT	LmxM.31.0810_RDK1	6168	5152	4855	2834	3925	2962	4922	2784	7923	6936	5500	3863	6296	3669	5263	3079	3748	3860	5344	3318	5947	4675	2452	3909	5962	5615	5418	5894	5896	4704	9404	4885	10477	6403	6846	10777	11335	3165	8937	11261	6209	7888	10410	4767	11963	11477	12129	9532
CGAAGTCGATCC	LmxM.34.2320	6140	5041	3775	2928	4845	2212	4795	3075	6634	6463	5492	3356	5319	3360	4516	2979	4153	3167	4434	2904	4006	3847	2742	3097	5108	4881	3929	4509	5875	3402	2918	1396	3006	2788	1992	2691	3221	5785	1039	7292	5666	3796	6225	2682	3188	6114	3239	5084
GACATCGGCCAA	LmxM.27.2470	5944	4600	3498	2632	3624	2271	3561	2094	4557	4580	4046	1859	3268	2313	2847	2119	2902	1566	2833	1970	2445	2641	1932	1749	3534	3176	2811	3126	4430	1819	1811	2411	3718	2862	1779	3058	1664	2833	2380	5965	2958	3472	2823	25	4189	2847	3293	2708
GATTACGATCGG	LmxM.11.0060_EF2aK1	5912	4236	3299	2772	3718	2188	3912	1973	5066	5268	4483	2725	4667	2522	3947	2356	2902	2817	3359	2512	3453	2980	1905	2379	3208	2556	2471	2692	3457	2219	2875	742	2344	2387	1673	3951	1519	4298	1137	5221	2594	2778	2035	2582	5517	3603	2127	4107
TGTTAATGCCAA	LmxM.26.2060	5774	5229	3444	2836	4955	3453	3501	2064	4577	4414	4205	2599	4081	2462	3223	1876	2696	2292	2635	2054	2503	2489	1699	2124	2298	1990	1926	2065	2571	1629	1983	1534	1874	2631	2041	4776	3199	3684	1100	3339	2362	3092	3308	5492	798	4713	2500	2207
CACCGATGCCAA	LmxM.34.4620	5612	5976	3981	3141	5408	2526	5209	3359	6565	6706	5590	3167	5730	3355	5250	3233	4224	3062	4224	2524	3724	3920	2884	2922	5033	3843	3441	3921	5096	2764	3963	4066	4664	3346	2915	3258	3522	5385	1035	6752	4513	4700	3295	472	2092	1788	1917	2341
GAAGGAACCCGG	LmxM.08_29.2490	5594	4588	3901	2622	3966	3123	2709	1491	3612	3813	3502	2021	3032	1758	2483	1636	2056	1851	2164	1563	2182	1886	1360	1473	1749	1705	1622	1766	2033	1364	1772	1175	1779	1441	1205	1287	1405	976	256	1733	739	534	573	1435	940	1491	1190	1181
TAGTTGGTTCAA	LmxM.34.0560_PI4P5K	5430	5419	4354	3253	4173	3935	1680	1035	2594	2721	2281	1337	2064	1061	1315	873	1281	1094	1199	1121	1070	1174	687	930	891	964	841	860	1143	682	942	708	1298	835	788	2589	1025	1842	996	18	272	824	725	5	438	14	289	381
GTTTCTCAGTGG	LmxM.28.1650	5108	5650	2761	2036	3261	2768	3245	1691	3957	3843	3942	2414	3577	2265	3120	1832	2403	2219	2943	2302	3097	2407	1542	2144	2530	2097	2152	2265	2828	1822	2924	1028	2302	2011	1792	1629	1769	573	1367	2344	1682	1723	2711	16	2710	1169	1511	1791
ATAATATATCTT	LmxM.24.1730	5064	4591	3501	2359	4132	2372	2092	1076	2921	3103	3227	1711	2581	1701	2238	1383	1598	1428	1978	1681	2146	1838	1112	1474	1625	1412	1509	1505	1774	1198	1549	938	1628	975	910	2028	1580	1485	1004	216	53	151	2620	755	1530	2038	2011	1843
CTTCCAACCCGG	LmxM.26.2110	4885	4066	2389	2127	2979	1841	2114	1236	2799	2519	2332	1485	2215	1493	2080	1504	1672	1385	1731	1286	1617	1359	1099	1229	1343	1154	1131	1145	1438	931	1296	1439	1783	1143	1033	677	2341	10	452	1042	500	285	466	892	425	312	941	1177
CTTCTTCAGCAA	LmxM.22.0950	4869	5663	3722	3066	4325	3102	3261	2063	4207	3917	3695	2515	3537	2077	3013	1872	2447	1808	2650	2050	2576	2448	1695	1957	2585	2305	2151	2309	2882	1810	2141	1395	2724	2484	1471	2844	746	2663	1280	2963	4534	2056	869	916	2421	2162	775	1555
CATAGCTTCCGG	LmxM.34.4000	3663	4032	3264	2183	2951	2047	3718	2169	4212	5326	4261	2576	3800	2577	3576	2352	2492	2494	3409	2536	3453	2901	2156	2350	3546	3505	3383	3578	4425	2685	2236	1207	2447	2117	1812	2741	1207	6768	1475	2490	1147	1520	5173	4476	4185	3773	3393	2461
TAGGATCGATCC	LmxM.02.0360_CK2A2	1474	792	745	783	1168	604	667	427	692	686	698	474	614	254	520	290	441	305	252	207	370	374	211	217	352	305	270	272	318	242	248	69	363	441	205	936	457	7	805	2	905	653	535	4	575	11	100	544
TAAGAGAAGTCC	LmxM.31.3250_MPK6	1347	1169	589	690	529	465	618	408	962	814	719	572	751	503	506	359	397	456	700	368	573	559	219	426	585	562	547	570	615	402	452	233	393	404	338	1478	503	12	407	795	394	180	1149	3	826	2073	378	464
	Total reads:	2078260	1954094	1303792	963374	1385097	1067529	1312087	795262	1629844	1687736	1414159	921791	1371999	839552	1157378	776918	951298	819296	1027263	708851	952823	927966	625138	753195	1040524	914862	834394	902523	1093208	718594	859169	624232	970961	828976	676170	1129545	733714	916680	704434	1399993	911494	901434	957158	683924	931096	804532	698215	829872
Barcode	Name	E5_S01_A	E5_S01_B	E5_S01_C	E5_S01_D	E5_S01_E	E5_S01_F	E5_S02_A	E5_S02_B	E5_S02_C	E5_S02_D	E5_S02_E	E5_S02_F	E5_S03_A	E5_S03_B	E5_S03_C	E5_S03_D	E5_S03_E	E5_S03_F	E5_S04_A	E5_S04_B	E5_S04_C	E5_S04_D	E5_S04_E	E5_S04_F	E5_S05_A	E5_S05_B	E5_S05_C	E5_S05_D	E5_S05_E	E5_S05_F	E5_S06_A	E5_S06_B	E5_S06_C	E5_S06_D	E5_S06_E	E5_S06_F	E5_S07_A	E5_S07_B	E5_S07_C	E5_S07_D	E5_S07_E	E5_S07_F	E5_S08_A	E5_S08_B	E5_S08_C	E5_S08_D	E5_S08_E	E5_S08_F
		PRO 0h	PRO 0h	PRO 0h	PRO 0h	PRO 0h	PRO 0h	PRO 24h	PRO 24h	PRO 24h	PRO 24h	PRO 24h	PRO 24h	PRO 48h	PRO 48h	PRO 48h	PRO 48h	PRO 48h	PRO 48h	PRO 72h	PRO 72h	PRO 72h	PRO 72h	PRO 72h	PRO 72h	PRO 168h	PRO 168h	PRO 168h	PRO 168h	PRO 168h	PRO 168h	META	META	META	META	META	META	inMAC 12h	inMAC 12h	inMAC 12h	inMAC 12h	inMAC 12h	inMAC 12h	inMAC 72h	inMAC 72h	inMAC 72h	inMAC 72h	inMAC 72h	inMAC 72h
GCCGGTTCCCAA	LmxM.30.1530	0.0268215	0.0266988	0.0259804	0.0255425	0.0268349	0.0305462	0.0284204	0.0304415	0.0255509	0.0269586	0.0289161	0.0285564	0.0260984	0.0266356	0.0269549	0.0279798	0.026981	0.0269866	0.026923	0.026914	0.0259146	0.0270807	0.0292143	0.0273077	0.0261339	0.0254825	0.0277267	0.0263328	0.0295241	0.0273868	0.0175856	0.0210803	0.0192654	0.0197231	0.0215242	0.0280246	0.0258111	0.0241556	0.0286102	0.024508	0.0188954	0.0189931	0.0378527	0.0244808	0.0260961	0.0290293	0.0349004	0.0384541
CGGAGGAAGGCC	LmxM.20_36.6470_MPK1	0.0245566	0.0244681	0.0241764	0.022771	0.0237081	0.0241858	0.0215153	0.0223436	0.019597	0.0188898	0.0194419	0.0199243	0.0190576	0.0186516	0.0187303	0.0198734	0.0188984	0.0189638	0.0171699	0.0171461	0.0161656	0.0173077	0.0183735	0.0159959	0.0170174	0.0181328	0.0165006	0.0171896	0.0160281	0.0165198	0.0166673	0.0206045	0.0186712	0.0196532	0.0197214	0.0106645	0.0114909	0.016587	0.010698	0.0159608	0.0138893	0.0109004	0.00431381	0.00423439	0.00632158	0.00509116	0.00321534	0.00514055
TCCAGGAAGTGG	LmxM.19.0140_AKB1	0.0230958	0.0227128	0.0236173	0.023045	0.0225775	0.0282297	0.014717	0.0152654	0.0139191	0.0141865	0.0144602	0.0161045	0.0133535	0.0137835	0.0133206	0.0133502	0.012546	0.0151569	0.00999841	0.00982153	0.0107134	0.0107439	0.0111527	0.0105205	0.00798252	0.0092462	0.00795188	0.00792002	0.00819149	0.00962017	0.0110095	0.0126748	0.00878202	0.00973611	0.0108641	0.00468153	0.00416102	0.00562028	0.00143519	0.00143286	0.00339991	0.00207225	0.00299533	4.38645e-05	0.00367631	0.00218512	0.00180317	0.00214973
GCATGACTGTGG	LmxM.28.1670_ZFK	0.0226069	0.0222415	0.0232506	0.0234436	0.0239983	0.0246729	0.03144	0.0320108	0.0296648	0.0286526	0.0314533	0.0311687	0.0295729	0.0289547	0.028816	0.0336342	0.0335268	0.033873	0.0301247	0.026543	0.0267332	0.0288233	0.0343284	0.0360425	0.0317129	0.0277463	0.0276464	0.0279095	0.0308002	0.0320292	0.0406905	0.0529387	0.0425692	0.0489568	0.0545602	0.0221319	0.0205857	0.0168008	0.0219694	0.0244823	0.0219266	0.0211485	0.010131	0.0092057	0.0060069	0.0123513	0.00866925	0.00747344
ATAAACCGGTAA	LmxM.25.1580	0.0205672	0.0216069	0.0221722	0.0195801	0.0233745	0.0229895	0.018152	0.0164135	0.0198271	0.0209032	0.0218837	0.0211675	0.0186028	0.0177869	0.0169219	0.0168461	0.0198182	0.0186367	0.0190185	0.0211145	0.0207667	0.0194619	0.0193061	0.0203732	0.0168559	0.0177393	0.0185248	0.0178688	0.0203136	0.0191513	0.0240546	0.0158931	0.0241101	0.0188305	0.021678	0.0249118	0.0215752	0.015302	0.0158979	0.0169865	0.00827323	0.00994305	0.0217383	0.0195036	0.0157578	0.00962174	0.0191488	0.0158434
GGGTAGCTATCC	LmxM.29.0600	0.0184241	0.0200594	0.0177352	0.0147928	0.0150769	0.0209484	0.00860766	0.00940571	0.00999666	0.0088361	0.00748572	0.00862668	0.00919972	0.00964919	0.0106672	0.0090563	0.00801957	0.00946788	0.00631971	0.00770261	0.00913391	0.0100305	0.00803823	0.00811344	0.00724154	0.00758584	0.00642502	0.0063389	0.00600252	0.00631093	0.00979318	0.0129375	0.0100735	0.00681684	0.00791665	0.00908419	0.00949144	0.00656609	0.0115767	0.00576289	0.00728803	0.0070643	0.0126426	0.00680193	0.0074321	0.0063192	0.0074805	0.00657571
TGATGCAACCGG	LmxM.25.1560	0.017147	0.0193036	0.0156873	0.0172249	0.0159447	0.0185335	0.0146812	0.0146279	0.0136123	0.0139696	0.0133252	0.0147181	0.0140554	0.0128223	0.0126648	0.0131764	0.0122937	0.0125962	0.0123902	0.0129519	0.0107764	0.01323	0.0127092	0.0117964	0.0114346	0.0107186	0.0109984	0.0107299	0.00972916	0.0108587	0.0105358	0.0110824	0.00912189	0.0101463	0.0097934	0.00359171	0.00661429	0.00963804	0.00667486	0.00829361	0.00664404	0.00695891	0.00432113	0.00601821	0.00525402	0.00461883	0.00609411	0.00626482
AGAACTGACCTT	LmxM.09.0410_CLK1/2 IR	0.0171393	0.0162807	0.017423	0.0172737	0.0138294	0.0145954	0.0141995	0.0121281	0.0152285	0.0161886	0.0136434	0.0153148	0.0135051	0.0143422	0.0126622	0.0121171	0.0121318	0.0132711	0.0140772	0.0124003	0.0138851	0.0121276	0.010121	0.0127988	0.0127426	0.014247	0.0130442	0.0129758	0.0120416	0.0131298	0.0106347	0.0074844	0.00902096	0.00890014	0.0105373	0.00662302	0.00547489	0.00660863	0.00402309	0.0058836	0.00371039	0.0025049	0.00309353	0.00499471	0.00553756	0.00771629	0.00440838	0.00338606
CGCCTGATCCGG	LmxM.32.2070_MPK15	0.0170224	0.0177463	0.0182491	0.0180055	0.0172695	0.0184744	0.0131958	0.0141174	0.0123374	0.0121796	0.013007	0.0123683	0.012086	0.0119337	0.0112539	0.0122407	0.0109493	0.011267	0.011225	0.0119348	0.0113757	0.0112192	0.0124644	0.0102736	0.00986522	0.0111634	0.0106329	0.0101338	0.0104902	0.0103188	0.0111573	0.0128846	0.00968628	0.00826079	0.00930979	0.00560226	0.00547897	0.00581555	0.00487058	0.00377216	0.00172135	0.00175831	0.00233399	0.00481486	0.00372786	0.00761685	0.00561002	0.00597924
CCAGCGCGCCAA	LmxM.18.1080	0.0153316	0.015815	0.0153997	0.0171543	0.0163007	0.0173794	0.0144983	0.0159029	0.0140713	0.0133007	0.0135565	0.0134304	0.0126888	0.0136454	0.0133491	0.0142898	0.0151235	0.0140059	0.0126384	0.011939	0.012336	0.013397	0.0141073	0.0121828	0.0147109	0.0164429	0.0149594	0.0158511	0.0167663	0.015387	0.0125342	0.014831	0.0148059	0.0142417	0.0130248	0.0126343	0.0136116	0.0169732	0.0149652	0.0191251	0.01723	0.0124169	0.0164466	0.0187916	0.0110655	0.0154251	0.011147	0.0124983
CTGAGGACTCTT	LmxM.32.2290	0.0142956	0.0129282	0.0137108	0.0137984	0.0119262	0.0139247	0.0112477	0.0104607	0.0126049	0.0114817	0.0104529	0.0120776	0.0121545	0.0116848	0.0121905	0.0113925	0.0101714	0.01197	0.0112425	0.0126853	0.0121743	0.0116373	0.00981863	0.0118761	0.00948464	0.008868	0.00947394	0.00951776	0.00835157	0.00939334	0.012561	0.0124873	0.0102496	0.00962151	0.0111688	0.0110664	0.0122868	0.0122267	0.011598	0.0129729	0.0174428	0.0198362	0.0136383	0.0126418	0.0101107	0.00806432	0.0113933	0.0112885
CTCCGATCGTCC	LmxM.30.1840	0.0140723	0.013333	0.0136356	0.0138295	0.0137355	0.013343	0.0242553	0.0262278	0.0263718	0.022542	0.0241104	0.0248636	0.0246101	0.0242272	0.0286898	0.0245212	0.0260486	0.0264593	0.0281544	0.0222303	0.0311464	0.0262714	0.0282578	0.0280206	0.0329776	0.0334914	0.0342057	0.0344279	0.0348067	0.0348403	0.0271949	0.0264853	0.0337109	0.0287716	0.0287369	0.0313533	0.0235105	0.0172481	0.0349046	0.0278994	0.0365565	0.0337751	0.0280382	0.0253888	0.0316015	0.0395534	0.0346584	0.0393627
TCGGGAAGGTCC	LmxM.08_29.2150_CRK10	0.0140531	0.0159711	0.0136954	0.0136147	0.0153029	0.0155911	0.0116143	0.0124588	0.0102721	0.00976634	0.00965874	0.00999684	0.00972668	0.00952055	0.00956127	0.010633	0.0090613	0.00879658	0.00821309	0.00794525	0.00838981	0.00894753	0.0104121	0.00867239	0.00888206	0.00888549	0.00869853	0.00837319	0.00875497	0.00806575	0.00772141	0.00760454	0.00605277	0.00692782	0.00741529	0.0127662	0.0058347	0.00769407	0.00935077	0.0149686	0.0112387	0.0101272	0.00941851	0.0104368	0.00852651	0.00707989	0.00884541	0.0079699
TGGTGACGTCGG	LmxM.07.0690	0.0139607	0.0162428	0.0128425	0.0145291	0.0157303	0.0157532	0.0131211	0.0146052	0.0112502	0.0117595	0.0130424	0.0120949	0.0127653	0.0119492	0.0118276	0.0125509	0.0131494	0.0111816	0.0115336	0.0114594	0.00981295	0.0120155	0.0129347	0.0103599	0.0107254	0.0105131	0.00945836	0.00982136	0.0100283	0.00951998	0.00733267	0.0103407	0.0074658	0.00874814	0.00968396	0.0128406	0.0113382	0.00799734	0.00956513	0.00975505	0.0125399	0.0146001	0.00769779	0.0041759	0.00951674	0.00670328	0.00674577	0.00620457
TGCAACCGGTCC	LmxM.16.0990_CRK4	0.0138529	0.0160264	0.0143758	0.0136707	0.0151282	0.0157551	0.0252986	0.0246321	0.0237826	0.0239623	0.0210818	0.023872	0.0223754	0.0227419	0.0233148	0.0235598	0.0210733	0.023381	0.024136	0.0226747	0.0228269	0.0241345	0.0220991	0.0249404	0.0251979	0.0240856	0.0253861	0.0251628	0.0223352	0.0257906	0.0281737	0.0319208	0.0295027	0.0344859	0.0313989	0.0242213	0.0252142	0.0209964	0.019505	0.0275409	0.0225761	0.0265189	0.0185852	0.0242425	0.0184439	0.0249275	0.0153448	0.0170556
GAAAGAGAGTCC	LmxM.10.0490_MPK3	0.0124383	0.0122348	0.00973928	0.0101736	0.00956612	0.0117393	0.00577096	0.00629855	0.00642147	0.00610878	0.00486508	0.00602957	0.00681706	0.00641533	0.00718261	0.00574192	0.00531695	0.00651413	0.00428712	0.00557099	0.00666441	0.00660153	0.00477814	0.00543551	0.00503592	0.00525872	0.00461533	0.00437994	0.00384922	0.0047259	0.00621764	0.0042324	0.0059333	0.00421725	0.00523389	0.00670978	0.00578427	0.0105402	0.00666776	0.00633075	0.0102151	0.00514624	0.0102261	0.00769969	0.00634414	0.00146793	0.0106128	0.00537312
AAACACAGTCTT	LmxM.06.0640	0.0117088	0.0118546	0.0118002	0.013159	0.0113573	0.0102798	0.00565587	0.00536427	0.00595026	0.00649391	0.00653816	0.00667505	0.00509694	0.00519444	0.00507872	0.00439943	0.00457901	0.00532042	0.00401358	0.00463003	0.00415187	0.00435361	0.00397992	0.00399896	0.00329738	0.00399186	0.00365175	0.00343371	0.00343302	0.00376569	0.00430183	0.0033337	0.00396926	0.00305196	0.00369877	0.0026462	0.0030257	0.00463521	0.00247007	0.00301287	0.000674716	0.00120697	0.00228071	0.00191834	0.00123188	0.00219755	0.00150383	0.00102425
TGGGATCAGTGG	LmxM.22.1170	0.0101142	0.0124247	0.0118662	0.0109656	0.0104498	0.0117055	0.0110206	0.0113698	0.0105777	0.0114277	0.0106268	0.011047	0.0112238	0.0116312	0.0112496	0.0118043	0.0116241	0.0117332	0.0121692	0.0125696	0.010917	0.012091	0.0121381	0.0124549	0.0116903	0.0107229	0.0117187	0.0116573	0.0114416	0.0113986	0.0110875	0.0112474	0.0102733	0.0129316	0.0132689	0.0123961	0.0129151	0.00811952	0.0178526	0.0171122	0.015208	0.0190419	0.0125705	0.0126052	0.0252509	0.0213851	0.0165794	0.0189077
GTCACGTACCTT	LmxM.11.0110_CRK8	0.00949208	0.011522	0.00879205	0.00886364	0.00981159	0.0109159	0.00955272	0.00979174	0.0101243	0.009793	0.00863906	0.0103657	0.00930686	0.00927638	0.00933057	0.00915026	0.00881743	0.00860739	0.00839123	0.00839528	0.00833208	0.00864795	0.00824298	0.0083325	0.00834868	0.00885379	0.00830423	0.00872997	0.00764813	0.00859734	0.00582656	0.00387997	0.00683035	0.00701347	0.00740938	0.00184853	0.00354225	0.00303377	0.00294989	0.00392073	0.00387825	0.00581629	0.00240713	0.00368608	0.00405758	0.00546032	0.00360204	0.00433922
GCCGAAGAGTGG	LmxM.07.0900	0.00920289	0.00742595	0.0086862	0.00841003	0.00811279	0.0101131	0.00786228	0.0076654	0.00604843	0.00564425	0.00602478	0.00597424	0.00613412	0.00550532	0.00585461	0.00672915	0.00550196	0.00534239	0.005392	0.00420822	0.00531893	0.00536658	0.00672971	0.00483673	0.00553952	0.00512974	0.00506715	0.00509793	0.00506857	0.00510302	0.00362094	0.00373259	0.00353258	0.00316656	0.00291643	0.00517731	0.00688279	0.00318214	0.00458382	0.00393216	0.00227539	0.00267352	0.00524051	0.0020938	0.00651598	0.00248467	0.00318813	0.00397893
CTGTACGGCCAA	LmxM.22.0810	0.00901908	0.00831383	0.00895158	0.00870482	0.0104022	0.0095426	0.0121676	0.0130397	0.0126705	0.0130838	0.0131393	0.0123455	0.011594	0.0124316	0.0126527	0.0127375	0.0133176	0.0119749	0.01258	0.0124779	0.0136195	0.0133022	0.0134578	0.0127603	0.0137546	0.0137004	0.0138388	0.0138024	0.0142763	0.0138534	0.0136527	0.0162552	0.0187814	0.0150523	0.0142656	0.0253261	0.0270201	0.0357693	0.026539	0.0216865	0.027795	0.0314499	0.0316029	0.0237907	0.0283247	0.0322175	0.0353287	0.0334726
CTTGAGAAGTGG	LmxM.05.0130	0.00899695	0.00854718	0.00905359	0.00937123	0.00823841	0.00921942	0.00696295	0.00669968	0.00703564	0.00719366	0.00789586	0.00662515	0.00655686	0.00634267	0.00674715	0.0069145	0.00629876	0.00653488	0.00625059	0.00644	0.00594759	0.0064442	0.00611385	0.00600774	0.00496385	0.0048991	0.0051055	0.00475667	0.00487464	0.00484697	0.00336721	0.00629894	0.00415671	0.00425103	0.0035006	0.00298793	0.00329829	0.00495047	0.00359012	0.00290573	0.00252223	0.00249602	0.00212504	0.00275762	0.00319731	0.00436776	0.00397872	0.00417896
TCACGCGGCCAA	LmxM.17.0060	0.00883913	0.00881483	0.00852973	0.00882731	0.0093849	0.00872857	0.0106761	0.0119156	0.0100132	0.0106782	0.0114421	0.00944357	0.0126815	0.0136406	0.0128316	0.0122999	0.0137086	0.011671	0.0127776	0.0126374	0.0122205	0.0118873	0.0135394	0.0130458	0.0152673	0.0150821	0.0135488	0.0140285	0.0152615	0.0140622	0.00976641	0.0110696	0.0085472	0.0102126	0.0103968	0.0072454	0.010207	0.00814897	0.00911228	0.00980862	0.014654	0.0159579	0.0139998	0.00560442	0.0102481	0.00908851	0.0146187	0.010933
GTCGAAGGAGCC	LmxM.28.0620_ULK4	0.00875251	0.0110312	0.0118608	0.015043	0.0165656	0.019977	0.00497071	0.00739505	0.00687366	0.00753909	0.00794536	0.00738345	0.00469388	0.00508724	0.00732259	0.00857233	0.00830339	0.00751255	0.00304888	0.00368201	0.00555087	0.00748734	0.00792305	0.00570636	0.00240167	0.00293268	0.00389265	0.00389131	0.00402577	0.00367523	0.00681356	0.00917127	0.00830517	0.00844536	0.0085866	0.00197956	0.00249143	0.00660209	0.00712203	0.00257287	0.00522329	0.00444403	0.0024416	0.00880361	0.00474817	0.00443736	0.00306353	0.00321013
TCAGGCCAAGCC	LmxM.15.1200	0.0087068	0.00919761	0.00856655	0.00746854	0.00699229	0.00767661	0.0110968	0.0115974	0.0109366	0.0106201	0.009535	0.0106488	0.012183	0.0116562	0.0109955	0.0120373	0.0113498	0.0109509	0.0125674	0.0122184	0.0106662	0.0126244	0.0106744	0.0115388	0.0109877	0.010172	0.0106209	0.0105737	0.00961116	0.00989293	0.00958601	0.00722328	0.00885823	0.0103948	0.00993833	0.0168581	0.0215411	0.0135925	0.0138267	0.0185637	0.0204499	0.02234	0.0133844	0.011649	0.013657	0.0178787	0.0122312	0.0109041
TCGAATTGGCAA	LmxM.30.3160	0.00868371	0.00827442	0.00786705	0.0090837	0.00885209	0.00809439	0.0107074	0.0112617	0.0114588	0.0110633	0.0106445	0.0102561	0.0126625	0.0142159	0.0134079	0.012695	0.0130863	0.0127964	0.0127582	0.012746	0.0130444	0.011633	0.0111399	0.0124536	0.011967	0.0116498	0.0104711	0.0105028	0.010407	0.0107126	0.0140613	0.0145218	0.0139316	0.0109593	0.0120206	0.0180568	0.0244728	0.0241916	0.02188	0.0269016	0.0156808	0.0173912	0.0228593	0.0230479	0.0285524	0.0245248	0.0188094	0.0181667
AACAAGGAAGCC	LmxM.08.1228	0.00848691	0.00811885	0.0082981	0.00867057	0.00650207	0.00671457	0.00836377	0.00789048	0.00885115	0.0087567	0.00792061	0.00860499	0.00958383	0.00909771	0.00950165	0.00900352	0.0087985	0.00984382	0.00926832	0.0100797	0.00966811	0.00908654	0.00836775	0.00978233	0.00876866	0.00845155	0.00881119	0.00886626	0.0081613	0.00891463	0.0076993	0.00751964	0.00898182	0.00925359	0.00871378	0.0135763	0.00986897	0.0178601	0.00888089	0.0134558	0.00948882	0.00604814	0.0129331	0.0214176	0.0109838	0.0158129	0.0137379	0.0147589
TAATCAGAGTGG	LmxM.32.1710	0.00847536	0.00931583	0.00865782	0.00955392	0.0100188	0.00910608	0.004832	0.00437717	0.00536984	0.00562173	0.00582466	0.00509226	0.00487755	0.0051992	0.00457845	0.00422052	0.00429939	0.00558406	0.00362906	0.00425618	0.00423583	0.00382342	0.00314331	0.00303905	0.00226905	0.00313818	0.00226991	0.00219717	0.00213134	0.00233512	0.0211099	0.0161254	0.0212192	0.0175868	0.0143825	6.55131e-05	1.09034e-05	0.000614173	0.000550797	1.14286e-05	0.00032145	0.000128684	2.6119e-05	1.31594e-05	1.2888e-05	1.74014e-05	1.14578e-05	4.82002e-06
AATATGCATCGG	LmxM.13.0440_STK36	0.00822804	0.00846172	0.00777731	0.00679798	0.00933581	0.00902926	0.00339154	0.00306566	0.00371631	0.00382406	0.00349183	0.00345198	0.00365306	0.00318146	0.00319429	0.00292438	0.00316935	0.00338095	0.00231684	0.00257882	0.00271404	0.00323072	0.00287776	0.00246019	0.00158478	0.0016691	0.00148012	0.00135509	0.0015084	0.00138604	0.00726982	0.00609229	0.00446774	0.0031557	0.00298741	0.00331726	0.00140382	0.000731989	0.00213931	0.000475717	0.0010225	0.000901896	0.00513813	0.00194027	0.00225111	3.72888e-05	0.000700357	0.00177015
TCGGCCGATCGG	LmxM.34.1730_CK2A1	0.00815297	0.00864442	0.00860643	0.00730454	0.00777202	0.00805224	0.00749798	0.00813568	0.00759398	0.00710893	0.00718448	0.00684645	0.00646793	0.00618663	0.00677825	0.00639064	0.00640073	0.00602346	0.00562952	0.00559356	0.00603155	0.00575775	0.00600507	0.00530673	0.00507917	0.00514613	0.00477952	0.00474448	0.00476305	0.00505014	0.00490707	0.00806271	0.00490957	0.00596398	0.00524129	0.00191936	0.00078641	0.000253087	0.00206407	0.000991434	0.00148876	0.00153866	0.00140834	1.9008e-05	3.00721e-05	3.48028e-05	0.000597237	0.000713363
AGTGCCGGCCAA	LmxM.27.2460	0.00803701	0.00868689	0.00911955	0.00943766	0.00896111	0.0092672	0.00942011	0.00993886	0.00904197	0.00964547	0.0104514	0.00944357	0.00961371	0.0104044	0.00966409	0.00968185	0.0105834	0.0100635	0.0101512	0.0109812	0.00988746	0.00988722	0.0108584	0.00972125	0.0119324	0.0116979	0.0115605	0.0117537	0.0126033	0.0116603	0.00903547	0.00704546	0.00533904	0.00760336	0.00747149	0.008499	0.0063199	0.00674608	0.00949131	0.00609074	0.00744492	0.00806715	0.0110097	0.00737216	0.00714642	0.0120816	0.00894424	0.012085
AGAGCTACGGAA	LmxM.33.3020	0.00792153	0.00720129	0.00799361	0.00812665	0.00919647	0.00831453	0.00714739	0.00630861	0.00746881	0.00706627	0.00773251	0.00778918	0.00642129	0.0062307	0.0066331	0.00632113	0.00680859	0.0063225	0.00558961	0.00559074	0.00510273	0.00596574	0.00530123	0.00569706	0.00375772	0.00400607	0.00386628	0.00388688	0.00388124	0.00363905	0.0111235	0.00802907	0.0102558	0.00739828	0.00905246	0.0143332	0.0136974	0.0130154	0.0119358	0.00609574	0.0102765	0.00673261	0.00170087	0.00343459	0.00083987	0.00112239	0.00212542	0.00138094
CGTCGCGGCCTT	LmxM.36.0720_MPK2	0.00779354	0.00869508	0.00835716	0.00819308	0.00867593	0.00935619	0.00714968	0.00736361	0.00656627	0.0065656	0.0064427	0.00644181	0.00742712	0.00733486	0.00677134	0.00695054	0.00653843	0.00703043	0.00606077	0.00586301	0.00606513	0.00597436	0.00645138	0.00598915	0.00501094	0.00509148	0.00490895	0.00504918	0.00515913	0.00474259	0.00837437	0.00733541	0.00566346	0.00734641	0.00666105	0.0031526	0.00420055	0.00501702	0.00379596	0.00881433	0.00557107	0.00404689	0.00347487	0.00153087	0.00237784	0.00370029	0.00338291	0.0026474
CCCATGCTAGCC	LmxM.31.0120_MRK1	0.00777718	0.00782818	0.00923383	0.00795018	0.00938996	0.00776747	0.00485943	0.00589114	0.00428385	0.0040421	0.00444292	0.00393148	0.00344898	0.00341611	0.00353126	0.00302735	0.00323453	0.00370074	0.00262542	0.00238978	0.00250729	0.00245591	0.0031657	0.00210171	0.00217294	0.00289224	0.00203022	0.00205424	0.00203164	0.00238939	0.00316469	0.00304534	0.00233068	0.00210139	0.00230415	1.06237e-05	2.18069e-05	9.81804e-06	0.000194482	0.00146501	0.0007943	0.000539141	1.46266e-05	1.02351e-05	1.1814e-05	0.00149777	2.00511e-05	0.000140986
ATTAATTCCCAA	LmxM.29.0800	0.00756354	0.00703242	0.0076615	0.00739692	0.00710708	0.00385095	0.00563682	0.00528631	0.00561097	0.0068897	0.00601276	0.00192234	0.00584986	0.0065797	0.00613024	0.00584746	0.0055808	0.00201514	0.00599554	0.00699301	0.00591925	0.00670283	0.00554758	0.00204197	0.00540785	0.00525872	0.00610623	0.00568961	0.00580219	0.00170193	0.00352084	0.00471459	0.00475302	0.00532826	0.00106778	0.00711083	0.00448812	0.0035814	0.00530639	0.00278144	0.00112672	0.000857523	0.00627274	0.00768799	0.0112212	0.0071582	0.00844296	0.00222203
GAAGCCGTATCC	LmxM.32.1400	0.00730515	0.00824423	0.00792611	0.00956534	0.00772942	0.00724945	0.00543104	0.00545858	0.00640061	0.00553226	0.00496762	0.00544267	0.00571137	0.00520635	0.00582264	0.00556301	0.00525387	0.00567805	0.00501819	0.00486985	0.00526751	0.00496785	0.00463738	0.00528283	0.00411812	0.00400935	0.003774	0.00383259	0.00364798	0.00402313	0.00424596	0.00548354	0.00560888	0.00545613	0.00475028	0.00452217	0.0057243	9.05441e-05	0.00437088	0.00704932	0.00496877	0.00485227	0.00377994	0.00489089	0.00551393	0.00297689	0.00414056	0.00440791
AAGCCGGTTCGG	LmxM.02.0570	0.00727484	0.00727652	0.00762085	0.00601116	0.00795901	0.00754734	0.00324216	0.00391192	0.00346107	0.00351951	0.00379095	0.00329684	0.00366691	0.00434756	0.00414212	0.00366062	0.00366447	0.00373613	0.00300897	0.00343232	0.00372157	0.00381587	0.00488532	0.00350905	0.00286875	0.00323655	0.00265702	0.00250963	0.0030223	0.00275121	0.00216372	0.00172372	0.00201965	0.00168521	0.00156617	0.00252403	0.00236196	0.00458393	0.00192353	0.00111858	0.000478336	0.000361646	0.00388024	0.00262456	0.00405436	0.00132624	0.00350752	0.00394398
CCCAGAGAGCAA	LmxM.07.0160	0.0070814	0.00764088	0.00675338	0.00688518	0.00737277	0.0076738	0.00827384	0.00857705	0.00771239	0.00752902	0.00836045	0.0080528	0.00743149	0.00789707	0.00788938	0.00795451	0.00797647	0.00738561	0.00785485	0.00775762	0.00830899	0.00801215	0.00893083	0.00814397	0.00785854	0.00780336	0.00810768	0.00784578	0.00815947	0.00777212	0.00562404	0.0060234	0.00595698	0.00604843	0.00529009	0.00252668	0.00696593	0.0071999	0.00514172	0.00489145	0.00297314	0.00364752	0.00974134	0.0117162	0.00594998	0.00792262	0.00662833	0.0057551
CATCAGTCAGGG	LmxM.23.0490_AMPKB	0.00706697	0.0058206	0.00623949	0.00768341	0.00698435	0.00564106	0.00411177	0.00498704	0.00445748	0.0045641	0.00514652	0.00412783	0.00388193	0.00320766	0.00367728	0.00377903	0.00381794	0.00375322	0.00256702	0.00212174	0.00296802	0.00360681	0.00344884	0.00286646	0.00346844	0.00403995	0.00326704	0.00340379	0.00334154	0.00332872	0.000968378	0.00135687	0.000788909	0.000587472	0.00127631	2.65594e-05	1.9081e-05	0.000428721	7.0979e-06	1.35715e-05	0.000401539	0.000315054	0.00039283	1.46215e-05	1.2888e-05	3.72888e-05	1.57545e-05	8.67604e-05
GGAGCTGAGCCG	LmxM.19.0360	0.00703954	0.00607954	0.00702106	0.00679279	0.0067627	0.00588087	0.0098652	0.0108493	0.00969418	0.00997253	0.00884695	0.00923094	0.00941619	0.00894286	0.00952239	0.0111209	0.00908863	0.00908707	0.0107976	0.00925159	0.00995463	0.0102859	0.0102457	0.0110449	0.0130002	0.0125155	0.0126379	0.0132163	0.0111991	0.0125996	0.0127612	0.010895	0.0114999	0.0157315	0.0122543	0.0205764	0.0191519	0.0203637	0.0322713	0.028808	0.0267528	0.0276071	0.0273842	0.037336	0.028852	0.0186108	0.0213086	0.0245484
TACGCTAGCCAA	LmxM.34.1050	0.00700779	0.00743669	0.00794912	0.00800105	0.00818571	0.00858431	0.00927378	0.00955786	0.00855358	0.00955185	0.00969481	0.00900855	0.00896575	0.0087237	0.00941957	0.00956085	0.0105614	0.00883197	0.00981638	0.00798898	0.00882955	0.00941198	0.0107016	0.0100625	0.0118796	0.0112104	0.0113352	0.0118723	0.011877	0.0114835	0.00949289	0.0074844	0.00786334	0.00940679	0.00821391	0.0105423	0.0126984	0.00795261	0.0112516	0.00769718	0.0260298	0.0146433	0.00783988	0.00868371	0.011451	0.00825325	0.00747048	0.0110921
TAGGTGTACCGG	LmxM.04.1210_CK1.3	0.00685092	0.00690038	0.00863941	0.00888232	0.00688688	0.00639046	0.00695914	0.00639789	0.00682335	0.00745851	0.00735278	0.00744637	0.00684694	0.00638555	0.006424	0.00610618	0.00672134	0.00675458	0.00734963	0.0070184	0.00685332	0.00727505	0.00641458	0.00646446	0.00647751	0.00631352	0.00656524	0.00662587	0.00678096	0.00660735	0.00607215	0.00633739	0.00557798	0.00567206	0.00671725	0.00452572	0.00231834	0.00305559	0.00308049	0.00425216	0.00458259	0.00346226	0.00504619	0.00733415	0.00435186	0.0013772	0.00563437	0.00728305
TTCGCTACGTCC	LmxM.12.0130	0.00677971	0.00625507	0.00467406	0.00529286	0.00651868	0.00605698	0.00571304	0.00535547	0.00662027	0.0061935	0.00603185	0.00659586	0.00587318	0.00512773	0.00556776	0.00551152	0.00530643	0.00603079	0.00576581	0.00599703	0.00525596	0.00506807	0.00468377	0.00537311	0.00387113	0.00397328	0.00391302	0.00399768	0.00378885	0.00410106	0.0016772	0.00201688	0.00242646	0.00210742	0.00217549	0.001953	0.00119801	0.00223524	0.00142952	0.000906433	0.00270106	0.00310394	0.000271637	0.00321673	0.00195791	0.0017911	0.000466905	0.00210273
ATCCAGTACGGG	LmxM.36.2290	0.00672197	0.0085042	0.00682241	0.00766369	0.00717062	0.00725414	0.00553469	0.00575156	0.00617912	0.00619824	0.00619096	0.00577463	0.00468076	0.00493358	0.00529041	0.00515627	0.00559446	0.00574884	0.00454995	0.00494603	0.00499148	0.00472539	0.0049829	0.0051713	0.00333678	0.00381916	0.00375482	0.00362207	0.00406053	0.00388954	0.00203103	0.00303893	0.00246972	0.00235833	0.00309242	0.00345449	0.00173228	0.0034145	0.003901	0.0027243	0.00146902	0.00131013	0.00209474	0.00331031	0.00189991	0.00363938	0.0021068	0.00217021
GGATATACGGCC	LmxM.08_29.0370	0.00655452	0.00483856	0.00483206	0.0056572	0.00682407	0.00549681	0.00776016	0.00761636	0.00746513	0.00779921	0.00808184	0.00786512	0.00783966	0.00771006	0.0074928	0.00734955	0.00787976	0.00759555	0.00891593	0.00859137	0.00868262	0.00816194	0.00822218	0.00844536	0.010018	0.0103568	0.0101774	0.0103543	0.0105332	0.0102798	0.00631191	0.00446308	0.00715683	0.00675773	0.00651168	0.00764202	0.00968361	0.00722717	0.00878578	0.00745789	0.00491501	0.00747698	0.00585379	0.0124122	0.0129203	0.0103538	0.00934096	0.0118115
CGGCTAGAGTGG	LmxM.28.2000	0.00651795	0.00597873	0.00667438	0.00642845	0.00622772	0.00621154	0.0066741	0.00732086	0.00589995	0.00654368	0.00690941	0.00610442	0.00634694	0.0066202	0.00650781	0.00739975	0.00696837	0.00617725	0.00651829	0.00642589	0.00654161	0.00646144	0.00786546	0.00663839	0.00664185	0.00665018	0.00686127	0.00676769	0.0075905	0.00679382	0.00430183	0.00553	0.00445332	0.00511113	0.00466451	0.00778809	0.00588649	0.00353013	0.00492026	0.00786218	0.00421286	0.00358096	0.00491768	0.0037782	0.00683496	0.00704509	0.00780132	0.00764094
ATGGCGCGCTGG	LmxM.19.1610	0.00651122	0.00557189	0.00623029	0.00565305	0.00628043	0.00553896	0.00901617	0.0096924	0.00857505	0.00857125	0.00800334	0.00928952	0.0096968	0.00973614	0.00921825	0.00915669	0.00901505	0.00960337	0.00977452	0.00930238	0.00961983	0.00903805	0.00971466	0.0100266	0.011054	0.010935	0.0105897	0.011223	0.00998529	0.0114042	0.00553093	0.00613394	0.00559961	0.00612322	0.00706035	0.0040627	0.00777824	0.00410721	0.00568542	0.00799361	0.00535604	0.00551787	0.00216265	0.00374018	0.00278704	0.00750126	0.00385555	0.00364032
TTGTCCTCTCTT	LmxM.31.0780	0.00644145	0.00632006	0.00511355	0.00607656	0.00529855	0.00507715	0.00435185	0.00386917	0.00496489	0.00451848	0.00427604	0.00483081	0.00512318	0.0048645	0.00475039	0.00416003	0.00412594	0.00460029	0.00478456	0.00537348	0.0049495	0.00448831	0.00366959	0.00470927	0.00455444	0.00426622	0.00431211	0.00436111	0.00400107	0.0040955	0.00372686	0.0034202	0.00553163	0.00519315	0.00468817	0.0090957	0.00543672	0.00386722	0.00541002	0.00695075	0.00554803	0.00515956	0.00650885	0.00663378	0.00521966	0.00792883	0.00477074	0.00547554
CGTACACTGTGG	LmxM.29.1000	0.00638563	0.00678934	0.00815774	0.00720385	0.00788392	0.00666586	0.00475502	0.00521086	0.00482193	0.00477089	0.00456879	0.00455309	0.00477406	0.00479184	0.00476422	0.00547419	0.00539263	0.00468085	0.00379358	0.00398673	0.00326399	0.00396243	0.0045366	0.003991	0.00317725	0.00342019	0.00328742	0.00340379	0.00364798	0.0031506	0.0100341	0.0128302	0.0111518	0.0106336	0.0089933	0.02386	0.0220835	0.0297694	0.0262693	0.0331173	0.0341099	0.0294531	0.0282461	0.0349513	0.0241092	0.021441	0.0233997	0.0149384
AGAATATCGTCC	LmxM.26.0040_CRK7	0.00626004	0.00533137	0.0056374	0.0047261	0.0037232	0.00488605	0.00378252	0.00370695	0.00388688	0.00415764	0.00360497	0.00392822	0.00444315	0.00471561	0.00423112	0.00414201	0.00365816	0.00427074	0.00392207	0.00433801	0.00421484	0.00388376	0.00340405	0.00364979	0.00370294	0.00405088	0.00367812	0.00353232	0.00323726	0.0035486	0.00614547	0.00866024	0.0064637	0.00511233	0.00616265	0.000931348	0.00278037	0.00331195	0.00106468	0.000648575	0.00101372	0.000788743	0.00120147	0.00260848	0.00052304	0.00128398	0.00085647	0.00183402
TCAGCATGCTGG	LmxM.07.0170	0.00622299	0.00578887	0.0057954	0.00625718	0.0064963	0.00667898	0.00839807	0.00787916	0.00817563	0.00795326	0.00908597	0.00807341	0.00822304	0.00754331	0.00765351	0.00800985	0.00947127	0.00821071	0.00910964	0.00829511	0.00836987	0.00849708	0.00936913	0.00890473	0.00970665	0.00863737	0.00901013	0.00922525	0.00952518	0.00912755	0.0073734	0.00865223	0.00710121	0.00737536	0.00702338	0.0037856	0.00697002	0.0075228	0.00705815	0.00508074	0.00586839	0.00762341	0.00719735	0.00110246	0.006763	0.0107466	0.00642066	0.00759515
GAGATTACGTAA	LmxM.34.1000_CK1.1	0.00616189	0.0064306	0.00634227	0.0058129	0.00652662	0.00578907	0.00760468	0.00660286	0.00808176	0.00863227	0.00893676	0.00830123	0.00780394	0.00806025	0.00822203	0.00780777	0.00884581	0.00835595	0.00857911	0.00849544	0.00924096	0.00900141	0.00837415	0.009311	0.00870523	0.00958287	0.00983948	0.00991221	0.0104921	0.00979691	0.00666691	0.00418755	0.00652755	0.00692903	0.00708402	0.00843171	0.00544763	0.0110071	0.010661	0.00828147	0.00822167	0.00862626	0.00726003	0.00958294	0.0110429	0.0113209	0.0140759	0.0119271
GTATGACCAGCC	LmxM.16.0870	0.00613157	0.00648741	0.00722968	0.00712288	0.00720816	0.00640545	0.00881649	0.00807407	0.00911069	0.00864235	0.00911001	0.00835981	0.00921721	0.0091263	0.00920097	0.00830332	0.00989385	0.00906388	0.00909017	0.00899343	0.00900167	0.0093484	0.00839175	0.00872019	0.008464	0.00844062	0.00842408	0.00836433	0.00892145	0.00838721	0.0062316	0.00655205	0.00581486	0.00736451	0.0069657	0.00369441	0.00735709	0.00494611	0.00946859	0.0116972	0.0152892	0.0108583	0.0067387	0.00963704	0.0031769	0.0093918	0.00888695	0.00779277
ATAAGGATCCGG	LmxM.30.1830	0.00596845	0.00730262	0.00731405	0.00693604	0.00711647	0.00695719	0.00586089	0.0050914	0.00640491	0.00703546	0.00755785	0.00674556	0.00648251	0.00659399	0.00620109	0.00582816	0.006509	0.00652633	0.00751901	0.00812159	0.00755964	0.00702935	0.00648177	0.00712033	0.0071858	0.00764705	0.00812086	0.00817486	0.00808355	0.00821465	0.0066122	0.00557325	0.00778816	0.00662504	0.00700711	0.00973755	0.00924747	0.00742789	0.0103274	0.00680075	0.00497974	0.00563103	0.0114788	0.00953322	0.0141285	0.0135681	0.0162056	0.0132731
CGGACTGGTCGG	LmxM.17.0390	0.00591119	0.00632979	0.0041387	0.00560738	0.0054646	0.00423127	0.00557737	0.005192	0.00536186	0.00536636	0.0049068	0.00534286	0.00526312	0.00544933	0.00560232	0.00574192	0.00504364	0.00528747	0.00551271	0.00521407	0.00510378	0.0052933	0.00521805	0.00539568	0.0047553	0.00441378	0.00488378	0.00491511	0.00438709	0.00491794	0.00655168	0.00620122	0.00524841	0.00659006	0.00612272	0.00806785	0.007522	0.00506611	0.00629867	0.0129044	0.0129216	0.00876936	0.00387815	0.00721571	0.00800777	0.00580586	0.00629749	0.00677815
GAGGCATCGGCC	LmxM.36.3680	0.00590686	0.00548848	0.00548784	0.0059904	0.00641977	0.00568603	0.006825	0.00664938	0.00711479	0.00695962	0.00657776	0.00689636	0.00715452	0.00696205	0.00679294	0.00715005	0.0077368	0.00711098	0.00738565	0.006756	0.00658464	0.00673624	0.00625302	0.00697562	0.00646886	0.00659116	0.00609544	0.00643529	0.00669772	0.00618291	0.00569853	0.00645433	0.00560682	0.00683253	0.00577665	0.0135497	0.0103664	0.0083497	0.00678275	0.00976648	0.00975102	0.0157305	0.00743137	0.00416274	0.00410806	0.00752363	0.00661974	0.00681069
GACTAATGCTGG	LmxM.21.1565	0.00583373	0.00602069	0.00563894	0.00540808	0.00593532	0.00538721	0.00852535	0.00764025	0.00841798	0.00816182	0.00940488	0.00829147	0.00851604	0.00884996	0.00817624	0.00776787	0.00887945	0.0081155	0.00960416	0.00886787	0.00909298	0.00896261	0.00958828	0.0091384	0.0111511	0.0108552	0.0110799	0.0110867	0.0119364	0.0108309	0.00960579	0.00466333	0.00724849	0.00666002	0.00737832	0.0109292	0.00841609	0.00910132	0.00935503	0.00740647	0.00808892	0.0092608	0.0103974	0.0085258	0.0140941	0.00591524	0.0129874	0.00785543
TTCTTAATTGCC	LmxM.24.2010_PI3K	0.00579427	0.00687736	0.00676335	0.00640769	0.00757131	0.00548088	0.00518563	0.00456956	0.00576497	0.00572779	0.00639391	0.00578005	0.00570627	0.00560656	0.00541742	0.00479973	0.00561864	0.00576593	0.00605395	0.0063878	0.00584579	0.00579332	0.00519885	0.00540896	0.00495712	0.00503136	0.00519539	0.00503256	0.00554789	0.00530063	0.00377341	0.00340579	0.00361704	0.00407611	0.00443528	0.00267187	0.00204712	0.00428939	0.00368097	0.00407431	0.00159079	0.00331028	0.00360129	0.00900831	0.00531524	0.00517941	0.00341585	0.0037066
TTACGCGATCTT	LmxM.21.0823	0.00571247	0.00481655	0.00597181	0.00568108	0.00547182	0.00554364	0.0063037	0.00600305	0.00654112	0.00725232	0.00781242	0.0070005	0.00700438	0.0069144	0.00633328	0.00629796	0.00709136	0.00731848	0.00755989	0.00804824	0.00762261	0.00792701	0.00711203	0.00780143	0.00784797	0.00798918	0.00855831	0.00881972	0.00892419	0.0080908	0.00444034	0.00272495	0.00374783	0.00522452	0.00460535	0.0073658	0.0104836	0.00593228	0.0076345	0.00244001	0.00579817	0.00845764	0.00628005	0.003863	0.00481476	0.00325034	0.00816511	0.00656607
GAAGATCAGCAA	LmxM.21.0853	0.00565377	0.00568857	0.00497165	0.00524926	0.0054942	0.00609819	0.00514219	0.00464501	0.00460351	0.00448708	0.00434605	0.00459432	0.0046968	0.00434398	0.00460869	0.0044934	0.00478819	0.00396682	0.00403889	0.00420116	0.00411199	0.0041855	0.00421027	0.00422334	0.00361741	0.00321906	0.00316877	0.00327194	0.00342112	0.00328141	0.00523646	0.00564213	0.00469535	0.00511113	0.00497804	0.00818825	0.00598326	0.00572283	0.00449297	0.0127265	0.0105991	0.00612136	0.00594468	0.0106547	0.00336378	0.00685119	0.00567017	0.003997
CTGAACCAATCC	LmxM.20.0770	0.00554021	0.00524386	0.00592579	0.00492436	0.00491085	0.00534786	0.00482666	0.00507757	0.0054134	0.00461447	0.0045002	0.00505755	0.00529738	0.00521111	0.00496467	0.00486667	0.00471987	0.00514222	0.00474757	0.00477674	0.00494426	0.00477173	0.00466137	0.00485133	0.00389707	0.00377434	0.004239	0.00409519	0.00366719	0.00383388	0.00433908	0.00475785	0.0060023	0.00521728	0.00489226	0.00871324	0.00856328	0.00602719	0.0052567	0.00900005	0.00793862	0.0072063	0.00596662	0.00481194	0.00586513	0.00583196	0.00561002	0.00623229
AGAGACTGATCC	LmxM.01.0750	0.00550797	0.00551253	0.00378204	0.00556482	0.00313119	0.00301818	0.00381987	0.00388425	0.0042863	0.00390227	0.00358305	0.00397813	0.00409038	0.00366624	0.00411015	0.00340576	0.00347105	0.00372515	0.00333216	0.00386682	0.00352426	0.00365423	0.0031817	0.00370024	0.00293122	0.00283431	0.00307169	0.00306807	0.00248535	0.00279435	0.00357671	0.00492125	0.0039775	0.00409541	0.00330834	0.00287107	0.00536313	0.0014258	0.00401883	0.00228215	0.00484699	0.00635987	0.00437232	0.0036159	0.00203738	0.00421612	0.00295754	0.00292937
CTTTGCAGTGGG	LmxM.19.0150	0.00547333	0.00577813	0.00558141	0.00609109	0.00556207	0.0046884	0.00381682	0.00422377	0.0035531	0.00342352	0.00331009	0.00364942	0.00385787	0.00422845	0.00434517	0.00460666	0.00354148	0.00367389	0.00360667	0.00380193	0.00355785	0.00331585	0.0036312	0.0037082	0.00340694	0.00281026	0.00307529	0.00294951	0.00269757	0.00293072	0.00442404	0.00498212	0.00352537	0.00404354	0.00463345	0.00452749	0.00552395	0.00535301	0.00269578	0.00303859	0.00319914	0.00231853	0.00561454	0.0059027	0.00231985	0.00638259	0.00162701	0.00490196
CTAGGTTGGCAA	LmxM.08_29.2670	0.00543724	0.00473212	0.00472928	0.0046005	0.00410729	0.00372917	0.00684634	0.00628724	0.00584841	0.00581252	0.00640522	0.00579524	0.00601458	0.00659518	0.00603692	0.00700589	0.00653633	0.0060552	0.00638882	0.00632855	0.00631492	0.00666511	0.00755993	0.00680567	0.00820836	0.0077662	0.00781765	0.00797542	0.00834151	0.00773316	0.00443452	0.00575427	0.00511452	0.00493862	0.00564355	0.00562173	0.0073421	0.005989	0.0068296	0.0031243	0.00419092	0.00582849	0.00321473	0.00678146	0.00463003	0.00482019	0.00691191	0.00681189
ATGCGTAGCCAA	LmxM.34.0490	0.00542136	0.00469629	0.0050729	0.00516518	0.0054516	0.00505092	0.00613374	0.00598293	0.00547046	0.00576453	0.00541099	0.00582995	0.00523324	0.00431778	0.00479014	0.00502756	0.0054557	0.00452218	0.00517102	0.00461028	0.00434393	0.00502281	0.00522765	0.0051089	0.00467457	0.00449576	0.00454821	0.00471235	0.00500728	0.0045756	0.00290979	0.00404016	0.00347182	0.00387345	0.00373575	0.00530922	0.00464622	0.00289959	0.00284058	0.00344145	0.00469339	0.00582405	0.00465545	0.00139197	0.00500378	0.00549636	0.00489534	0.00473567
ATAACTGCATCC	LmxM.10.0830	0.00536747	0.00515431	0.00457895	0.00532192	0.00548915	0.00470245	0.00623358	0.00619167	0.00592449	0.00611766	0.00645543	0.00638214	0.00588849	0.00599486	0.00519796	0.00572776	0.00612426	0.0055865	0.0055166	0.00578542	0.00498833	0.00587629	0.00617304	0.00544879	0.00583456	0.00598232	0.00545546	0.00531732	0.00595221	0.00605766	0.00712898	0.00664336	0.00750185	0.00779395	0.00751734	0.00324998	0.00343185	0.00666754	0.00463493	0.00294644	0.00140319	0.00280553	0.00215429	0.00302958	0.00054989	0.00160093	0.00157258	0.00218347
GAGACACACGGG	LmxM.08_29.2570	0.00533379	0.00503456	0.00595264	0.00497418	0.00546243	0.00592396	0.00593253	0.00650729	0.00506306	0.00503752	0.00507864	0.00490892	0.00550729	0.00578404	0.00473743	0.00601608	0.00602125	0.00526794	0.00509801	0.00494321	0.00455384	0.00510471	0.00561956	0.00487125	0.00572596	0.0056544	0.00515464	0.0052187	0.00567321	0.00507797	0.00453112	0.00429968	0.00259846	0.00380108	0.00428886	0.00493385	0.00394977	0.0017967	0.00181422	0.00568217	0.00281735	0.00378286	0.00379352	0.00125306	0.00403825	0.00325655	0.00265534	0.00371985
AAGTGTGACTGG	LmxM.36.1520	0.00532753	0.00634053	0.00508056	0.0053022	0.00581548	0.00635767	0.00355693	0.00349319	0.0038157	0.00359653	0.00380438	0.00409854	0.00469898	0.004637	0.00441342	0.00413171	0.00479766	0.0046723	0.00367189	0.00446497	0.00482776	0.00474263	0.00433664	0.00403216	0.00427669	0.00432743	0.0037692	0.00379492	0.00443831	0.00356251	0.00250242	0.00274257	0.00353052	0.00213637	0.0025467	0.00200789	0.00173092	0.00181416	0.00271282	0.00149358	0.00401429	0.00230411	0.00373397	0.00206017	0.00387071	0.00197009	0.00366363	0.0026004
GCCCTCTAGCAA	LmxM.33.2090	0.00528808	0.00450592	0.00473618	0.00403893	0.00493684	0.00473242	0.0060903	0.0066783	0.00578706	0.00583741	0.00581123	0.00558586	0.005914	0.00624619	0.00633501	0.00672272	0.0061148	0.00610646	0.00645599	0.00692106	0.00694358	0.00618773	0.00713123	0.00663839	0.00710027	0.0065846	0.00669708	0.00700813	0.00712948	0.00687871	0.0041738	0.00676992	0.00574791	0.0052981	0.00601328	0.00818648	0.00687325	0.00357922	0.00709364	0.00836933	0.00477458	0.0050109	0.00812301	0.00399606	0.00448289	0.00914445	0.00428235	0.00717219
TACTACGGCCTT	LmxM.34.5010_MPK13	0.00527172	0.00534314	0.00526158	0.00459219	0.00540179	0.00417413	0.00684787	0.00748936	0.00656934	0.00691222	0.00607994	0.006879	0.00690598	0.00706925	0.00673937	0.00725945	0.00652372	0.0066191	0.00767671	0.00676729	0.00759532	0.00743777	0.00729119	0.00790897	0.00916942	0.00873246	0.00896819	0.00880199	0.00832138	0.00868223	0.0065028	0.00579432	0.00677061	0.00840073	0.00703078	0.00615558	0.0104782	0.00947768	0.00766573	0.00816147	0.0144993	0.0196786	0.00941537	0.00475491	0.00891745	0.012309	0.00732153	0.0101353
CTTCGCGTAGCC	LmxM.36.0910	0.00526065	0.0054762	0.00629855	0.00637759	0.00522202	0.00445421	0.00400812	0.00390689	0.00453663	0.0041606	0.0037966	0.00410071	0.00408965	0.00425465	0.00454476	0.00393864	0.00373174	0.00433299	0.00427057	0.00340692	0.00455594	0.003887	0.00343764	0.00370688	0.00353091	0.00428699	0.00427016	0.00436111	0.00356382	0.00411776	0.00210901	0.00231164	0.00270351	0.00220996	0.00270938	0.0010606	0.00141472	2.18179e-05	0.000559314	0.00121858	0.000546356	0.000681137	0.00262444	2.77809e-05	2.36281e-05	0.00128398	0.000272122	0.000863989
TTGTTGGAATCC	LmxM.05.0390	0.00524573	0.00577198	0.00498086	0.00481848	0.00502781	0.00444672	0.00625721	0.00649346	0.00571343	0.00633867	0.0060262	0.00632898	0.00636006	0.00590315	0.00595052	0.00610875	0.00561128	0.00585259	0.00632944	0.00634971	0.00639363	0.00658645	0.00582751	0.00642596	0.00729632	0.00702401	0.00767263	0.00748125	0.00655319	0.0072614	0.00477671	0.00581354	0.00601466	0.00566603	0.00553707	0.00902753	0.00827707	0.00571628	0.00581744	0.00239787	0.00606806	0.00507525	0.00583812	0.00664255	0.00830419	0.00501534	0.00520757	0.00703361
AGTTATAGCCTT	LmxM.29.2910_MPK5	0.00508599	0.00461237	0.00539503	0.00448113	0.0049094	0.00377882	0.00319567	0.00263184	0.00372796	0.00321733	0.00312624	0.00384794	0.0038812	0.00354356	0.00360816	0.00290378	0.0032976	0.0033663	0.00341003	0.00394864	0.00370688	0.00331693	0.00254824	0.00303242	0.00267846	0.00246485	0.00290271	0.00280658	0.00248809	0.00273729	0.00278991	0.00204732	0.00247487	0.00238608	0.00310573	0.00392636	0.00234833	0.00568792	0.00266597	0.00201287	0.00076029	0.0013057	0.00224101	0.00580474	0.00188488	0.00157607	0.00195642	0.00223167
TTTCTCTAGTGG	LmxM.06.1180	0.00507347	0.00439232	0.00554613	0.00508525	0.00548626	0.00523827	0.00399516	0.00397102	0.0047391	0.00566084	0.00563869	0.0051823	0.00474709	0.00480852	0.00459919	0.0040622	0.00480922	0.00535826	0.00476704	0.00600549	0.00520244	0.00509717	0.00440863	0.00497215	0.00391918	0.00440722	0.00445593	0.00402981	0.00411175	0.00434877	0.0173982	0.0122631	0.0143044	0.0128629	0.0114853	0.00703115	0.00703135	0.00778025	0.00606586	0.00326787	0.00172464	0.00264024	0.00699675	0.0103681	0.00700787	0.00822217	0.00682884	0.00447418
ATAGCTAATCGG	LmxM.17.0670	0.00499456	0.00488103	0.00586136	0.00480499	0.00361924	0.0043493	0.00434194	0.00409676	0.00487715	0.00525852	0.00457162	0.00480152	0.00566691	0.00578165	0.00495517	0.00503013	0.00479976	0.00525329	0.00578917	0.00626507	0.00591191	0.00543878	0.00486773	0.00509164	0.00491195	0.0047734	0.00480948	0.00482869	0.00449594	0.00434738	0.0035383	0.0017878	0.00278075	0.00228957	0.00262508	0.00162189	0.0029044	0.00160034	0.00162826	0.00223144	0.00265718	0.00256036	0.00591647	0.00218738	0.00330149	0.00494325	0.00135918	0.00378372
TTCACTGACGGG	LmxM.32.1980	0.00498157	0.00410267	0.00429363	0.00477073	0.00438742	0.00358585	0.00608649	0.00593389	0.00587357	0.00665151	0.00693911	0.00615215	0.00700001	0.006432	0.00592633	0.00658628	0.00683067	0.00664595	0.00718803	0.00673061	0.00717027	0.00703582	0.00720481	0.0071429	0.00815839	0.00755414	0.00831502	0.00821807	0.00864703	0.00799756	0.0049059	0.00519358	0.00410315	0.00616785	0.00502832	0.00520741	0.00490109	0.0130002	0.00983485	0.00266787	0.00516624	0.00563547	0.00980507	0.00815734	0.00759857	0.0120219	0.0102647	0.0137105
ATTAGAGAGTGG	LmxM.24.0230	0.00496858	0.00301521	0.00410035	0.0040763	0.00424375	0.00372543	0.00373222	0.00320523	0.00427648	0.00445864	0.00490256	0.00453248	0.00407945	0.00431301	0.0043443	0.00385498	0.00454852	0.00423534	0.00460252	0.00512378	0.00485505	0.00468228	0.00432864	0.00468139	0.00524063	0.00475919	0.00547463	0.00522203	0.00574273	0.0054871	0.00411211	0.00245902	0.003788	0.00477698	0.0040759	0.0038157	0.00346457	0.0052352	0.00606586	0.00461288	0.00350304	0.00299301	0.0055832	0.00738971	0.00942438	0.00864105	0.0087294	0.006789
CGCTATAATCGG	LmxM.08_29.2320_MKK1	0.0049527	0.00555603	0.00553309	0.00602051	0.00424591	0.00466498	0.00539827	0.0060697	0.00474217	0.00495694	0.00434958	0.00450319	0.00410715	0.00460722	0.00438578	0.00512795	0.00392621	0.00422314	0.00417809	0.00432813	0.00422744	0.00427063	0.00472376	0.00440922	0.00423537	0.004111	0.00412635	0.00389021	0.00349064	0.00400783	0.00387584	0.00408342	0.00313813	0.00340782	0.00343553	0.00195743	0.00389116	0.00982786	0.00273979	0.00543074	0.00305652	0.00232851	0.00624453	0.000606793	0.00335841	0.00746024	0.00394005	0.00569485
GGCGGTTGGGCC	LmxM.27.1800	0.00493009	0.0050929	0.00393314	0.00424653	0.00489135	0.00409544	0.00485639	0.00499584	0.00447282	0.0042951	0.00437292	0.00425476	0.00487828	0.00451669	0.00440478	0.00484092	0.00416168	0.00447946	0.00467748	0.00416872	0.00420855	0.00464026	0.00438943	0.00418617	0.00396627	0.00388255	0.00375722	0.00382373	0.00354187	0.0039299	0.00519223	0.00720245	0.00378594	0.0045321	0.00399752	0.00666817	0.00287714	0.00809879	0.00389249	0.00679861	0.00523865	0.0034911	0.00450709	0.00275177	0.00486953	0.000616507	0.00372378	0.00280284
CGTATTAGCCAA	LmxM.18.0640	0.00491228	0.00606931	0.00558525	0.00573713	0.00570357	0.00527948	0.00679147	0.00794455	0.00637607	0.00709767	0.00699285	0.00565313	0.00592347	0.00607348	0.005814	0.00638291	0.00632189	0.00527892	0.00600625	0.00536643	0.00607038	0.00630734	0.0072384	0.0063463	0.00627472	0.00635834	0.00643221	0.00640316	0.00621382	0.0057696	0.0193664	0.0210627	0.0174013	0.0169691	0.0142124	0.0205667	0.0165691	0.0202153	0.031905	0.0225923	0.0241428	0.0200414	0.0134962	0.0198867	0.0268103	0.0130585	0.021532	0.0173617
GTGCGCGGCCGG	LmxM.32.1830_DYRK2	0.0049017	0.0041303	0.00435039	0.00371922	0.00386832	0.00376664	0.00566426	0.00555289	0.00582878	0.00510269	0.00487498	0.00542314	0.00559913	0.00536715	0.00584684	0.00572776	0.00515822	0.00643479	0.00570058	0.00607603	0.0056086	0.00566939	0.00557477	0.00592144	0.00543284	0.00525544	0.00537276	0.00536496	0.00507223	0.00560817	0.00447409	0.00391201	0.00406607	0.00455019	0.00483163	0.00667702	0.00537675	0.00727626	0.00661382	0.00811147	0.0052222	0.00528269	0.00461261	0.00162884	0.00957903	0.00325034	0.00596091	0.0044067
GCTTCTCGATCC	LmxM.11.0250	0.00486368	0.00457655	0.00462727	0.00442092	0.00433688	0.00460315	0.00416055	0.00413952	0.00452129	0.00453448	0.00428523	0.00406925	0.00455613	0.00415341	0.00406522	0.00478171	0.00443184	0.00421215	0.00445164	0.0045736	0.00433344	0.0040939	0.00417988	0.00411049	0.00368564	0.00367596	0.00376681	0.00374062	0.00367542	0.00363766	0.00347894	0.00425483	0.00408873	0.00383606	0.00479613	0.00378382	0.00343731	0.00276869	0.00377466	0.00472145	0.00628199	0.00590947	0.00446217	0.00657383	0.00187091	0.00482019	0.00343304	0.0038283
TGGTCCTAGTCC	LmxM.26.0980	0.00485406	0.00425926	0.00404742	0.00405658	0.00405676	0.00408795	0.00504616	0.0050826	0.00558642	0.00491368	0.00468476	0.00553379	0.0055379	0.00542194	0.00575352	0.00520261	0.00502471	0.00597342	0.00573758	0.00564011	0.00517935	0.00487733	0.00479574	0.00517263	0.00538671	0.00539644	0.00557051	0.00561648	0.00503472	0.00559704	0.00375945	0.00341059	0.00338634	0.00517385	0.00397977	0.00352797	0.00284716	0.00335995	0.00403161	0.00204644	0.00406146	0.00363865	0.00388337	0.00231751	0.00127806	0.00199992	0.0014623	0.00259558
ACGACGTCACGG	LmxM.08_29.1450_PIK	0.00480642	0.00469527	0.00382039	0.00380538	0.00523501	0.00365517	0.00617871	0.00623568	0.00573613	0.00598079	0.00553191	0.00579416	0.00608674	0.00578761	0.00601273	0.00600578	0.00658364	0.00611012	0.00606271	0.00556393	0.00572929	0.00587198	0.00584671	0.00601571	0.00624781	0.00585553	0.00549501	0.00585027	0.00579487	0.00577795	0.00453694	0.00377904	0.00620519	0.00552489	0.00589349	0.00625207	0.00624767	0.000822533	0.00504519	0.00227144	0.007073	0.00582294	0.00755988	0.00652119	0.00669534	0.00639502	0.00472347	0.00418498
AAATCTCAGGCC	LmxM.21.1650_PK4	0.00476456	0.00589532	0.00564124	0.00556378	0.00553535	0.00504342	0.00451799	0.00441741	0.00442067	0.00439227	0.00404056	0.00451404	0.00449271	0.00487641	0.00404276	0.00432864	0.00382215	0.00460151	0.00415862	0.00431543	0.00443524	0.00443012	0.00354642	0.00450481	0.00342424	0.00380822	0.00382673	0.00376943	0.00337081	0.00369193	0.00223006	0.00297325	0.00320507	0.00367924	0.00355532	0.00268338	0.00132749	0.00259305	0.00191359	0.00111501	0.0013626	0.00188256	0.00227967	0.00328691	0.00204275	0.00133867	0.00332992	0.00356561
TGATCAGGAGCC	LmxM.29.1560_EF2aK3	0.00471693	0.00505452	0.00368387	0.0045787	0.00375353	0.00432962	0.00300056	0.00341523	0.00325859	0.00263963	0.00294309	0.00323718	0.00318149	0.00287415	0.00335241	0.00294883	0.00319774	0.00286832	0.00250374	0.00276645	0.00282424	0.00282553	0.00274499	0.00283725	0.002147	0.00230308	0.00217643	0.00214621	0.00226581	0.00215977	0.00410397	0.00330326	0.00370561	0.00465755	0.00385554	0.00582535	0.0086069	0.00360758	0.00612549	0.00496002	0.0108723	0.00721517	0.00377158	0.00610887	0.00356891	0.00392526	0.00395437	0.00424764
GCCTCGAAGTCC	LmxM.32.1380_MPK11	0.00471308	0.00497161	0.005089	0.00451849	0.0042062	0.00466873	0.00757114	0.00765282	0.00678838	0.00701117	0.00615631	0.00702545	0.0074038	0.00788635	0.00785482	0.00800985	0.00658994	0.00733068	0.00797848	0.00723706	0.00744105	0.00746364	0.00730719	0.0081214	0.00890801	0.00875214	0.0084852	0.00881861	0.00757404	0.00866553	0.00326944	0.00551878	0.00655124	0.00570825	0.00587722	0.00545441	0.00743614	0.0086966	0.00588274	0.00885862	0.0100505	0.0111633	0.00509216	0.00715869	0.010188	0.00339079	0.0052448	0.00871219
CCGCGGCATCGG	LmxM.33.2150_EF2A2	0.00470827	0.00388159	0.00390783	0.00446659	0.00400044	0.00457224	0.00503168	0.00521589	0.00425869	0.00439287	0.00459142	0.00444135	0.00434548	0.00545886	0.00477545	0.00530429	0.00469464	0.00492618	0.00565094	0.00567397	0.00474695	0.00506376	0.00626742	0.00528947	0.00560871	0.00639331	0.00584856	0.0057993	0.0063922	0.00596999	0.00470804	0.00569179	0.00543688	0.00453572	0.00540249	0.00605111	0.00617952	0.00513593	0.00452278	0.00442359	0.00174329	0.000956254	0.00817524	0.00688819	0.00683603	0.00669085	0.00965032	0.00834225
ACGCTCTTCCGG	LmxM.19.1470	0.00465678	0.0045919	0.00522859	0.00460361	0.00431233	0.00584715	0.00603619	0.00588611	0.00560054	0.00643821	0.00586921	0.00607513	0.00602843	0.00617472	0.00585461	0.00619499	0.00651215	0.00592582	0.00671006	0.00702686	0.00671478	0.00669421	0.00660014	0.00661316	0.00675044	0.00668298	0.00682651	0.00701146	0.00734535	0.00678408	0.00485818	0.00376783	0.00416598	0.00546095	0.00551045	0.0087159	0.00882496	0.0118558	0.0079099	0.00743647	0.00723647	0.0071242	0.00809062	0.00897614	0.0126904	0.0068574	0.00996541	0.0106438
CCACTCTCTCTT	LmxM.24.1450	0.00465149	0.00508573	0.00451069	0.00413443	0.00444662	0.00408607	0.0063982	0.00637149	0.00516798	0.00591443	0.00549372	0.00562275	0.00559913	0.00602583	0.0060758	0.00633014	0.00554506	0.00584282	0.00608218	0.00673343	0.00545012	0.00647653	0.00581632	0.00608209	0.00708585	0.00642611	0.00661798	0.00662033	0.00609948	0.00670476	0.00454393	0.00662414	0.0041186	0.00443801	0.0043983	0.00596435	0.00547489	0.00534101	0.00506506	0.00729789	0.00468023	0.00538808	0.00666557	0.00239647	0.00159597	0.00282649	0.00871938	0.00855072
TGCGTACCATCC	LmxM.25.1520	0.00456728	0.00482321	0.00431817	0.00498456	0.00470797	0.0045048	0.00819686	0.00723409	0.00792591	0.00750177	0.0081278	0.00783258	0.00786152	0.00738489	0.00796974	0.00778203	0.00878169	0.00768221	0.00787822	0.00688156	0.00764465	0.00814469	0.00828297	0.00839889	0.00872637	0.0085379	0.00863741	0.00921195	0.00931753	0.00932237	0.00540522	0.0059433	0.00473448	0.00618233	0.00620406	0.00650173	0.00617816	0.00442575	0.00687502	0.00276287	0.00942299	0.0129083	0.00620483	0.00443178	0.0055977	0.00655536	0.00776981	0.00646606
TCCTCTCAGCAA	LmxM.28.3000	0.00455573	0.00476743	0.00473849	0.00550669	0.00468415	0.00426031	0.00768166	0.00751828	0.00701969	0.00714626	0.00722408	0.00720228	0.00813266	0.00921325	0.00885882	0.00878857	0.00960477	0.00865743	0.0092031	0.00936445	0.00877708	0.00787313	0.00955629	0.0090999	0.0100497	0.00998511	0.00959858	0.00923522	0.0097749	0.00965357	0.00651443	0.00345705	0.00559034	0.00692541	0.00646287	0.00482407	0.00367582	0.000772352	0.00851038	0.0124165	0.00708178	0.00908441	0.00605856	0.0053003	0.0103996	0.00852545	0.00872797	0.00887245
CTAGAAGTCCGG	LmxM.29.3470	0.00455044	0.00311449	0.00399374	0.00377943	0.00458885	0.00274372	0.00391666	0.00396096	0.00370772	0.00410846	0.00431422	0.00417123	0.00398615	0.00392233	0.00369715	0.00381379	0.00405761	0.00442575	0.00435721	0.0045214	0.00447512	0.00431266	0.00433344	0.00433752	0.00444295	0.00457774	0.00493772	0.00478326	0.00493502	0.00466327	0.00433442	0.00458163	0.00331424	0.00401821	0.00356567	0.00364749	0.00482477	0.00140616	0.00487484	0.00764504	0.00307846	0.00288207	0.00397531	0.00219469	0.00669641	0.00484505	0.00707232	0.0078482
TTTGCGCTATCC	LmxM.21.0130	0.00454515	0.00416152	0.00507596	0.00414066	0.00342575	0.00302193	0.00396468	0.00380126	0.00463848	0.00440709	0.00404976	0.00435023	0.00479519	0.00469655	0.00458796	0.00427587	0.00452119	0.00478582	0.00442146	0.00513225	0.00482461	0.00473616	0.00377837	0.0047106	0.00427861	0.00427278	0.00425219	0.00441762	0.00408065	0.00396747	0.00523529	0.00446789	0.00460884	0.00410506	0.00497064	0.0073357	0.00523637	0.00435375	0.00574788	0.0049886	0.0112508	0.0109781	0.00755048	0.0062156	0.00384386	0.00853043	0.00473636	0.00560689
ACCCTTCAGTGG	LmxM.36.0900_SNF1	0.00454419	0.00388364	0.00390246	0.00486312	0.0040156	0.00394556	0.00487925	0.00469028	0.00481764	0.0051732	0.00496903	0.00500113	0.00489942	0.00516585	0.00514007	0.00502241	0.00521183	0.00496768	0.00548642	0.00540734	0.00540184	0.00490535	0.00605626	0.00561873	0.00530886	0.0055287	0.00587852	0.00571287	0.0059888	0.0057028	0.00551579	0.00455119	0.00529578	0.00401821	0.00500318	0.0039361	0.00610728	0.00304468	0.00483651	0.00446859	0.00244214	0.00307288	0.00620169	0.00461455	0.0082709	0.00616259	0.00690905	0.00673718
GGGAAGGCCTAA	LmxM.33.0940	0.00454226	0.00354179	0.00513579	0.00415934	0.00400044	0.00390996	0.00493946	0.00485123	0.00555697	0.00510506	0.00591942	0.00591566	0.00525365	0.00511582	0.00552542	0.00511637	0.00569222	0.00545834	0.00604811	0.005468	0.00604414	0.00583534	0.00558597	0.00569972	0.00645252	0.0065212	0.00678456	0.0070591	0.00692183	0.00697334	0.00505372	0.00568058	0.00554708	0.00564069	0.00566278	0.00588113	0.00376032	0.00259414	0.00724127	0.00850433	0.00550854	0.011038	0.0069487	0.00624192	0.00522288	0.00933089	0.00912183	0.00576715
AAACGGCTATCC	LmxM.26.1730	0.00448837	0.0041692	0.00331188	0.00378046	0.00385677	0.00396336	0.00509189	0.004137	0.00504343	0.00560396	0.00517339	0.00509335	0.00562172	0.00541837	0.00453784	0.00485251	0.00485127	0.00567682	0.00607926	0.00640473	0.00585103	0.00551313	0.00455899	0.00583647	0.0058682	0.00560194	0.00598279	0.00601536	0.00542349	0.00579047	0.00384208	0.00429007	0.00438638	0.00495189	0.00435098	0.00974994	0.0117798	0.00774316	0.00863246	0.00880362	0.00772797	0.0114762	0.0121495	0.00845708	0.008374	0.0129156	0.0109809	0.0105486
AGCCCAAGGTCC	LmxM.27.0560_CRK6	0.00448693	0.00391128	0.00480061	0.00478527	0.00437153	0.00353339	0.00535788	0.00508386	0.00498575	0.00461624	0.00418906	0.00495449	0.00508164	0.00511821	0.00516858	0.00552311	0.00460213	0.00494937	0.00545235	0.00550609	0.00520034	0.00557025	0.00489492	0.00544348	0.00565196	0.00538223	0.00571672	0.00562867	0.0051326	0.00561374	0.00310998	0.00435575	0.00489824	0.0056226	0.0043214	0.00589175	0.0048602	0.00517956	0.00245587	0.00713075	0.00389141	0.00366638	0.00366815	0.00206456	0.00346688	8.82501e-05	0.00470485	0.00346077
TCGATGCATCTT	LmxM.34.1580_MCA	0.00448115	0.00449722	0.00490339	0.00528351	0.00558517	0.0049994	0.00723732	0.00719763	0.00792223	0.00707634	0.00776504	0.00702437	0.00709403	0.00722052	0.00726038	0.0073753	0.00801536	0.00733068	0.00791618	0.00720321	0.00783356	0.00786236	0.0081358	0.00862061	0.00922132	0.00881772	0.0095099	0.00948009	0.00997431	0.00950467	0.00359883	0.00524965	0.00587665	0.00676256	0.005963	0.00875751	0.00841472	0.00629554	0.0105872	0.00505431	0.00897647	0.0114174	0.0075651	0.00619367	0.00763509	0.0118491	0.0119132	0.00974608
TCCCTAGAGTCC	LmxM.29.0370_MPK12	0.00444651	0.00559492	0.00548324	0.00561776	0.00421198	0.00580031	0.00681357	0.00658651	0.00598646	0.00663611	0.00581264	0.006342	0.00671866	0.00675598	0.00666852	0.00713589	0.00609483	0.00660567	0.00726591	0.00688297	0.00689845	0.00712526	0.00659214	0.00705528	0.00788833	0.00784927	0.0080957	0.00790008	0.00691177	0.00775264	0.00665992	0.0044775	0.0042082	0.00564431	0.00496473	0.00536234	0.00375896	0.00994786	0.00499408	0.00643646	0.00412729	0.00350885	0.00477246	0.00825092	0.00329612	0.00376119	0.00374813	0.00512368
TTCAACCTTCTT	LmxM.19.0590	0.00440368	0.00365336	0.00391167	0.00342754	0.00390731	0.00319336	0.00427106	0.00389431	0.00479555	0.00496405	0.00565778	0.00514216	0.00500438	0.00500743	0.00505366	0.00438528	0.0051435	0.00485051	0.00531509	0.00587712	0.00572509	0.00545063	0.00491891	0.00577672	0.00561256	0.00566315	0.00617214	0.00598544	0.00643519	0.00606323	0.00630726	0.00661132	0.00764397	0.00613528	0.00729107	0.00890978	0.0106731	0.00890496	0.00927837	0.0101486	0.00533629	0.00703657	0.0131055	0.0205768	0.0158695	0.00985915	0.0113633	0.0128369
AGGAGTCAGCAA	LmxM.08.0930	0.00436904	0.00497929	0.00515726	0.00455794	0.00535342	0.00528791	0.00622901	0.00611245	0.00664665	0.00682334	0.00717388	0.00668156	0.00649272	0.00659995	0.00630477	0.0065039	0.00732893	0.00714272	0.00745573	0.0075051	0.00805081	0.00715436	0.00718881	0.00737658	0.00818914	0.00842969	0.00845044	0.00850615	0.00894798	0.00914981	0.00516662	0.00468896	0.00544512	0.00535359	0.00591124	0.0032004	0.00809852	0.00464284	0.00797378	0.00291359	0.00552061	0.00556669	0.00561454	0.0098973	0.0057631	0.00664237	0.00792306	0.00771083
ATCCTTCGATCC	LmxM.33.0030	0.00434931	0.00390974	0.00398837	0.00409913	0.00311603	0.00397741	0.00673431	0.00646705	0.00670371	0.00656264	0.00607287	0.00622592	0.0079242	0.0089643	0.00857801	0.00826213	0.00858616	0.00854636	0.00815857	0.00872257	0.00803402	0.00750351	0.00737917	0.00776559	0.00886476	0.00844062	0.0071501	0.00729067	0.0078942	0.00737273	0.00504906	0.00435735	0.00410624	0.00415694	0.00370913	0.00592894	0.00507691	0.00348213	0.00444754	0.00440574	0.00441473	0.0050098	0.00464291	0.00199145	0.00568899	0.00633785	0.0064049	0.00754333
TAAAGCTAGCAA	LmxM.02.0120_ATM	0.00428916	0.00355408	0.00383497	0.00420709	0.00416794	0.00409825	0.0023253	0.00229736	0.00235912	0.00234338	0.00254922	0.00271428	0.00220919	0.00191531	0.00236656	0.0022512	0.00228845	0.00212255	0.00196347	0.00224166	0.00181146	0.00195481	0.00222351	0.00196895	0.00139641	0.00132588	0.00142499	0.00143597	0.00142974	0.0013429	0.00317051	0.00251509	0.0021556	0.00183721	0.00208232	0.00158559	0.001044	0.00382031	0.00230256	0.00333359	0.00198027	0.00130015	0.000815957	0.00147677	0.00220063	0.000733346	0.00133626	0.00155325
CTGATATGCTGG	LmxM.26.2570	0.00426799	0.00422242	0.00383573	0.00350643	0.00463144	0.00423408	0.00374975	0.00352965	0.00365556	0.00375355	0.00378741	0.00385337	0.00373324	0.0039128	0.00356323	0.00379191	0.0039588	0.00394241	0.00368942	0.00380616	0.00381393	0.00397428	0.00429985	0.00409057	0.00388074	0.00381041	0.00378598	0.00374727	0.00406144	0.00411498	0.00482676	0.00395526	0.00308457	0.0033282	0.00400639	0.00262318	0.00203076	0.00490357	0.00247859	0.00371716	0.00203731	0.00220427	0.00352188	0.00244618	0.00303191	0.00194896	0.00261667	0.00379215
GATCCTTGGCAA	LmxM.31.1810	0.00426366	0.00384833	0.00355425	0.00443338	0.00452531	0.00365236	0.0040005	0.00381887	0.00415132	0.00428148	0.00476608	0.00414845	0.00470263	0.00447858	0.0044212	0.00414201	0.0048828	0.00459541	0.00446624	0.00445792	0.00476269	0.00425123	0.00395113	0.00433619	0.00377406	0.00411647	0.0037704	0.00370849	0.00426817	0.00381718	0.00543316	0.00378545	0.00615267	0.00588919	0.00480353	0.0130097	0.00935923	0.0105402	0.0112303	0.0140044	0.0131071	0.00958584	0.00757764	0.00826992	0.00570725	0.0105192	0.00673002	0.00684081
CACGCCGGCCGG	LmxM.36.4250	0.00423672	0.004531	0.00402365	0.00432023	0.00404087	0.00393432	0.00445245	0.00452178	0.00415561	0.00441657	0.00336525	0.00386096	0.00443441	0.00434041	0.00455685	0.0044625	0.0041743	0.00430736	0.0046804	0.004101	0.00394092	0.00425554	0.0040935	0.00409987	0.00462652	0.00450232	0.00450267	0.00453174	0.00443648	0.0043446	0.00464053	0.00500615	0.0042875	0.00434753	0.00559475	0.00329602	0.0030993	0.00536392	0.00259073	0.000569289	0.002836	0.00318271	0.00265578	0.00192419	0.00380197	0.00555603	0.00356337	0.00235217
GCATATAGCCAA	LmxM.08_29.2020_AMPKa	0.00423431	0.00463181	0.00475613	0.00376905	0.00441558	0.00514272	0.00224985	0.00302165	0.00240391	0.00211289	0.00256053	0.00216427	0.00188265	0.00161872	0.00201058	0.00180843	0.00165774	0.0016917	0.000854698	0.00108626	0.00123633	0.00159596	0.00169243	0.00111658	0.00125129	0.00148875	0.000927619	0.00096064	0.000953158	0.000951859	0.000486517	0.000402094	0.000526283	0.000209898	0.000454028	1.23944e-05	1.22664e-05	8.72715e-06	9.93706e-06	4.28574e-06	0.000391665	5.54672e-06	2.08952e-05	5.8486e-06	1.074e-05	1.49155e-05	1.14578e-05	2.41001e-06
GCCTGTGGTCGG	LmxM.21.0270	0.00417272	0.0042434	0.00327736	0.00447801	0.00327486	0.00296666	0.00460412	0.00432813	0.00420715	0.00425837	0.00429584	0.00425802	0.00430321	0.00414626	0.00447131	0.00499795	0.00371072	0.00388504	0.00447597	0.00452281	0.00403433	0.00408312	0.00418788	0.00403348	0.00349055	0.00410444	0.00391422	0.00391015	0.00327477	0.00411498	0.0089412	0.00873233	0.00940923	0.0080316	0.00762234	0.00489224	0.00598462	0.00965441	0.00671745	0.00474574	0.00266156	0.00251821	0.00743973	0.007726	0.00971436	0.00928242	0.00722127	0.00767468
ATTCTGAAGTCC	LmxM.27.0100_MPK14	0.00415059	0.0038207	0.00349212	0.00386143	0.0033615	0.00393432	0.00345785	0.00286698	0.0035212	0.00332516	0.00347415	0.00342702	0.00376822	0.00390208	0.00406177	0.00346755	0.00346579	0.00395461	0.00363588	0.00421245	0.00392203	0.00362406	0.00324088	0.00403747	0.00310421	0.00324202	0.00345281	0.00328967	0.00305797	0.00330507	0.00575207	0.00387676	0.00536994	0.00342833	0.00483015	0.00394584	0.00276947	0.00121744	0.00165949	0.00164215	0.000998361	0.00128351	0.0040965	0.00311584	0.00528947	0.00286129	0.00268685	0.00249316
CTCTGACACTGG	LmxM.29.2130	0.00414626	0.00395682	0.00514346	0.00370988	0.00449138	0.00401769	0.00301733	0.00306566	0.0028334	0.0027765	0.00309371	0.0027631	0.00269679	0.00262878	0.00270439	0.00273388	0.00247662	0.00251802	0.00210073	0.00240389	0.00239289	0.0023891	0.00224111	0.00219598	0.00153673	0.00174562	0.00162034	0.00155675	0.00160994	0.00158643	0.00336953	0.00350831	0.00284254	0.00288669	0.003122	0.00129521	0.00167913	0.00296178	0.00229546	0.000755718	0.00050686	0.000529157	0.00152117	0.00134664	0.00220922	1.86444e-05	0.000276419	0.000396447
CTTCAGTGTCTT	LmxM.31.1020	0.00404473	0.00370197	0.00346681	0.00374413	0.00339904	0.00371981	0.00373756	0.00318637	0.00429489	0.00429155	0.00388782	0.00442508	0.00438557	0.00449645	0.00437109	0.00430805	0.0037843	0.00443796	0.00462394	0.00488819	0.00519719	0.00480406	0.00402151	0.00515139	0.004664	0.00449139	0.00485622	0.00481982	0.0043322	0.00471476	0.00551812	0.00366851	0.00442242	0.00505081	0.00423858	0.00628749	0.00322333	0.0103275	0.00548384	0.00507717	0.00435768	0.00363643	0.0120983	0.00398729	0.00970362	0.00793505	0.00677299	0.00757828
TATTCGATCCGG	LmxM.34.2870	0.00396293	0.00502228	0.00517644	0.00379396	0.00408419	0.00602794	0.00338087	0.00325805	0.00323221	0.00345137	0.0032705	0.00403562	0.00345919	0.00318503	0.00358915	0.00320883	0.00307264	0.00353108	0.00347817	0.00352966	0.00303624	0.00352384	0.0031913	0.00357411	0.00280628	0.00290317	0.00279245	0.00258608	0.00255944	0.00319513	0.00901802	0.00746678	0.00759969	0.00661298	0.00746114	0.00449296	0.00590012	0.00756425	0.00288175	0.00397145	0.00210863	0.00275894	0.0037183	0.00241694	0.00111911	0.00342808	0.00242189	0.0018051
GACTCGACTCTT	LmxM.16.0300	0.00396052	0.00437338	0.00493177	0.00564682	0.00435565	0.0045713	0.00449589	0.00514673	0.00494649	0.0054108	0.00540321	0.00587877	0.0048207	0.00527305	0.00500442	0.00506875	0.00462211	0.00519837	0.00527421	0.00537913	0.00514996	0.00525343	0.00473335	0.005085	0.00457558	0.00495485	0.00444634	0.00467911	0.00426634	0.00496108	0.016871	0.0161735	0.0138821	0.0132404	0.0126788	0.0108185	0.00775098	0.00520683	0.00612407	0.00722361	0.0041251	0.00392264	0.00653393	0.00832987	0.00642576	0.00255552	0.00699498	0.00350174
TTACCAAGGCAA	LmxM.36.1530	0.00395379	0.00385601	0.00362021	0.00411159	0.00324237	0.00322239	0.00537541	0.00509266	0.00492194	0.00564306	0.00559343	0.00553379	0.0053207	0.00540645	0.00550209	0.00524766	0.00598445	0.00558894	0.00588944	0.00632009	0.00556767	0.00602069	0.00614264	0.00613653	0.00655631	0.00644469	0.00693557	0.00670121	0.0072118	0.00656142	0.0057125	0.00600898	0.00565728	0.00648752	0.0067838	0.00724008	0.0078382	0.00926387	0.00608006	0.00804861	0.0054087	0.00880597	0.0108237	0.00501956	0.0140931	0.00723651	0.00633759	0.00880859
GCAGCCGGCCTT	LmxM.28.0580_MPK8	0.00390038	0.00364619	0.00391167	0.00345453	0.00373115	0.00375446	0.00514219	0.00457585	0.0050465	0.00504996	0.00431988	0.00530055	0.00551895	0.0051051	0.00505971	0.00533518	0.00484391	0.00515687	0.00551465	0.00578824	0.00511428	0.0052545	0.00471096	0.00509032	0.00567695	0.00581836	0.00562924	0.00595774	0.00531829	0.00567915	0.00524693	0.0049613	0.00392498	0.00305678	0.00411879	0.00462841	0.00341959	0.000202906	0.00293995	0.00243501	0.00261	0.0026358	0.00103013	0.00941918	0.0036108	0.00236535	0.00407181	0.0044537
TTTAGTCAGTCC	LmxM.34.1860	0.0038999	0.00361242	0.00425375	0.00446348	0.00413906	0.00375634	0.00419408	0.00321529	0.00489311	0.00472882	0.0045893	0.00473969	0.00479957	0.00423917	0.00495862	0.00414587	0.00439505	0.00473333	0.00474465	0.0048233	0.0050723	0.00460146	0.00366479	0.00460439	0.0040643	0.00427933	0.00423301	0.00424809	0.00412913	0.00437243	0.00572414	0.00445187	0.00521545	0.00440544	0.00488782	0.00483203	0.00441316	0.00176507	0.00430558	0.00455431	0.00588155	0.00419221	0.00299533	0.00816465	0.00366772	0.00302785	0.00422936	0.00302095
AATAATTGGTCC	LmxM.14.1070	0.00382098	0.00316822	0.00452756	0.00379915	0.00378168	0.00275777	0.0020677	0.00167492	0.00277389	0.00307809	0.00295653	0.00323175	0.0029949	0.00299445	0.00276055	0.00192942	0.00223274	0.00287198	0.00303622	0.00376243	0.00315903	0.00273825	0.00189558	0.00256242	0.00191538	0.00215552	0.00238137	0.00211075	0.00203895	0.00226971	0.00234413	0.00144978	0.00196403	0.00122923	0.00187675	0.00136072	0.00188902	0.000771262	0.000352056	0.000335716	0.000588046	0.00052361	0.00111371	1.16972e-05	0.000859202	2.8588e-05	0.000300767	0.000443442
CCACCGGAATCC	LmxM.04.0440	0.0038128	0.00421014	0.00412029	0.00324069	0.0037658	0.00433899	0.00471082	0.00449915	0.00467039	0.0041849	0.00405329	0.00426669	0.00437027	0.00420462	0.00463548	0.0045526	0.0040429	0.00418042	0.00438641	0.0046794	0.00389159	0.00439456	0.00436224	0.00454862	0.00393071	0.00364427	0.00405444	0.00382705	0.00361139	0.00404679	0.00328457	0.00457202	0.00418966	0.00466238	0.00404632	0.00202471	0.00340051	0.00805297	0.00652297	0.00307644	0.00444545	0.00304959	0.00286264	0.00234968	0.00405114	0.00253812	0.00396296	0.00557917
CTAATCGATCGG	LmxM.15.0770	0.00379693	0.00367178	0.00385874	0.00388219	0.00403076	0.00343504	0.00310421	0.00280788	0.00324141	0.00306683	0.00335959	0.00301695	0.00312099	0.00292775	0.00336018	0.0028922	0.0031662	0.0029269	0.00296711	0.00310785	0.00272768	0.00302813	0.00276099	0.00299258	0.00211144	0.00207354	0.00219441	0.00210632	0.00237466	0.00226275	0.00428786	0.0050446	0.00361189	0.00398805	0.0038511	0.00359083	0.00260456	0.00385849	0.00225713	0.00129072	0.00168734	0.00119365	0.00175206	0.00255876	0.00237032	0.000911089	0.00262956	0.00275705
TCGCATGCATGG	LmxM.33.3940_TOR3	0.0037849	0.00273324	0.00271056	0.00237914	0.00313408	0.00251984	0.00157764	0.00138571	0.00158972	0.00135211	0.00129901	0.00152529	0.00111297	0.00101602	0.00111891	0.00103228	0.00107958	0.00115953	0.00106302	0.00086619	0.000834363	0.000836238	0.000948591	0.000796606	0.000697725	0.000611021	0.000496168	0.000536274	0.000546099	0.00050237	0.00253501	0.00206173	0.00119572	0.0016261	0.00132659	0.000386881	0.000438863	0.000858533	0.000469881	5.71431e-06	0.000173342	0.000944051	0.000896404	0.00319772	8.59202e-06	0.000796736	0.0005156	0.000419342
CATGCATATCGG	LmxM.22.1150	0.0037618	0.0043089	0.00413946	0.00593228	0.00401055	0.00491509	0.00659103	0.0071599	0.00680372	0.00641747	0.0071272	0.00667288	0.00659111	0.00643081	0.00699771	0.00722727	0.00769685	0.0066667	0.0072698	0.00668265	0.00718077	0.00750027	0.00808781	0.00756511	0.00792581	0.00729509	0.00792671	0.00784689	0.00810184	0.00831624	0.00349291	0.00481071	0.00589725	0.00617871	0.00575151	0.00419992	0.00519276	0.00666863	0.00616523	0.0101136	0.00738129	0.00777761	0.00199445	0.00347261	0.00434434	0.00755967	0.00853892	0.00687576
CCGTTAAGGCAA	LmxM.34.5190	0.00370839	0.00336422	0.00440791	0.00364448	0.00368927	0.00499846	0.00386941	0.0039685	0.00364268	0.00338856	0.00367144	0.00346282	0.00352989	0.00342564	0.00348114	0.00393478	0.00353727	0.00352742	0.00341879	0.00393595	0.00336159	0.00339452	0.00369358	0.00356747	0.00314169	0.00320595	0.00328262	0.00324756	0.00334429	0.00318678	0.00209388	0.00313505	0.00320198	0.00324859	0.0036692	0.00479928	0.00438727	0.00546647	0.00308333	0.000451431	0.00285685	0.00378175	0.00360651	0.00136857	0.0025862	0.00387306	0.00266823	0.0036102
ATGATCGGCCTT	LmxM.19.0180_MPK9	0.00364728	0.00386266	0.00414483	0.00437836	0.0037066	0.00407296	0.00554689	0.00496189	0.0056349	0.00592924	0.00512601	0.00562058	0.00600146	0.00565897	0.00587881	0.00545103	0.00536215	0.00589775	0.00659325	0.00626507	0.00651747	0.00580948	0.00519405	0.00602766	0.00625262	0.0061594	0.00660839	0.00654609	0.00575828	0.00607575	0.0073315	0.00528329	0.00622373	0.00531137	0.00585947	0.00354036	0.00801947	0.00522647	0.00397056	0.00285859	0.00590569	0.00793181	0.00604393	0.00490259	0.00667171	0.00264502	0.00442271	0.00444767
AGAGTACACTGG	LmxM.31.0260	0.00364439	0.00288676	0.00411185	0.00353134	0.00342647	0.00352684	0.00447074	0.00394964	0.00421574	0.00449537	0.00467698	0.00447824	0.0044468	0.00417127	0.00412484	0.00433894	0.00425524	0.00439524	0.00500748	0.00514212	0.00504606	0.00486332	0.00461178	0.00454862	0.00565196	0.00531883	0.00554175	0.00534502	0.0057034	0.005206	0.00598602	0.0043958	0.00482203	0.00515938	0.00482719	0.00585457	0.00556756	0.00500284	0.00487058	0.00460502	0.00245092	0.00451614	0.0064096	0.0154929	0.00882401	0.00954344	0.00846158	0.00884233
TACCGGCGCCGG	LmxM.10.0200_MPK10	0.00363285	0.00308736	0.00341082	0.00345453	0.00340409	0.00267908	0.00349062	0.00351457	0.00317392	0.00299869	0.00293461	0.0034932	0.00338557	0.00316836	0.00334549	0.00348171	0.00281931	0.00345174	0.00355313	0.00332228	0.00328602	0.00346241	0.00332087	0.00316253	0.00362798	0.00399732	0.00389744	0.00388245	0.00349339	0.00384779	0.00475343	0.00536339	0.00513512	0.00461654	0.00506677	0.00308	0.0013493	0.00476939	0.00149198	0.00111643	0.00188153	0.00214325	0.00205713	0.00204409	0.00253465	0.00273824	0.00347887	0.00232445
AGTCGATGCTGG	LmxM.14.1410	0.00361793	0.00274194	0.00337631	0.00313793	0.0038315	0.00339382	0.00500424	0.0045507	0.00504895	0.00514654	0.00531623	0.005383	0.00545846	0.00608658	0.00554702	0.0051434	0.00566384	0.00565241	0.00620873	0.00629328	0.00600321	0.00571034	0.00599068	0.00617901	0.00663416	0.00668298	0.00690441	0.00702808	0.00722278	0.00699978	0.00537613	0.00395045	0.00448525	0.00510871	0.00477691	0.00258246	0.00579654	0.00768207	0.0045895	0.0027793	0.00483382	0.00452057	0.00541812	0.00797457	0.00712601	0.00658147	0.00575897	0.00796267
ATGGGTTAATCC	LmxM.07.0880	0.00360686	0.00316668	0.00341849	0.00311302	0.00288716	0.00318305	0.00308821	0.00317254	0.00349972	0.0035041	0.00313755	0.00352032	0.00373615	0.00342445	0.00317614	0.00313804	0.00293283	0.00327598	0.00376827	0.00384143	0.00361767	0.00330831	0.00300574	0.00339487	0.00326566	0.00302122	0.00337011	0.00319327	0.00293357	0.00327723	0.00292725	0.00302772	0.00272822	0.00322446	0.00318559	0.00582801	0.0030516	0.00608282	0.00179577	0.00693075	0.00160835	0.00371408	0.00289607	0.00384253	0.00149609	0.00298434	0.00353616	0.00384758
TCCTACGTATCC	LmxM.07.0250	0.00358569	0.00312319	0.00300048	0.00293967	0.00315213	0.00334042	0.00356379	0.00292985	0.00348254	0.00353314	0.00304563	0.00369064	0.00323688	0.00316836	0.00334549	0.00340448	0.00306529	0.00329551	0.00328348	0.00339423	0.0035463	0.00309171	0.0031737	0.0035688	0.00394513	0.00400607	0.00398732	0.00400987	0.00351443	0.00408993	0.00437167	0.00463449	0.00469638	0.00470098	0.00418386	0.00294012	0.00121301	0.00350831	0.00294563	0.000866433	0.00257928	0.00394594	0.00180117	0.00428556	0.0018634	0.00216026	0.0013291	0.00247508
CTGGCTAGCCTT	LmxM.13.0780	0.00357222	0.00330332	0.00332568	0.00385831	0.00364451	0.00381254	0.00428325	0.00402006	0.00453234	0.00406402	0.00402147	0.00447064	0.00435132	0.00420343	0.00429246	0.00463884	0.00424578	0.00420361	0.00444969	0.00467658	0.00425158	0.00445167	0.00390154	0.00442117	0.00403451	0.00387709	0.00421024	0.00414505	0.00368823	0.00420126	0.00427855	0.00542907	0.00402385	0.00458638	0.00517326	0.0059192	0.00698774	0.00306214	0.00738749	0.00722646	0.0248383	0.0124912	0.00576707	0.00967213	0.00828916	0.00405329	0.00406179	0.00676851
CGTCAGTTGTCC	LmxM.03.0350	0.00353902	0.00398701	0.0041548	0.00365902	0.00419176	0.00397741	0.00315757	0.00265824	0.00310705	0.0029904	0.00314958	0.00348018	0.00288266	0.00284795	0.00293422	0.00294368	0.00282772	0.00305506	0.00285711	0.0029047	0.00293549	0.00299795	0.00296575	0.00287575	0.00279955	0.00283212	0.00286435	0.00283538	0.00285764	0.00302814	0.004303	0.00619321	0.00550692	0.00462016	0.00422083	0.00352177	0.00523637	0.00881333	0.00338428	0.00350073	0.00413058	0.00520282	0.00133311	0.0032255	0.00281818	0.00238027	0.00324255	0.00470916
ATCAAGGTTCAA	LmxM.27.0890_PI3,5K	0.00352506	0.00327518	0.00339701	0.00450189	0.00306116	0.00392495	0.00392123	0.00374342	0.00463971	0.00485739	0.00445494	0.00423415	0.0042449	0.00457625	0.00435985	0.0040429	0.00445602	0.00480657	0.00471058	0.00443535	0.00515941	0.00431805	0.00439423	0.00485399	0.00441797	0.00465207	0.00458417	0.00443091	0.00460663	0.00476069	0.00622229	0.00513111	0.00779537	0.00721493	0.00705296	0.00369795	0.00269587	0.0012698	0.00399044	0.00549074	0.00273726	0.00385053	4.28351e-05	0.00328691	0.0027473	0.00147788	0.00282721	0.00193524
ACAATATGCCAA	LmxM.31.1290	0.00350822	0.0031846	0.00304036	0.00362268	0.00314418	0.00240743	0.00424438	0.00426275	0.00460228	0.00489295	0.00457586	0.00497618	0.00497887	0.00544219	0.00515475	0.00467359	0.00504048	0.00502138	0.00520509	0.00627494	0.00585313	0.00511657	0.005434	0.00556164	0.00618919	0.00663051	0.00615656	0.00596882	0.00662728	0.00617456	0.00404693	0.00249426	0.00303308	0.003099	0.00287945	0.00252225	0.00609638	0.00259633	0.00367103	0.00479574	0.00278883	0.00340014	0.00594155	0.00484118	0.00120933	0.00281282	0.00171437	0.00368009
TTACAGTCATCC	LmxM.26.2440_AUR3	0.0034168	0.00341079	0.00390937	0.00336214	0.00389864	0.00256199	0.00515896	0.00447903	0.00522872	0.00578941	0.00597528	0.00531248	0.00565671	0.00527305	0.00546839	0.00516013	0.00579944	0.00573663	0.00610749	0.00620441	0.00643141	0.00597759	0.00592029	0.00568246	0.00640158	0.00632336	0.00676419	0.00699594	0.00678919	0.00637912	0.00332065	0.003095	0.00448834	0.00494104	0.0050091	0.00492942	0.00489973	0.0069719	0.00274547	0.0026943	0.00411961	0.00397811	0.00521231	0.00676245	0.00482872	0.00857766	0.00371519	0.00612504
GTGGCATGCCAA	LmxM.21.0150	0.00340621	0.00384987	0.00465642	0.00305074	0.00450799	0.00349405	0.00445626	0.00443627	0.00385804	0.00385902	0.00429089	0.00364616	0.00396064	0.00429396	0.00393389	0.00430161	0.00430149	0.00352864	0.00378579	0.00372575	0.00363551	0.00420274	0.00510127	0.00427114	0.00485236	0.00468705	0.00456619	0.00468686	0.0048966	0.00471476	0.00267002	0.00272174	0.00283328	0.00358032	0.00309094	0.00202559	0.00152784	0.0056061	0.0056116	0.00349287	0.00380365	0.00542025	0.00514962	0.00231458	0.00262379	0.00673684	0.00505002	0.00383915
TATGTCACATGG	LmxM.33.3590_PI4K	0.00332923	0.00270765	0.00258707	0.00284936	0.00327486	0.00247487	0.00397154	0.00320901	0.0044403	0.00437687	0.00438494	0.00366461	0.00404373	0.00350782	0.00375763	0.00347012	0.00426785	0.00379594	0.00391428	0.00426183	0.00410989	0.00405403	0.00386315	0.00377724	0.00390284	0.00397546	0.00387467	0.00392234	0.00391142	0.00365436	0.00603141	0.00688206	0.00748434	0.00627642	0.00625287	0.00226197	0.00190129	0.000626173	0.00166233	0.00143929	0.00274714	0.003135	0.00100506	0.00575649	0.00194072	0.00166681	0.00201514	0.00148698
AGGTCGAAGTGG	LmxM.26.2510	0.00331383	0.0032936	0.00306107	0.00378254	0.00359542	0.00344815	0.00363924	0.00377108	0.00357887	0.00324162	0.00394298	0.00362664	0.00367493	0.00372699	0.0037896	0.00421409	0.00388627	0.00376177	0.00414013	0.00414897	0.00387585	0.00399691	0.00480854	0.00410916	0.00497922	0.00484007	0.00497487	0.00507355	0.0051326	0.00478573	0.00310067	0.00246062	0.0040599	0.00322929	0.00311904	0.00653892	0.00382438	0.0039654	0.0061993	0.00745218	0.00438621	0.0050697	0.00931821	0.0100669	0.00601442	0.00750623	0.00576184	0.00600695
AGGGAAGAGGCC	LmxM.13.1640_MPK7	0.0033018	0.00486568	0.0046058	0.0038116	0.00385099	0.00426874	0.00592186	0.00607473	0.00604168	0.00586348	0.00558212	0.00604258	0.00675	0.00731342	0.00632378	0.00593628	0.00613267	0.00695719	0.00742556	0.00746983	0.00743895	0.00611122	0.00622742	0.006807	0.00824008	0.00865267	0.0075408	0.00757543	0.00743591	0.00806714	0.00497108	0.00328083	0.00452747	0.00425103	0.00531819	0.00471694	0.00906757	0.0072108	0.00595656	0.00451859	0.00540541	0.00445956	0.00723496	0.00554886	0.00454089	0.00644971	0.00754782	0.00862302
AACTGCATGCGG	LmxM.08_29.2720	0.00327004	0.00277776	0.00202563	0.00281926	0.00310448	0.00250766	0.00364915	0.0036642	0.00402308	0.00376777	0.00401369	0.00384577	0.00408601	0.00435351	0.00404881	0.00439686	0.00433828	0.00411329	0.00451004	0.00480919	0.00475954	0.00419951	0.00491411	0.00447427	0.00603062	0.00574294	0.00563523	0.00564639	0.00609582	0.00563183	0.00358486	0.00415871	0.00553369	0.00520039	0.005086	0.00682045	0.00585923	0.00622464	0.00670893	0.00539146	0.00379706	0.00538808	0.0072172	0.00990022	0.0064612	0.00433793	0.00625022	0.0062118
CCTAAGGTTCGG	LmxM.11.0510	0.00301791	0.00299116	0.00355271	0.00407111	0.00347196	0.00254045	0.00406452	0.00412568	0.00450963	0.0036232	0.00398116	0.0037655	0.00359038	0.00388541	0.00417236	0.00379448	0.00374856	0.00384232	0.00413039	0.00338858	0.00461156	0.0039495	0.00387594	0.00365775	0.003899	0.00393283	0.00429653	0.00433895	0.00394253	0.0043933	0.00466381	0.00462649	0.00701573	0.00568171	0.00579292	0.00426543	0.00483431	0.006529	0.00811857	0.00465788	0.00571699	0.00614133	0.00927015	0.00591732	0.00603805	0.0070426	0.00667846	0.0058274
GTAAATTGGTGG	LmxM.33.2190	0.00300203	0.00238781	0.00313163	0.00341716	0.00209227	0.00285707	0.00282451	0.0022961	0.00366293	0.00352603	0.00344586	0.0032925	0.00344898	0.00327437	0.00294545	0.00297844	0.00314938	0.00353962	0.00350348	0.00419693	0.00381918	0.00346133	0.00320569	0.00355286	0.00321184	0.00318627	0.00358344	0.00337055	0.00366353	0.00356251	0.00303782	0.00355957	0.00358305	0.00255134	0.00271529	0.00285248	0.00335689	0.00550792	0.00339989	0.00145358	0.00157544	0.00251599	0.00472858	0.0025997	0.00617659	0.0038569	0.00487386	0.00348367
TTATCAGTCCTT	LmxM.31.0810_RDK1	0.00296787	0.00263652	0.00372375	0.00294174	0.00283374	0.00277463	0.00375128	0.00350073	0.0048612	0.00410965	0.00388924	0.00419075	0.00458892	0.00437019	0.00454735	0.0039631	0.00393988	0.00471136	0.00520217	0.00468081	0.00624145	0.0050379	0.00392233	0.00518989	0.00572981	0.00613754	0.00649334	0.00653058	0.0053933	0.00654612	0.0109455	0.00782562	0.0107903	0.00772399	0.0101247	0.00954101	0.0154488	0.00345268	0.0126868	0.00804361	0.00681189	0.0087505	0.0108759	0.00697007	0.0128483	0.0142654	0.0173714	0.0114861
CGAAGTCGATCC	LmxM.34.2320	0.00295439	0.00257971	0.0028954	0.00303932	0.00349795	0.00207207	0.00365448	0.00386665	0.00407033	0.00382939	0.00388358	0.00364074	0.00387682	0.00400213	0.00390192	0.00383438	0.00436561	0.00386551	0.00431632	0.00409677	0.00420435	0.00414563	0.00438623	0.00411182	0.00490907	0.00533523	0.00470881	0.00499599	0.00537409	0.00473424	0.00339631	0.00223635	0.0030959	0.00336319	0.002946	0.00238238	0.00438999	0.00631082	0.00147494	0.0052086	0.00621617	0.00421107	0.00650363	0.00392149	0.00342392	0.00759945	0.00463897	0.00612625
GACATCGGCCAA	LmxM.27.2470	0.00286008	0.00235403	0.00268294	0.00273206	0.00261642	0.00212734	0.002714	0.00263309	0.00279597	0.00271369	0.00286106	0.00201673	0.00238193	0.00275504	0.00245987	0.00272744	0.00305057	0.0019114	0.00275781	0.00277915	0.00256606	0.00284601	0.00309052	0.00232211	0.00339637	0.00347156	0.00336891	0.00346362	0.00405229	0.00253133	0.00210785	0.00386235	0.0038292	0.00345245	0.002631	0.00270728	0.00226791	0.0030905	0.0033786	0.00426074	0.00324522	0.00385164	0.00294936	3.65538e-05	0.004499	0.0035387	0.00471631	0.00326315
GATTACGATCGG	LmxM.11.0060_EF2aK1	0.00284469	0.00216776	0.00253031	0.00287739	0.00268429	0.00204959	0.00298151	0.00248094	0.00310827	0.00312134	0.00317008	0.0029562	0.00340161	0.00300398	0.00341029	0.0030325	0.00305057	0.00343832	0.00326985	0.00354376	0.00362397	0.00321132	0.00304733	0.00315854	0.00308306	0.00279386	0.00296143	0.00298275	0.00316225	0.00308797	0.00334626	0.00118866	0.0024141	0.00287946	0.00247423	0.00349787	0.00207029	0.00468866	0.00161406	0.0037293	0.00284588	0.00308176	0.00212609	0.00377527	0.00592528	0.00447838	0.00304634	0.00494896
TGTTAATGCCAA	LmxM.26.2060	0.00277829	0.00267592	0.00264153	0.00294382	0.00357737	0.00323457	0.00266827	0.00259537	0.00280824	0.00261534	0.0029735	0.00281951	0.00297449	0.00293252	0.00278474	0.00241467	0.00283402	0.00279752	0.00256507	0.00289765	0.00262693	0.00268221	0.0027178	0.00281999	0.0022085	0.00217519	0.00230826	0.00228803	0.00235179	0.00226693	0.00230804	0.00245742	0.00193005	0.0031738	0.00301847	0.00422825	0.00436001	0.00401885	0.00156154	0.00238501	0.00259135	0.00343009	0.00345606	0.00803013	0.000857054	0.00585806	0.00358056	0.00265945
CACCGATGCCAA	LmxM.34.4620	0.00270034	0.00305819	0.0030534	0.00326042	0.00390442	0.00236621	0.00397001	0.00422377	0.00402799	0.00397337	0.00395288	0.0034357	0.00417639	0.00399618	0.00453612	0.00416131	0.00444025	0.00373735	0.0041119	0.00356069	0.00390839	0.00422429	0.00461338	0.00387947	0.00483699	0.00420063	0.00412395	0.00434449	0.00466151	0.0038464	0.0046126	0.0065136	0.00480349	0.00403631	0.00431105	0.00288435	0.00480024	0.00587446	0.00146926	0.00482288	0.00495121	0.00521391	0.00344248	0.000690135	0.00224681	0.00222241	0.00274557	0.00282092
GAAGGAACCCGG	LmxM.08_29.2490	0.00269167	0.00234789	0.00299204	0.00272168	0.00286334	0.00292545	0.00206465	0.00187485	0.00221616	0.00225924	0.00247638	0.00219247	0.00220991	0.00209397	0.00214537	0.00210576	0.00216126	0.00225926	0.00210657	0.00220498	0.00229004	0.0020324	0.00217552	0.00195567	0.00168088	0.00186367	0.00194393	0.00195674	0.00185966	0.00189815	0.00206246	0.00188231	0.00183221	0.00173829	0.0017821	0.0011394	0.00191492	0.00106471	0.000363412	0.00123786	0.000810757	0.000592389	0.000598647	0.00209819	0.00100956	0.00185325	0.00170435	0.00142311
TAGTTGGTTCAA	LmxM.34.0560_PI4P5K	0.00261276	0.00277315	0.00333949	0.00337667	0.00301279	0.00368608	0.0012804	0.00130146	0.00159156	0.00161222	0.00161297	0.00145044	0.00150437	0.00126377	0.00113619	0.00112367	0.00134658	0.00133529	0.00116718	0.00158143	0.00112298	0.00126513	0.00109896	0.00123474	0.000856299	0.00105371	0.00100792	0.000952884	0.00104555	0.000949076	0.00109641	0.00113419	0.00133682	0.00100727	0.00116539	0.00229207	0.001397	0.00200943	0.0014139	1.28572e-05	0.000298411	0.000914099	0.000757451	7.31075e-06	0.000470413	1.74014e-05	0.000413913	0.000459107
GTTTCTCAGTGG	LmxM.28.1650	0.00245783	0.00289137	0.00211767	0.00211341	0.00235435	0.0025929	0.00247316	0.00212634	0.00242784	0.00227701	0.00278752	0.00261881	0.00260714	0.00269787	0.00269575	0.00235804	0.00252602	0.00270842	0.00286489	0.00324751	0.00325034	0.00259385	0.00246666	0.00284654	0.00243147	0.00229215	0.00257912	0.00250963	0.00258688	0.00253551	0.00340329	0.00164682	0.00237085	0.00242588	0.00265022	0.00144217	0.00241102	0.000625082	0.00194057	0.00167429	0.00184532	0.0019114	0.00283234	2.33944e-05	0.00291055	0.00145302	0.00216409	0.00215816
ATAATATATCTT	LmxM.24.1730	0.00243665	0.00234943	0.00268524	0.00244869	0.00298318	0.00222195	0.00159441	0.00135301	0.0017922	0.00183856	0.00228192	0.00185617	0.0018812	0.00202608	0.00193368	0.00178011	0.00167981	0.00174296	0.0019255	0.00237144	0.00225225	0.00198068	0.00177881	0.001957	0.00156171	0.0015434	0.0018085	0.00166755	0.00162275	0.00166714	0.0018029	0.00150265	0.00167669	0.00117615	0.00134582	0.00179541	0.00215343	0.00161998	0.00142526	0.000154286	5.81463e-05	0.000167511	0.00273727	0.00110392	0.00164322	0.00253315	0.0028802	0.00222082
CTTCCAACCCGG	LmxM.26.2110	0.00235052	0.00208076	0.00183235	0.00220787	0.00215075	0.00172454	0.00161117	0.0015542	0.00171734	0.00149253	0.00164904	0.00161099	0.00161443	0.00177833	0.00179717	0.00193585	0.0017576	0.00169048	0.00168506	0.0018142	0.00169706	0.00146449	0.00175801	0.00163172	0.0012907	0.00126139	0.00135547	0.00126867	0.00131539	0.00129559	0.00150843	0.00230523	0.00183633	0.00137881	0.00152772	0.000599356	0.00319062	1.09089e-05	0.00064165	0.000744289	0.00054855	0.000316163	0.000486858	0.00130424	0.000456451	0.000387803	0.00134772	0.00141829
CTTCTTCAGCAA	LmxM.22.0950	0.00234283	0.00289802	0.00285475	0.00318256	0.00312252	0.00290578	0.00248535	0.00259411	0.00258123	0.00232086	0.00261286	0.00272838	0.00257799	0.00247394	0.0026033	0.00240952	0.00257227	0.00220677	0.00257967	0.002892	0.00270355	0.00263803	0.0027114	0.00259826	0.00248433	0.00251951	0.00257792	0.00255838	0.00263628	0.00251881	0.00249194	0.00223475	0.00280547	0.00299647	0.00217549	0.00251783	0.00101674	0.00290505	0.00181706	0.00211644	0.00497425	0.00228081	0.000907896	0.00133933	0.00260016	0.00268728	0.00110997	0.00187378
CATAGCTTCCGG	LmxM.34.4000	0.00176253	0.00206336	0.00250347	0.00226599	0.00213054	0.00191751	0.00283365	0.0027274	0.0025843	0.00315571	0.0030131	0.00279456	0.00276968	0.00306949	0.00308974	0.00302735	0.00261958	0.00304408	0.00331853	0.00357762	0.00362397	0.00312619	0.00344884	0.00312004	0.0034079	0.00383118	0.00405444	0.00396444	0.00404772	0.00373646	0.00260251	0.00193358	0.00252018	0.00255375	0.0026798	0.00242664	0.00164506	0.00738317	0.00209388	0.00177858	0.00125837	0.0016862	0.00540454	0.00654459	0.0044947	0.00468968	0.00485953	0.00296552
TAGGATCGATCC	LmxM.02.0360_CK2A2	0.000709247	0.000405303	0.00057141	0.000812768	0.000843262	0.000565793	0.00050835	0.00053693	0.000424581	0.000406462	0.00049358	0.000514216	0.000447522	0.000302542	0.000449291	0.00037327	0.000463577	0.000372271	0.000245312	0.000292022	0.00038832	0.000403032	0.000337525	0.000288106	0.000338291	0.000333384	0.000323588	0.000301377	0.000290887	0.000336769	0.000288651	0.000110536	0.000373856	0.000531982	0.000303178	0.000828652	0.000622858	7.63625e-06	0.00114276	1.42858e-06	0.000992875	0.000724401	0.000558946	5.8486e-06	0.000617552	1.36725e-05	0.000143222	0.000655523
TAAGAGAAGTCC	LmxM.31.3250_MPK6	0.000648138	0.000598231	0.000451759	0.000716233	0.000381923	0.000435585	0.000471005	0.000513038	0.000590241	0.000482303	0.000508429	0.000620531	0.000547376	0.000599129	0.000437195	0.000462082	0.000417325	0.000556575	0.000681422	0.00051915	0.000601371	0.000602393	0.000350323	0.000565591	0.000562217	0.0006143	0.000655566	0.000631563	0.000562564	0.000559426	0.00052609	0.000373259	0.000404754	0.000487348	0.000499874	0.00130849	0.000685553	1.30907e-05	0.000577769	0.00056786	0.000432257	0.000199682	0.00120043	4.38645e-06	0.000887127	0.00257665	0.000541381	0.000559122
		1	1	1	1	1	1	1	1	1	1	1	1	1	1	1	1	1	1	1	1	1	1	1	1	1	1	1	1	1	1	1	1	1	1	1	1	1	1	1	1	1	1	1	1	1	1	1	1
