# Supplementary material for: Systematic functional analysis of Leishmania protein kinases identifies regulators of differentiation or survival
Source: Nat Commun. 2021 Feb 23;12:1244. doi: 10.1038/s41467-021-21360-8 (PMC7902614; doi:10.1038/s41467-021-21360-8)
Supplement: Supplementary file 13 — Supplementary Software [file 41467_2021_21360_MOESM13_ESM.zip › Leish_clustering_code_v3/packrat/packrat.lock]

PackratFormat: 1.4
PackratVersion: 0.5.0
RVersion: 3.6.3
Repos: CRAN=https://cloud.r-project.org

Package: BH
Source: CRAN
Version: 1.72.0-3
Hash: fc53be86f0b712d3de03fef95893d710

Package: MASS
Source: CRAN
Version: 7.3-51.5
Hash: be4bb419f1da59af6a9962ea3706eb05

Package: Matrix
Source: CRAN
Version: 1.2-18
Hash: 54974505e2addac3ec63f9d4bf8ff98a
Requires: lattice

Package: R6
Source: CRAN
Version: 2.4.1
Hash: b488861d8c3dfac497e041ec911df9fb

Package: RColorBrewer
Source: CRAN
Version: 1.1-2
Hash: c0d56cd15034f395874c870141870c25

Package: Rcpp
Source: CRAN
Version: 1.0.4.6
Hash: 8b95553bc32a59321b8981aa02bfbf72

Package: assertthat
Source: CRAN
Version: 0.2.1
Hash: 622be49032fe50bd42e96aaef613e209

Package: backports
Source: CRAN
Version: 1.1.6
Hash: 9bcc452d2494e85b970cdcc2889932ff

Package: callr
Source: CRAN
Version: 3.4.3
Hash: e9b50bc56e655025fde6f2f4b65154de
Requires: R6, processx

Package: cellranger
Source: CRAN
Version: 1.1.0
Hash: be9d203e7849f73818b36f93e9273c2c
Requires: rematch, tibble

Package: cli
Source: CRAN
Version: 2.0.2
Hash: 6fc0b39f0fdbe3a025062807019e1180
Requires: assertthat, crayon, fansi, glue

Package: colorspace
Source: CRAN
Version: 1.4-1
Hash: 60a56e9998b8b58ee378db3dc91b27a5

Package: crayon
Source: CRAN
Version: 1.3.4
Hash: ff2840dd9b0d563fc80377a5a45510cd

Package: desc
Source: CRAN
Version: 1.2.0
Hash: a0a3ca939997679a52816bae4ed6aaae
Requires: R6, assertthat, crayon, rprojroot

Package: digest
Source: CRAN
Version: 0.6.25
Hash: ec0a673866797c8c1fc1daa359fb4cad

Package: ellipsis
Source: CRAN
Version: 0.3.0
Hash: 30b58109e4d7c6184a9c2e32f9ae38c6
Requires: rlang

Package: evaluate
Source: CRAN
Version: 0.14
Hash: 18306cc3bc1aec7b7360eea8a0eb0ee1

Package: fansi
Source: CRAN
Version: 0.4.1
Hash: fc0a252b8e427847d13e89f56ab4665e

Package: farver
Source: CRAN
Version: 2.0.3
Hash: 29a358c21cb8de2e424cbec6b6be6553

Package: fastmap
Source: CRAN
Version: 1.0.1
Hash: d272cd728e4095b3964181b44763f46c

Package: ggplot2
Source: CRAN
Version: 3.3.0
Hash: 0c4c6d28acdded392fce8d3d65f088de
Requires: MASS, digest, glue, gtable, isoband, mgcv, rlang, scales,
    tibble, withr

Package: glue
Source: CRAN
Version: 1.4.0
Hash: 21e4ea62a77239a9fc736d5b01338163

Package: gtable
Source: CRAN
Version: 0.3.0
Hash: a9e7b0666eb933a0cb36779240b4462e

Package: hms
Source: CRAN
Version: 0.5.3
Hash: a0709e1b17b4bc1c27f5235177543e07
Requires: pkgconfig, rlang, vctrs

Package: htmltools
Source: CRAN
Version: 0.4.0
Hash: 140efd8a56fc8404e81f7ac44731ce47
Requires: Rcpp, digest, rlang

Package: httpuv
Source: CRAN
Version: 1.5.2
Hash: b36f5b509d9c90201933b9c724347119
Requires: BH, R6, Rcpp, later, promises

Package: isoband
Source: CRAN
Version: 0.2.1
Hash: d2c6d55af5a6470b2edef34d03d53068
Requires: Rcpp, testthat

Package: jsonlite
Source: CRAN
Version: 1.6.1
Hash: bfde5e6072ca0f5226f49e457a9ba62d

Package: labeling
Source: CRAN
Version: 0.3
Hash: ecf589b42cd284b03a4beb9665482d3e

Package: later
Source: CRAN
Version: 1.0.0
Hash: 074cadbb9efd565454f7df6a2a56a672
Requires: BH, Rcpp, rlang

Package: lattice
Source: CRAN
Version: 0.20-41
Hash: ff87ada677a6e2aacdcc1f9412f68366

Package: lifecycle
Source: CRAN
Version: 0.2.0
Hash: df8649860c43571aab68cc73a2a02807
Requires: glue, rlang

Package: magrittr
Source: CRAN
Version: 1.5
Hash: bdc4d48c3135e8f3b399536ddf160df4

Package: mgcv
Source: CRAN
Version: 1.8-31
Hash: d3857a1a1e5f3586c3db8d0dbe4cc528
Requires: Matrix, nlme

Package: mime
Source: CRAN
Version: 0.9
Hash: f3388735b4ddea072aff3be44f7f4968

Package: munsell
Source: CRAN
Version: 0.5.0
Hash: 38d0efee9bb99bef143bde41c4ce715c
Requires: colorspace

Package: nlme
Source: CRAN
Version: 3.1-144
Hash: 444bb59564e70b6563f1a1c3f79d77a0
Requires: lattice

Package: pillar
Source: CRAN
Version: 1.4.3
Hash: 64ebcd61a33f2bd9059ffa8a323fd620
Requires: cli, crayon, fansi, rlang, utf8, vctrs

Package: pkgbuild
Source: CRAN
Version: 1.0.6
Hash: f41de345bf0dda984cce64a7ea668ea4
Requires: R6, callr, cli, crayon, desc, prettyunits, rprojroot, withr

Package: pkgconfig
Source: CRAN
Version: 2.0.3
Hash: 5ff5f2361851a49534c96caa2a8071c7

Package: pkgload
Source: CRAN
Version: 1.0.2
Hash: 41eb2db35be61f6f9e8864cf87a1ecb0
Requires: desc, pkgbuild, rlang, rprojroot, rstudioapi, withr

Package: praise
Source: CRAN
Version: 1.0.0
Hash: 77da8f1df873a4b91e5c4a68fe2fb1b6

Package: prettyunits
Source: CRAN
Version: 1.1.1
Hash: 20669cd8bb8b3207f6371edf8cf510af

Package: processx
Source: CRAN
Version: 3.4.2
Hash: e1671b1ca2f6c66f29ffb2828e98dc02
Requires: R6, ps

Package: progress
Source: CRAN
Version: 1.2.2
Hash: 209280eb751acf5899f7c69366e14bd3
Requires: R6, crayon, hms, prettyunits

Package: promises
Source: CRAN
Version: 1.1.0
Hash: 3aad74d60d080359e7947b795cf53cf0
Requires: R6, Rcpp, later, magrittr, rlang

Package: ps
Source: CRAN
Version: 1.3.2
Hash: 6e8ed574a4550ce4f72cdafa9227152b

Package: readxl
Source: CRAN
Version: 1.3.1
Hash: ea27b2cd7e0e03266f819c5731d70333
Requires: Rcpp, cellranger, progress, tibble

Package: rematch
Source: CRAN
Version: 1.0.1
Hash: ad4faf59e7611117ff165817074c50c7

Package: rlang
Source: CRAN
Version: 0.4.5
Hash: 99d62d0aaf54a9938784f4485efa9933

Package: rprojroot
Source: CRAN
Version: 1.3-2
Hash: a25c3f70c166fb3fbabc410eb32b6366
Requires: backports

Package: rstudioapi
Source: CRAN
Version: 0.11
Hash: f8674fe40760ccfc1bf3e92da4c9f4d0

Package: scales
Source: CRAN
Version: 1.1.0
Hash: fa53af4e3ceba05fc79a31bde5962445
Requires: R6, RColorBrewer, farver, labeling, lifecycle, munsell,
    viridisLite

Package: shiny
Source: CRAN
Version: 1.4.0.2
Hash: 42d22fabaa1b11b7b7e4a9f623b4641a
Requires: R6, crayon, digest, fastmap, htmltools, httpuv, jsonlite,
    later, mime, promises, rlang, sourcetools, xtable

Package: sourcetools
Source: CRAN
Version: 0.1.7
Hash: d093478ac90064e670cd4bf1a99b47b6

Package: testthat
Source: CRAN
Version: 2.3.2
Hash: 5a3a20ddc31b2aa228dab6d29bd43948
Requires: R6, cli, crayon, digest, ellipsis, evaluate, magrittr,
    pkgload, praise, rlang, withr

Package: tibble
Source: CRAN
Version: 3.0.0
Hash: 2a6d1094f2ebc4c8ebc01ef0b2b1a10a
Requires: cli, crayon, ellipsis, fansi, lifecycle, magrittr, pillar,
    pkgconfig, rlang, vctrs

Package: utf8
Source: CRAN
Version: 1.1.4
Hash: f3f97ce59092abc8ed3fd098a59e236c

Package: vctrs
Source: CRAN
Version: 0.2.4
Hash: e06451edcd80df3a07b71fe7f5d10739
Requires: digest, ellipsis, glue, rlang

Package: viridisLite
Source: CRAN
Version: 0.3.0
Hash: 78bb072c4f9e729a283d4c40ec93f9c6

Package: withr
Source: CRAN
Version: 2.1.2
Hash: d534108bcd5f34ec73e9eb523751ba20

Package: xtable
Source: CRAN
Version: 1.8-4
Hash: dc0d47261b678d26032363bebd050540
