# Supplementary material for: Systematic functional analysis of Leishmania protein kinases identifies regulators of differentiation or survival
Source: Nat Commun. 2021 Feb 23;12:1244. doi: 10.1038/s41467-021-21360-8 (PMC7902614; doi:10.1038/s41467-021-21360-8)
Supplement: Supplementary file 13 — Supplementary Software [file 41467_2021_21360_MOESM13_ESM.zip › Leish_clustering_code_v3/packrat/desc/utf8]

Package: utf8
Version: 1.1.4
Title: Unicode Text Processing
Authors@R: c(
  person(c("Patrick", "O."), "Perry",
         role = c("aut", "cph", "cre"),
         email = "patperry@gmail.com"),
  person("Unicode, Inc.",
         role = c("cph", "dtc"),
         comment = "Unicode Character Database"))
Depends: R (>= 2.10)
Suggests: knitr, rmarkdown, testthat
Description: Process and print 'UTF-8' encoded international text (Unicode). Input, validate, normalize, encode, format, and display.
License: Apache License (== 2.0) | file LICENSE
URL: https://github.com/patperry/r-utf8
BugReports: https://github.com/patperry/r-utf8/issues
LazyData: Yes
Encoding: UTF-8
VignetteBuilder: knitr, rmarkdown
NeedsCompilation: yes
Packaged: 2018-05-24 15:00:57 UTC; ptrck
Author: Patrick O. Perry [aut, cph, cre],
  Unicode, Inc. [cph, dtc] (Unicode Character Database)
Maintainer: Patrick O. Perry <patperry@gmail.com>
Repository: CRAN
Date/Publication: 2018-05-24 17:09:15 UTC
Built: R 3.6.3; x86_64-pc-linux-gnu; 2020-04-14 16:25:41 UTC; unix
