# Supplementary material for: Systematic functional analysis of Leishmania protein kinases identifies regulators of differentiation or survival
Source: Nat Commun. 2021 Feb 23;12:1244. doi: 10.1038/s41467-021-21360-8 (PMC7902614; doi:10.1038/s41467-021-21360-8)
Supplement: Supplementary file 13 — Supplementary Software [file 41467_2021_21360_MOESM13_ESM.zip › Leish_clustering_code_v3/packrat/desc/tibble]

Package: tibble
Title: Simple Data Frames
Version: 3.0.0
Authors@R: 
    c(person(given = "Kirill",
             family = "M\u00fcller",
             role = c("aut", "cre"),
             email = "krlmlr+r@mailbox.org"),
      person(given = "Hadley",
             family = "Wickham",
             role = "aut",
             email = "hadley@rstudio.com"),
      person(given = "Romain",
             family = "Francois",
             role = "ctb",
             email = "romain@r-enthusiasts.com"),
      person(given = "Jennifer",
             family = "Bryan",
             role = "ctb",
             email = "jenny@rstudio.com"),
      person(given = "RStudio",
             role = "cph"))
Description: Provides a 'tbl_df' class (the 'tibble') that
    provides stricter checking and better formatting than the traditional
    data frame.
License: MIT + file LICENSE
URL: https://tibble.tidyverse.org/, https://github.com/tidyverse/tibble
BugReports: https://github.com/tidyverse/tibble/issues
Depends: R (>= 3.1.0)
Imports: cli, crayon (>= 1.3.4), ellipsis (>= 0.2.0), fansi (>= 0.4.0),
        lifecycle (>= 0.2.0), magrittr, methods, pillar (>= 1.4.3),
        pkgconfig, rlang (>= 0.4.3), utils, vctrs (>= 0.2.4)
Suggests: bench, bit64, blob, covr, dplyr, evaluate, hms, htmltools,
        import, knitr, mockr, nycflights13, purrr, rmarkdown, testthat
        (>= 2.1.0), tidyr, withr
VignetteBuilder: knitr
RdMacros: lifecycle
Encoding: UTF-8
LazyData: yes
RoxygenNote: 7.1.0
NeedsCompilation: yes
Packaged: 2020-03-29 13:30:48 UTC; kirill
Author: Kirill Müller [aut, cre],
  Hadley Wickham [aut],
  Romain Francois [ctb],
  Jennifer Bryan [ctb],
  RStudio [cph]
Maintainer: Kirill Müller <krlmlr+r@mailbox.org>
Repository: CRAN
Date/Publication: 2020-03-30 07:10:02 UTC
Built: R 3.6.3; x86_64-pc-linux-gnu; 2020-04-14 16:30:32 UTC; unix
