# Supplementary material for: Systematic functional analysis of Leishmania protein kinases identifies regulators of differentiation or survival
Source: Nat Commun. 2021 Feb 23;12:1244. doi: 10.1038/s41467-021-21360-8 (PMC7902614; doi:10.1038/s41467-021-21360-8)
Supplement: Supplementary file 13 — Supplementary Software [file 41467_2021_21360_MOESM13_ESM.zip › Leish_clustering_code_v3/packrat/desc/sourcetools]

Package: sourcetools
Type: Package
Title: Tools for Reading, Tokenizing and Parsing R Code
Version: 0.1.7
Author: Kevin Ushey
Maintainer: Kevin Ushey <kevinushey@gmail.com>
Description: Tools for the reading and tokenization of R code. The
    'sourcetools' package provides both an R and C++ interface for the tokenization
    of R code, and helpers for interacting with the tokenized representation of R
    code.
License: MIT + file LICENSE
LazyData: TRUE
Depends: R (>= 3.0.2)
Suggests: testthat
RoxygenNote: 5.0.1
BugReports: https://github.com/kevinushey/sourcetools/issues
Encoding: UTF-8
NeedsCompilation: yes
Packaged: 2018-04-25 03:19:22 UTC; kevin
Repository: CRAN
Date/Publication: 2018-04-25 03:38:09 UTC
Built: R 3.6.3; x86_64-pc-linux-gnu; 2020-04-28 09:27:56 UTC; unix
