# Supplementary material for: Systematic functional analysis of Leishmania protein kinases identifies regulators of differentiation or survival
Source: Nat Commun. 2021 Feb 23;12:1244. doi: 10.1038/s41467-021-21360-8 (PMC7902614; doi:10.1038/s41467-021-21360-8)
Supplement: Supplementary file 13 — Supplementary Software [file 41467_2021_21360_MOESM13_ESM.zip › Leish_clustering_code_v3/packrat/desc/scales]

Package: scales
Title: Scale Functions for Visualization
Version: 1.1.0
Authors@R: 
    c(person(given = "Hadley",
             family = "Wickham",
             role = c("aut", "cre"),
             email = "hadley@rstudio.com"),
      person(given = "Dana",
             family = "Seidel",
             role = "aut"),
      person(given = "RStudio",
             role = "cph"))
Description: Graphical scales map data to aesthetics, and
    provide methods for automatically determining breaks and labels for
    axes and legends.
License: MIT + file LICENSE
URL: https://scales.r-lib.org, https://github.com/r-lib/scales
BugReports: https://github.com/r-lib/scales/issues
Depends: R (>= 3.2)
Imports: farver (>= 2.0.0), labeling, munsell (>= 0.5), R6,
        RColorBrewer, viridisLite, lifecycle
Suggests: bit64, covr, dichromat, hms, testthat (>= 2.1.0), ggplot2
Encoding: UTF-8
LazyLoad: yes
RoxygenNote: 6.1.1
NeedsCompilation: no
Packaged: 2019-11-18 14:21:37 UTC; hadley
Author: Hadley Wickham [aut, cre],
  Dana Seidel [aut],
  RStudio [cph]
Maintainer: Hadley Wickham <hadley@rstudio.com>
Repository: CRAN
Date/Publication: 2019-11-18 16:10:05 UTC
Built: R 3.6.3; ; 2020-04-14 16:30:10 UTC; unix
