# Supplementary material for: Systematic functional analysis of Leishmania protein kinases identifies regulators of differentiation or survival
Source: Nat Commun. 2021 Feb 23;12:1244. doi: 10.1038/s41467-021-21360-8 (PMC7902614; doi:10.1038/s41467-021-21360-8)
Supplement: Supplementary file 13 — Supplementary Software [file 41467_2021_21360_MOESM13_ESM.zip › Leish_clustering_code_v3/packrat/desc/rstudioapi]

Package: rstudioapi
Title: Safely Access the RStudio API
Description: Access the RStudio API (if available) and provide informative error
    messages when it's not.
Version: 0.11
Authors@R: c(
    person("Kevin", "Ushey", role = c("aut", "cre"), email = "kevin@rstudio.com"),
    person("JJ", "Allaire", role = c("aut"), email = "jj@rstudio.com"),
    person("Hadley", "Wickham", role = c("aut"), email = "hadley@rstudio.com"),
    person("Gary", "Ritchie", role = c("aut"), email = "gary@rstudio.com"),
    person(family = "RStudio", role = "cph")
    )
Maintainer: Kevin Ushey <kevin@rstudio.com>
License: MIT + file LICENSE
URL: https://github.com/rstudio/rstudioapi
BugReports: https://github.com/rstudio/rstudioapi/issues
RoxygenNote: 7.0.2
Suggests: testthat, knitr, rmarkdown, clipr
VignetteBuilder: knitr
Encoding: UTF-8
NeedsCompilation: no
Packaged: 2020-02-07 18:58:10 UTC; kevinushey
Author: Kevin Ushey [aut, cre],
  JJ Allaire [aut],
  Hadley Wickham [aut],
  Gary Ritchie [aut],
  RStudio [cph]
Repository: CRAN
Date/Publication: 2020-02-07 23:20:02 UTC
Built: R 3.6.3; ; 2020-04-14 16:25:32 UTC; unix
