# Supplementary material for: Systematic functional analysis of Leishmania protein kinases identifies regulators of differentiation or survival
Source: Nat Commun. 2021 Feb 23;12:1244. doi: 10.1038/s41467-021-21360-8 (PMC7902614; doi:10.1038/s41467-021-21360-8)
Supplement: Supplementary file 13 — Supplementary Software [file 41467_2021_21360_MOESM13_ESM.zip › Leish_clustering_code_v3/packrat/desc/rematch]

Package: rematch
Title: Match Regular Expressions with a Nicer 'API'
Version: 1.0.1
Author: Gabor Csardi
Maintainer: Gabor Csardi <gcsardi@mango-solutions.com>
Description: A small wrapper on 'regexpr' to extract the matches and
    captured groups from the match of a regular expression to a character
    vector.
License: MIT + file LICENSE
LazyData: true
URL: https://github.com/MangoTheCat/rematch
BugReports: https://github.com/MangoTheCat/rematch/issues
RoxygenNote: 5.0.1.9000
Suggests: covr, testthat
Encoding: UTF-8
NeedsCompilation: no
Packaged: 2016-04-20 19:54:37 UTC; gaborcsardi
Repository: CRAN
Date/Publication: 2016-04-21 08:20:46
Built: R 3.6.3; ; 2020-04-17 13:44:19 UTC; unix
