# Supplementary material for: Systematic functional analysis of Leishmania protein kinases identifies regulators of differentiation or survival
Source: Nat Commun. 2021 Feb 23;12:1244. doi: 10.1038/s41467-021-21360-8 (PMC7902614; doi:10.1038/s41467-021-21360-8)
Supplement: Supplementary file 13 — Supplementary Software [file 41467_2021_21360_MOESM13_ESM.zip › Leish_clustering_code_v3/packrat/desc/Rcpp]

Package: Rcpp
Title: Seamless R and C++ Integration
Version: 1.0.4.6
Date: 2020-04-01
Author: Dirk Eddelbuettel, Romain Francois, JJ Allaire, Kevin Ushey, Qiang Kou,
 Nathan Russell, Douglas Bates and John Chambers
Maintainer: Dirk Eddelbuettel <edd@debian.org>
Description: The 'Rcpp' package provides R functions as well as C++ classes which
 offer a seamless integration of R and C++. Many R data types and objects can be
 mapped back and forth to C++ equivalents which facilitates both writing of new
 code as well as easier integration of third-party libraries. Documentation
 about 'Rcpp' is provided by several vignettes included in this package, via the
 'Rcpp Gallery' site at <http://gallery.rcpp.org>, the paper by Eddelbuettel and
 Francois (2011, <doi:10.18637/jss.v040.i08>), the book by Eddelbuettel (2013,
 <doi:10.1007/978-1-4614-6868-4>) and the paper by Eddelbuettel and Balamuta (2018,
 <doi:10.1080/00031305.2017.1375990>); see 'citation("Rcpp")' for details.
Imports: methods, utils
Suggests: tinytest, inline, rbenchmark, pkgKitten (>= 0.1.2)
URL: http://www.rcpp.org, http://dirk.eddelbuettel.com/code/rcpp.html,
        https://github.com/RcppCore/Rcpp
License: GPL (>= 2)
BugReports: https://github.com/RcppCore/Rcpp/issues
MailingList: Please send questions and comments regarding Rcpp to
        rcpp-devel@lists.r-forge.r-project.org
RoxygenNote: 6.1.1
NeedsCompilation: yes
Packaged: 2020-04-02 14:03:36.956046 UTC; edd
Repository: CRAN
Date/Publication: 2020-04-09 08:30:02 UTC
Built: R 3.6.3; x86_64-pc-linux-gnu; 2020-04-14 16:28:02 UTC; unix
