# Supplementary material for: Systematic functional analysis of Leishmania protein kinases identifies regulators of differentiation or survival
Source: Nat Commun. 2021 Feb 23;12:1244. doi: 10.1038/s41467-021-21360-8 (PMC7902614; doi:10.1038/s41467-021-21360-8)
Supplement: Supplementary file 13 — Supplementary Software [file 41467_2021_21360_MOESM13_ESM.zip › Leish_clustering_code_v3/packrat/desc/RColorBrewer]

Package: RColorBrewer
Version: 1.1-2
Date: 2014-12-07
Title: ColorBrewer Palettes
Authors@R: c(person(given = "Erich", family = "Neuwirth", role = c("aut",
        "cre"), email = "erich.neuwirth@univie.ac.at"))
Author: Erich Neuwirth [aut, cre]
Maintainer: Erich Neuwirth <erich.neuwirth@univie.ac.at>
Depends: R (>= 2.0.0)
Description: Provides color schemes for maps (and other graphics)
        designed by Cynthia Brewer as described at http://colorbrewer2.org
License: Apache License 2.0
Packaged: 2014-12-06 23:59:42 UTC; neuwirth
NeedsCompilation: no
Repository: CRAN
Date/Publication: 2014-12-07 08:28:55
Built: R 3.6.3; ; 2020-04-14 16:26:06 UTC; unix
