# Supplementary material for: Systematic functional analysis of Leishmania protein kinases identifies regulators of differentiation or survival
Source: Nat Commun. 2021 Feb 23;12:1244. doi: 10.1038/s41467-021-21360-8 (PMC7902614; doi:10.1038/s41467-021-21360-8)
Supplement: Supplementary file 13 — Supplementary Software [file 41467_2021_21360_MOESM13_ESM.zip › Leish_clustering_code_v3/packrat/desc/R6]

Package: R6
Title: Encapsulated Classes with Reference Semantics
Version: 2.4.1
Authors@R: person("Winston", "Chang", role = c("aut", "cre"), email = "winston@stdout.org")
Description: Creates classes with reference semantics, similar to R's built-in
    reference classes. Compared to reference classes, R6 classes are simpler
    and lighter-weight, and they are not built on S4 classes so they do not
    require the methods package. These classes allow public and private
    members, and they support inheritance, even when the classes are defined in
    different packages.
Depends: R (>= 3.0)
Suggests: knitr, microbenchmark, pryr, testthat, ggplot2, scales
License: MIT + file LICENSE
URL: https://r6.r-lib.org, https://github.com/r-lib/R6/
LazyData: true
BugReports: https://github.com/r-lib/R6/issues
RoxygenNote: 6.1.1
NeedsCompilation: no
Packaged: 2019-11-12 20:00:15 UTC; winston
Author: Winston Chang [aut, cre]
Maintainer: Winston Chang <winston@stdout.org>
Repository: CRAN
Date/Publication: 2019-11-12 22:50:03 UTC
Built: R 3.6.3; ; 2020-04-14 16:27:46 UTC; unix
