# Supplementary material for: Systematic functional analysis of Leishmania protein kinases identifies regulators of differentiation or survival
Source: Nat Commun. 2021 Feb 23;12:1244. doi: 10.1038/s41467-021-21360-8 (PMC7902614; doi:10.1038/s41467-021-21360-8)
Supplement: Supplementary file 13 — Supplementary Software [file 41467_2021_21360_MOESM13_ESM.zip › Leish_clustering_code_v3/packrat/desc/progress]

Package: progress
Title: Terminal Progress Bars
Version: 1.2.2
Author: Gábor Csárdi [aut, cre], Rich FitzJohn [aut]
Maintainer: Gábor Csárdi <csardi.gabor@gmail.com>
Description: Configurable Progress bars, they may include percentage,
    elapsed time, and/or the estimated completion time. They work in
    terminals, in 'Emacs' 'ESS', 'RStudio', 'Windows' 'Rgui' and the
    'macOS' 'R.app'. The package also provides a 'C++' 'API', that works
    with or without 'Rcpp'.
License: MIT + file LICENSE
LazyData: true
URL: https://github.com/r-lib/progress#readme
BugReports: https://github.com/r-lib/progress/issues
Imports: hms, prettyunits, R6, crayon
Suggests: Rcpp, testthat, withr
RoxygenNote: 6.1.0
Encoding: UTF-8
NeedsCompilation: no
Packaged: 2019-05-15 20:28:47 UTC; gaborcsardi
Repository: CRAN
Date/Publication: 2019-05-16 21:30:03 UTC
Built: R 3.6.3; ; 2020-04-17 13:47:47 UTC; unix
