# Supplementary material for: Systematic functional analysis of Leishmania protein kinases identifies regulators of differentiation or survival
Source: Nat Commun. 2021 Feb 23;12:1244. doi: 10.1038/s41467-021-21360-8 (PMC7902614; doi:10.1038/s41467-021-21360-8)
Supplement: Supplementary file 13 — Supplementary Software [file 41467_2021_21360_MOESM13_ESM.zip › Leish_clustering_code_v3/packrat/desc/processx]

Package: processx
Title: Execute and Control System Processes
Version: 3.4.2
Authors@R: c(
    person("Gábor", "Csárdi", role = c("aut", "cre", "cph"),
           email = "csardi.gabor@gmail.com",
	   comment = c(ORCID = "0000-0001-7098-9676")),
    person("Winston", "Chang", role = "aut"),
    person("RStudio", role = c("cph", "fnd")),
    person("Mango Solutions", role  = c("cph", "fnd")))
Description: Tools to run system processes in the background.
    It can check if a background process is running; wait on a background
    process to finish; get the exit status of finished processes; kill
    background processes. It can read the standard output and error of
    the processes, using non-blocking connections. 'processx' can poll
    a process for standard output or error, with a timeout. It can also
    poll several processes at once.
License: MIT + file LICENSE
LazyData: true
URL: https://processx.r-lib.org,
        https://github.com/r-lib/processx#readme
BugReports: https://github.com/r-lib/processx/issues
RoxygenNote: 7.0.2
Imports: ps (>= 1.2.0), R6, utils
Suggests: callr (>= 3.2.0), codetools, covr, crayon, curl, debugme,
        parallel, testthat, withr
Encoding: UTF-8
NeedsCompilation: yes
Packaged: 2020-02-07 12:01:19 UTC; gaborcsardi
Author: Gábor Csárdi [aut, cre, cph] (<https://orcid.org/0000-0001-7098-9676>),
  Winston Chang [aut],
  RStudio [cph, fnd],
  Mango Solutions [cph, fnd]
Maintainer: Gábor Csárdi <csardi.gabor@gmail.com>
Repository: CRAN
Date/Publication: 2020-02-09 16:40:05 UTC
Built: R 3.6.3; x86_64-pc-linux-gnu; 2020-04-14 16:28:45 UTC; unix
