# Supplementary material for: Systematic functional analysis of Leishmania protein kinases identifies regulators of differentiation or survival
Source: Nat Commun. 2021 Feb 23;12:1244. doi: 10.1038/s41467-021-21360-8 (PMC7902614; doi:10.1038/s41467-021-21360-8)
Supplement: Supplementary file 13 — Supplementary Software [file 41467_2021_21360_MOESM13_ESM.zip › Leish_clustering_code_v3/packrat/desc/praise]

Package: praise
Title: Praise Users
Version: 1.0.0
Author: Gabor Csardi, Sindre Sorhus
Maintainer: Gabor Csardi <csardi.gabor@gmail.com>
Description: Build friendly R packages that
    praise their users if they have done something
    good, or they just need it to feel better.
License: MIT + file LICENSE
LazyData: true
URL: https://github.com/gaborcsardi/praise
BugReports: https://github.com/gaborcsardi/praise/issues
Suggests: testthat
Collate: 'adjective.R' 'adverb.R' 'exclamation.R' 'verb.R' 'rpackage.R'
        'package.R'
NeedsCompilation: no
Packaged: 2015-08-11 02:01:43 UTC; gaborcsardi
Repository: CRAN
Date/Publication: 2015-08-11 08:22:28
Built: R 3.6.3; ; 2020-04-14 16:25:35 UTC; unix
