# Supplementary material for: Systematic functional analysis of Leishmania protein kinases identifies regulators of differentiation or survival
Source: Nat Commun. 2021 Feb 23;12:1244. doi: 10.1038/s41467-021-21360-8 (PMC7902614; doi:10.1038/s41467-021-21360-8)
Supplement: Supplementary file 13 — Supplementary Software [file 41467_2021_21360_MOESM13_ESM.zip › Leish_clustering_code_v3/packrat/desc/pkgload]

Package: pkgload
Title: Simulate Package Installation and Attach
Version: 1.0.2
Authors@R: c(
    person("Hadley", "Wickham", role = "aut"),
    person("Jim", "Hester", , "james.hester@rstudio.com", role = c("aut", "cre")),
    person("Winston", "Chang", role = "aut"),
    person("RStudio", role = "cph"),
    person("R Core team", role = "ctb",
      comment = "Some namespace and vignette code extracted from base R")
    )
Description: Simulates the process of installing a package
    and then attaching it. This is a key part of the 'devtools' package as it
    allows you to rapidly iterate while developing a package.
License: GPL-3
URL: https://github.com/r-lib/pkgload
BugReports: https://github.com/r-lib/pkgload/issues
Imports: desc, methods, pkgbuild, rlang, rprojroot, rstudioapi, utils,
        withr
Suggests: bitops, covr, Rcpp, testthat
Encoding: UTF-8
LazyData: true
RoxygenNote: 6.1.0
NeedsCompilation: yes
Packaged: 2018-10-29 19:56:19 UTC; jhester
Author: Hadley Wickham [aut],
  Jim Hester [aut, cre],
  Winston Chang [aut],
  RStudio [cph],
  R Core team [ctb] (Some namespace and vignette code extracted from base
    R)
Maintainer: Jim Hester <james.hester@rstudio.com>
Repository: CRAN
Date/Publication: 2018-10-29 20:30:03 UTC
Built: R 3.6.3; x86_64-pc-linux-gnu; 2020-04-14 16:30:30 UTC; unix
