# Supplementary material for: Systematic functional analysis of Leishmania protein kinases identifies regulators of differentiation or survival
Source: Nat Commun. 2021 Feb 23;12:1244. doi: 10.1038/s41467-021-21360-8 (PMC7902614; doi:10.1038/s41467-021-21360-8)
Supplement: Supplementary file 13 — Supplementary Software [file 41467_2021_21360_MOESM13_ESM.zip › Leish_clustering_code_v3/packrat/desc/pkgconfig]

Package: pkgconfig
Title: Private Configuration for 'R' Packages
Version: 2.0.3
Author: Gábor Csárdi
Maintainer: Gábor Csárdi <csardi.gabor@gmail.com>
Description: Set configuration options on a per-package basis.
    Options set by a given package only apply to that package,
    other packages are unaffected.
License: MIT + file LICENSE
LazyData: true
Imports: utils
Suggests: covr, testthat, disposables (>= 1.0.3)
URL: https://github.com/r-lib/pkgconfig#readme
BugReports: https://github.com/r-lib/pkgconfig/issues
Encoding: UTF-8
NeedsCompilation: no
Packaged: 2019-09-22 08:42:40 UTC; gaborcsardi
Repository: CRAN
Date/Publication: 2019-09-22 09:20:02 UTC
Built: R 3.6.3; ; 2020-04-14 16:26:13 UTC; unix
