# Supplementary material for: Systematic functional analysis of Leishmania protein kinases identifies regulators of differentiation or survival
Source: Nat Commun. 2021 Feb 23;12:1244. doi: 10.1038/s41467-021-21360-8 (PMC7902614; doi:10.1038/s41467-021-21360-8)
Supplement: Supplementary file 13 — Supplementary Software [file 41467_2021_21360_MOESM13_ESM.zip › Leish_clustering_code_v3/packrat/desc/pkgbuild]

Package: pkgbuild
Title: Find Tools Needed to Build R Packages
Version: 1.0.6
Authors@R: c(
    person("Hadley", "Wickham", role = "aut"),
    person("Jim", "Hester", , "jim.hester@rstudio.com", role = c("aut", "cre")),
    person("RStudio", role = "cph")
  )
Description: Provides functions used to build R packages. Locates compilers
  needed to build R packages on various platforms and ensures the PATH is
  configured appropriately so R can use them.
Imports: callr (>= 3.2.0), cli, crayon, desc, prettyunits, R6,
        rprojroot, withr (>= 2.1.2)
Suggests: Rcpp, testthat, covr
License: GPL-3
Encoding: UTF-8
LazyData: true
RoxygenNote: 6.1.1
URL: https://github.com/r-lib/pkgbuild
BugReports: https://github.com/r-lib/pkgbuild/issues
Depends: R (>= 3.1)
NeedsCompilation: no
Packaged: 2019-10-09 13:10:49 UTC; jhester
Author: Hadley Wickham [aut],
  Jim Hester [aut, cre],
  RStudio [cph]
Maintainer: Jim Hester <jim.hester@rstudio.com>
Repository: CRAN
Date/Publication: 2019-10-09 14:00:02 UTC
Built: R 3.6.3; ; 2020-04-14 16:30:27 UTC; unix
