# Supplementary material for: Systematic functional analysis of Leishmania protein kinases identifies regulators of differentiation or survival
Source: Nat Commun. 2021 Feb 23;12:1244. doi: 10.1038/s41467-021-21360-8 (PMC7902614; doi:10.1038/s41467-021-21360-8)
Supplement: Supplementary file 13 — Supplementary Software [file 41467_2021_21360_MOESM13_ESM.zip › Leish_clustering_code_v3/packrat/desc/nlme]

Package: nlme
Version: 3.1-144
Date: 2020-02-02
Priority: recommended
Title: Linear and Nonlinear Mixed Effects Models
Authors@R: c(person("José", "Pinheiro", role = "aut", comment = "S version"),
             person("Douglas", "Bates", role = "aut", comment = "up to 2007"),
             person("Saikat", "DebRoy", role = "ctb", comment = "up to 2002"),
             person("Deepayan", "Sarkar", role = "ctb", comment = "up to 2005"),
             person("EISPACK authors", role = "ctb", comment = "src/rs.f"),
	     person("Siem", "Heisterkamp", role = "ctb", comment = "Author fixed sigma"),
             person("Bert", "Van Willigen",role = "ctb", comment = "Programmer fixed sigma"),
	     person("R-core", email = "R-core@R-project.org",
                    role = c("aut", "cre")))
Description: Fit and compare Gaussian linear and nonlinear mixed-effects models.
Depends: R (>= 3.4.0)
Imports: graphics, stats, utils, lattice
Suggests: Hmisc, MASS
LazyData: yes
ByteCompile: yes
Encoding: UTF-8
License: GPL (>= 2) | file LICENCE
BugReports: https://bugs.r-project.org
URL: https://svn.r-project.org/R-packages/trunk/nlme
NeedsCompilation: yes
Packaged: 2020-02-02 15:05:16 UTC; hornik
Author: José Pinheiro [aut] (S version),
  Douglas Bates [aut] (up to 2007),
  Saikat DebRoy [ctb] (up to 2002),
  Deepayan Sarkar [ctb] (up to 2005),
  EISPACK authors [ctb] (src/rs.f),
  Siem Heisterkamp [ctb] (Author fixed sigma),
  Bert Van Willigen [ctb] (Programmer fixed sigma),
  R-core [aut, cre]
Maintainer: R-core <R-core@R-project.org>
Repository: CRAN
Date/Publication: 2020-02-06 09:50:06 UTC
Built: R 3.6.2; x86_64-pc-linux-gnu; 'Sat, 08 Feb 2020 13:49:55 +0000'; unix
