# Supplementary material for: Systematic functional analysis of Leishmania protein kinases identifies regulators of differentiation or survival
Source: Nat Commun. 2021 Feb 23;12:1244. doi: 10.1038/s41467-021-21360-8 (PMC7902614; doi:10.1038/s41467-021-21360-8)
Supplement: Supplementary file 13 — Supplementary Software [file 41467_2021_21360_MOESM13_ESM.zip › Leish_clustering_code_v3/packrat/desc/mime]

Package: mime
Type: Package
Title: Map Filenames to MIME Types
Version: 0.9
Authors@R: c(
    person("Yihui", "Xie", role = c("aut", "cre"), email = "xie@yihui.name", comment = c(ORCID = "0000-0003-0645-5666")),
    person("Jeffrey", "Horner", role = "ctb"),
    person("Beilei", "Bian", role = "ctb")
    )
Description: Guesses the MIME type from a filename extension using the data
    derived from /etc/mime.types in UNIX-type systems.
Imports: tools
License: GPL
URL: https://github.com/yihui/mime
BugReports: https://github.com/yihui/mime/issues
LazyData: TRUE
RoxygenNote: 7.0.2
Encoding: UTF-8
NeedsCompilation: yes
Packaged: 2020-02-04 17:11:45 UTC; yihui
Author: Yihui Xie [aut, cre] (<https://orcid.org/0000-0003-0645-5666>),
  Jeffrey Horner [ctb],
  Beilei Bian [ctb]
Maintainer: Yihui Xie <xie@yihui.name>
Repository: CRAN
Date/Publication: 2020-02-04 18:20:06 UTC
Built: R 3.6.3; x86_64-pc-linux-gnu; 2020-04-17 13:43:24 UTC; unix
