# Supplementary material for: Systematic functional analysis of Leishmania protein kinases identifies regulators of differentiation or survival
Source: Nat Commun. 2021 Feb 23;12:1244. doi: 10.1038/s41467-021-21360-8 (PMC7902614; doi:10.1038/s41467-021-21360-8)
Supplement: Supplementary file 13 — Supplementary Software [file 41467_2021_21360_MOESM13_ESM.zip › Leish_clustering_code_v3/packrat/desc/magrittr]

Package: magrittr
Type: Package
Title: A Forward-Pipe Operator for R
Version: 1.5
Author: Stefan Milton Bache <stefan@stefanbache.dk> and
    Hadley Wickham <h.wickham@gmail.com>
Maintainer: Stefan Milton Bache <stefan@stefanbache.dk>
Description: Provides a mechanism for chaining commands with a
    new forward-pipe operator, %>%. This operator will forward a
    value, or the result of an expression, into the next function
    call/expression. There is flexible support for the type
    of right-hand side expressions. For more information, see
    package vignette.
    To quote Rene Magritte, "Ceci n'est pas un pipe."
Suggests: testthat, knitr
VignetteBuilder: knitr
License: MIT + file LICENSE
ByteCompile: Yes
Packaged: 2014-11-22 08:50:53 UTC; shb
NeedsCompilation: no
Repository: CRAN
Date/Publication: 2014-11-22 19:15:57
Built: R 3.6.3; ; 2020-04-14 16:26:12 UTC; unix
