# Supplementary material for: Systematic functional analysis of Leishmania protein kinases identifies regulators of differentiation or survival
Source: Nat Commun. 2021 Feb 23;12:1244. doi: 10.1038/s41467-021-21360-8 (PMC7902614; doi:10.1038/s41467-021-21360-8)
Supplement: Supplementary file 13 — Supplementary Software [file 41467_2021_21360_MOESM13_ESM.zip › Leish_clustering_code_v3/packrat/desc/lattice]

Package: lattice
Version: 0.20-41
Date: 2020-04-01
Priority: recommended
Title: Trellis Graphics for R
Authors@R: c(person("Deepayan", "Sarkar", role = c("aut", "cre"),
	            email = "deepayan.sarkar@r-project.org",
		    comment = c(ORCID = "0000-0003-4107-1553")),
              person("Felix", "Andrews", role = "ctb"),
	      person("Kevin", "Wright", role = "ctb", comment = "documentation"),
	      person("Neil", "Klepeis", role = "ctb"),
              person("Paul", "Murrell", role = "ctb", email = "paul@stat.auckland.ac.nz"))
Description: A powerful and elegant high-level data visualization
  system inspired by Trellis graphics, with an emphasis on
  multivariate data. Lattice is sufficient for typical graphics needs,
  and is also flexible enough to handle most nonstandard requirements.
  See ?Lattice for an introduction.
Depends: R (>= 3.0.0)
Suggests: KernSmooth, MASS, latticeExtra
Imports: grid, grDevices, graphics, stats, utils
Enhances: chron
LazyLoad: yes
LazyData: yes
License: GPL (>= 2)
URL: http://lattice.r-forge.r-project.org/
BugReports: https://github.com/deepayan/lattice/issues
NeedsCompilation: yes
Packaged: 2020-04-02 10:52:37 UTC; deepayan
Author: Deepayan Sarkar [aut, cre] (<https://orcid.org/0000-0003-4107-1553>),
  Felix Andrews [ctb],
  Kevin Wright [ctb] (documentation),
  Neil Klepeis [ctb],
  Paul Murrell [ctb]
Maintainer: Deepayan Sarkar <deepayan.sarkar@r-project.org>
Repository: CRAN
Date/Publication: 2020-04-02 12:00:06 UTC
Built: R 3.6.3; x86_64-pc-linux-gnu; "Thu, 09 Apr 2020 14:19:52 +0000"; unix
