# Supplementary material for: Systematic functional analysis of Leishmania protein kinases identifies regulators of differentiation or survival
Source: Nat Commun. 2021 Feb 23;12:1244. doi: 10.1038/s41467-021-21360-8 (PMC7902614; doi:10.1038/s41467-021-21360-8)
Supplement: Supplementary file 13 — Supplementary Software [file 41467_2021_21360_MOESM13_ESM.zip › Leish_clustering_code_v3/packrat/desc/labeling]

Package: labeling
Type: Package
Title: Axis Labeling
Version: 0.3
Date: 2014-08-22
Author: Justin Talbot
Maintainer: Justin Talbot <justintalbot@gmail.com>
Description: Provides a range of axis labeling algorithms
License: MIT + file LICENSE | Unlimited
LazyLoad: no
Collate: 'labeling.R'
Repository: CRAN
Repository/R-Forge/Project: labeling
Repository/R-Forge/Revision: 16
Repository/R-Forge/DateTimeStamp: 2014-08-23 05:53:23
Date/Publication: 2014-08-23 14:57:53
Packaged: 2014-08-23 06:15:07 UTC; rforge
NeedsCompilation: no
Built: R 3.6.3; ; 2020-04-14 16:26:05 UTC; unix
