# Supplementary material for: Systematic functional analysis of Leishmania protein kinases identifies regulators of differentiation or survival
Source: Nat Commun. 2021 Feb 23;12:1244. doi: 10.1038/s41467-021-21360-8 (PMC7902614; doi:10.1038/s41467-021-21360-8)
Supplement: Supplementary file 13 — Supplementary Software [file 41467_2021_21360_MOESM13_ESM.zip › Leish_clustering_code_v3/packrat/desc/jsonlite]

Package: jsonlite
Version: 1.6.1
Title: A Robust, High Performance JSON Parser and Generator for R
License: MIT + file LICENSE
NeedsCompilation: yes
Depends: methods
Authors@R: c(
    person("Jeroen", "Ooms", role = c("aut", "cre"), email = "jeroen@berkeley.edu",
      comment = c(ORCID = "0000-0002-4035-0289")),
    person("Duncan", "Temple Lang", role = "ctb"),
    person("Lloyd", "Hilaiel", role = "cph", comment="author of bundled libyajl"))
URL: https://arxiv.org/abs/1403.2805 (paper)
        https://jeroen.cran.dev/jsonlite (docs)
BugReports: http://github.com/jeroen/jsonlite/issues
Maintainer: Jeroen Ooms <jeroen@berkeley.edu>
VignetteBuilder: knitr, R.rsp
Description: A fast JSON parser and generator optimized for statistical data
    and the web. Started out as a fork of 'RJSONIO', but has been completely
    rewritten in recent versions. The package offers flexible, robust, high
    performance tools for working with JSON in R and is particularly powerful
    for building pipelines and interacting with a web API. The implementation is
    based on the mapping described in the vignette (Ooms, 2014). In addition to
    converting JSON data from/to R objects, 'jsonlite' contains functions to
    stream, validate, and prettify JSON data. The unit tests included with the
    package verify that all edge cases are encoded and decoded consistently for
    use with dynamic data in systems and applications.
Suggests: httr, curl, plyr, testthat, knitr, rmarkdown, R.rsp, sp
RoxygenNote: 7.0.2
Packaged: 2020-01-31 10:35:04 UTC; jeroen
Author: Jeroen Ooms [aut, cre] (<https://orcid.org/0000-0002-4035-0289>),
  Duncan Temple Lang [ctb],
  Lloyd Hilaiel [cph] (author of bundled libyajl)
Repository: CRAN
Date/Publication: 2020-02-02 11:40:02 UTC
Built: R 3.6.3; x86_64-pc-linux-gnu; 2020-04-14 20:30:19 UTC; unix
