# Supplementary material for: Systematic functional analysis of Leishmania protein kinases identifies regulators of differentiation or survival
Source: Nat Commun. 2021 Feb 23;12:1244. doi: 10.1038/s41467-021-21360-8 (PMC7902614; doi:10.1038/s41467-021-21360-8)
Supplement: Supplementary file 13 — Supplementary Software [file 41467_2021_21360_MOESM13_ESM.zip › Leish_clustering_code_v3/packrat/desc/isoband]

Package: isoband
Title: Generate Isolines and Isobands from Regularly Spaced Elevation
        Grids
Version: 0.2.1
Authors@R: 
    person(
      given = "Claus O.",
      family = "Wilke",
      role = c("aut", "cre"),
      email = "wilke@austin.utexas.edu",
      comment = c(ORCID = "0000-0002-7470-9261")
    )
Description: A fast C++ implementation to generate contour lines (isolines) and
  contour polygons (isobands) from regularly spaced grids containing elevation data.
URL: https://github.com/wilkelab/isoband
BugReports: https://github.com/wilkelab/isoband/issues
License: MIT + file LICENSE
Encoding: UTF-8
LazyData: true
LinkingTo: Rcpp, testthat
Imports: Rcpp, grid, utils
RoxygenNote: 7.0.2
Suggests: covr, ggplot2, knitr, magick, microbenchmark, rmarkdown, sf,
        testthat
SystemRequirements: C++11
VignetteBuilder: knitr
NeedsCompilation: yes
Packaged: 2020-04-12 08:55:17 UTC; clauswilke
Author: Claus O. Wilke [aut, cre] (<https://orcid.org/0000-0002-7470-9261>)
Maintainer: Claus O. Wilke <wilke@austin.utexas.edu>
Repository: CRAN
Date/Publication: 2020-04-12 09:40:02 UTC
Built: R 3.6.3; x86_64-pc-linux-gnu; 2020-04-14 16:30:58 UTC; unix
