# Supplementary material for: Systematic functional analysis of Leishmania protein kinases identifies regulators of differentiation or survival
Source: Nat Commun. 2021 Feb 23;12:1244. doi: 10.1038/s41467-021-21360-8 (PMC7902614; doi:10.1038/s41467-021-21360-8)
Supplement: Supplementary file 13 — Supplementary Software [file 41467_2021_21360_MOESM13_ESM.zip › Leish_clustering_code_v3/packrat/desc/hms]

Package: hms
Title: Pretty Time of Day
Date: 2020-01-07
Version: 0.5.3
Authors@R: c(
    person("Kirill", "Müller", role = c("aut", "cre"), email = "krlmlr+r@mailbox.org"),
    person("The R Consortium", role = "fnd"),
    person("RStudio", role = "fnd")
    )
Description: Implements an S3 class for storing and formatting time-of-day
    values, based on the 'difftime' class.
Imports: methods, pkgconfig, rlang, vctrs (>= 0.2.1)
Suggests: crayon, lubridate, pillar (>= 1.1.0), testthat
License: GPL-3
Encoding: UTF-8
LazyData: true
URL: https://hms.tidyverse.org/, https://github.com/tidyverse/hms
BugReports: https://github.com/tidyverse/hms/issues
RoxygenNote: 7.0.2
NeedsCompilation: no
Packaged: 2020-01-07 16:20:04 UTC; kirill
Author: Kirill Müller [aut, cre],
  The R Consortium [fnd],
  RStudio [fnd]
Maintainer: Kirill Müller <krlmlr+r@mailbox.org>
Repository: CRAN
Date/Publication: 2020-01-08 23:01:22 UTC
Built: R 3.6.3; ; 2020-04-17 13:44:20 UTC; unix
