# Supplementary material for: Systematic functional analysis of Leishmania protein kinases identifies regulators of differentiation or survival
Source: Nat Commun. 2021 Feb 23;12:1244. doi: 10.1038/s41467-021-21360-8 (PMC7902614; doi:10.1038/s41467-021-21360-8)
Supplement: Supplementary file 13 — Supplementary Software [file 41467_2021_21360_MOESM13_ESM.zip › Leish_clustering_code_v3/packrat/desc/glue]

Package: glue
Title: Interpreted String Literals
Version: 1.4.0
Authors@R: person("Jim", "Hester", email = "james.f.hester@gmail.com", role = c("aut", "cre"))
Description: An implementation of interpreted string literals, inspired by
  Python's Literal String Interpolation <https://www.python.org/dev/peps/pep-0498/> and Docstrings
  <https://www.python.org/dev/peps/pep-0257/> and Julia's Triple-Quoted String Literals
  <https://docs.julialang.org/en/v1.3/manual/strings/#Triple-Quoted-String-Literals-1>.
Depends: R (>= 3.1)
Imports: methods
Suggests: testthat, covr, magrittr, crayon, knitr, rmarkdown, DBI,
        RSQLite, R.utils, forcats, microbenchmark, rprintf, stringr,
        ggplot2, dplyr, withr, vctrs (>= 0.2.2)
License: MIT + file LICENSE
Encoding: UTF-8
LazyData: true
RoxygenNote: 7.0.2
URL: https://github.com/tidyverse/glue, https://glue.tidyverse.org/
BugReports: https://github.com/tidyverse/glue/issues
VignetteBuilder: knitr
ByteCompile: true
NeedsCompilation: yes
Packaged: 2020-04-01 18:34:06 UTC; jhester
Author: Jim Hester [aut, cre]
Maintainer: Jim Hester <james.f.hester@gmail.com>
Repository: CRAN
Date/Publication: 2020-04-03 14:10:30 UTC
Built: R 3.6.3; x86_64-pc-linux-gnu; 2020-04-14 16:26:20 UTC; unix
