# Supplementary material for: Systematic functional analysis of Leishmania protein kinases identifies regulators of differentiation or survival
Source: Nat Commun. 2021 Feb 23;12:1244. doi: 10.1038/s41467-021-21360-8 (PMC7902614; doi:10.1038/s41467-021-21360-8)
Supplement: Supplementary file 13 — Supplementary Software [file 41467_2021_21360_MOESM13_ESM.zip › Leish_clustering_code_v3/packrat/desc/ggplot2]

Package: ggplot2
Version: 3.3.0
Title: Create Elegant Data Visualisations Using the Grammar of Graphics
Description: A system for 'declaratively' creating graphics,
    based on "The Grammar of Graphics". You provide the data, tell 'ggplot2'
    how to map variables to aesthetics, what graphical primitives to use,
    and it takes care of the details.
Authors@R: c(
    person("Hadley", "Wickham", , "hadley@rstudio.com", c("aut", "cre")),
    person("Winston", "Chang", , role = "aut"),
    person("Lionel", "Henry", , role = "aut"),
    person("Thomas Lin", "Pedersen", role = "aut"),
    person("Kohske", "Takahashi", role = "aut"),
    person("Claus", "Wilke", role = "aut"),
    person("Kara", "Woo", role = "aut"),
    person("Hiroaki", "Yutani", role = "aut"),
    person("Dewey", "Dunnington", role = "aut"),
    person("RStudio", role = c("cph"))
    )
Depends: R (>= 3.2)
Imports: digest, glue, grDevices, grid, gtable (>= 0.1.1), isoband,
        MASS, mgcv, rlang (>= 0.3.0), scales (>= 0.5.0), stats, tibble,
        withr (>= 2.0.0)
Suggests: covr, dplyr, ggplot2movies, hexbin, Hmisc, knitr, lattice,
        mapproj, maps, maptools, multcomp, munsell, nlme, profvis,
        quantreg, rgeos, rmarkdown, rpart, sf (>= 0.7-3), svglite (>=
        1.2.0.9001), testthat (>= 2.1.0), vdiffr (>= 0.3.0)
Enhances: sp
License: GPL-2 | file LICENSE
URL: http://ggplot2.tidyverse.org, https://github.com/tidyverse/ggplot2
BugReports: https://github.com/tidyverse/ggplot2/issues
LazyData: true
Collate: 'ggproto.r' 'ggplot-global.R' 'aaa-.r'
        'aes-colour-fill-alpha.r' 'aes-evaluation.r'
        'aes-group-order.r' 'aes-linetype-size-shape.r'
        'aes-position.r' 'compat-plyr.R' 'utilities.r' 'aes.r'
        'legend-draw.r' 'geom-.r' 'annotation-custom.r'
        'annotation-logticks.r' 'geom-polygon.r' 'geom-map.r'
        'annotation-map.r' 'geom-raster.r' 'annotation-raster.r'
        'annotation.r' 'autolayer.r' 'autoplot.r' 'axis-secondary.R'
        'backports.R' 'bench.r' 'bin.R' 'coord-.r' 'coord-cartesian-.r'
        'coord-fixed.r' 'coord-flip.r' 'coord-map.r' 'coord-munch.r'
        'coord-polar.r' 'coord-quickmap.R' 'coord-sf.R'
        'coord-transform.r' 'data.R' 'facet-.r' 'facet-grid-.r'
        'facet-null.r' 'facet-wrap.r' 'fortify-lm.r' 'fortify-map.r'
        'fortify-multcomp.r' 'fortify-spatial.r' 'fortify.r' 'stat-.r'
        'geom-abline.r' 'geom-rect.r' 'geom-bar.r' 'geom-bin2d.r'
        'geom-blank.r' 'geom-boxplot.r' 'geom-col.r' 'geom-path.r'
        'geom-contour.r' 'geom-count.r' 'geom-crossbar.r'
        'geom-segment.r' 'geom-curve.r' 'geom-defaults.r'
        'geom-ribbon.r' 'geom-density.r' 'geom-density2d.r'
        'geom-dotplot.r' 'geom-errorbar.r' 'geom-errorbarh.r'
        'geom-freqpoly.r' 'geom-hex.r' 'geom-histogram.r'
        'geom-hline.r' 'geom-jitter.r' 'geom-label.R'
        'geom-linerange.r' 'geom-point.r' 'geom-pointrange.r'
        'geom-quantile.r' 'geom-rug.r' 'geom-sf.R' 'geom-smooth.r'
        'geom-spoke.r' 'geom-text.r' 'geom-tile.r' 'geom-violin.r'
        'geom-vline.r' 'ggplot2.r' 'grob-absolute.r' 'grob-dotstack.r'
        'grob-null.r' 'grouping.r' 'guide-bins.R' 'guide-colorbar.r'
        'guide-colorsteps.R' 'guide-legend.r' 'guides-.r'
        'guides-axis.r' 'guides-grid.r' 'guides-none.r' 'hexbin.R'
        'labeller.r' 'labels.r' 'layer.r' 'layer-sf.R' 'layout.R'
        'limits.r' 'margins.R' 'performance.R' 'plot-build.r'
        'plot-construction.r' 'plot-last.r' 'plot.r' 'position-.r'
        'position-collide.r' 'position-dodge.r' 'position-dodge2.r'
        'position-identity.r' 'position-jitter.r'
        'position-jitterdodge.R' 'position-nudge.R' 'position-stack.r'
        'quick-plot.r' 'range.r' 'reshape-add-margins.R' 'save.r'
        'scale-.r' 'scale-alpha.r' 'scale-binned.R' 'scale-brewer.r'
        'scale-colour.r' 'scale-continuous.r' 'scale-date.r'
        'scale-discrete-.r' 'scale-expansion.r' 'scale-gradient.r'
        'scale-grey.r' 'scale-hue.r' 'scale-identity.r'
        'scale-linetype.r' 'scale-manual.r' 'scale-shape.r'
        'scale-size.r' 'scale-steps.R' 'scale-type.R' 'scale-view.r'
        'scale-viridis.r' 'scales-.r' 'stat-bin.r' 'stat-bin2d.r'
        'stat-bindot.r' 'stat-binhex.r' 'stat-boxplot.r'
        'stat-contour.r' 'stat-count.r' 'stat-density-2d.r'
        'stat-density.r' 'stat-ecdf.r' 'stat-ellipse.R'
        'stat-function.r' 'stat-identity.r' 'stat-qq-line.R'
        'stat-qq.r' 'stat-quantile.r' 'stat-sf-coordinates.R'
        'stat-sf.R' 'stat-smooth-methods.r' 'stat-smooth.r'
        'stat-sum.r' 'stat-summary-2d.r' 'stat-summary-bin.R'
        'stat-summary-hex.r' 'stat-summary.r' 'stat-unique.r'
        'stat-ydensity.r' 'summarise-plot.R' 'summary.r'
        'theme-elements.r' 'theme.r' 'theme-defaults.r'
        'theme-current.R' 'translate-qplot-ggplot.r'
        'translate-qplot-lattice.r' 'utilities-break.r'
        'utilities-grid.r' 'utilities-help.r' 'utilities-matrix.r'
        'utilities-resolution.r' 'utilities-table.r'
        'utilities-tidy-eval.R' 'zxx.r' 'zzz.r'
VignetteBuilder: knitr
RoxygenNote: 7.0.2
Encoding: UTF-8
NeedsCompilation: no
Packaged: 2020-03-03 21:59:45 UTC; thomas
Author: Hadley Wickham [aut, cre],
  Winston Chang [aut],
  Lionel Henry [aut],
  Thomas Lin Pedersen [aut],
  Kohske Takahashi [aut],
  Claus Wilke [aut],
  Kara Woo [aut],
  Hiroaki Yutani [aut],
  Dewey Dunnington [aut],
  RStudio [cph]
Maintainer: Hadley Wickham <hadley@rstudio.com>
Repository: CRAN
Date/Publication: 2020-03-05 16:00:02 UTC
Built: R 3.6.3; ; 2020-04-14 16:31:39 UTC; unix
