# Supplementary material for: Systematic functional analysis of Leishmania protein kinases identifies regulators of differentiation or survival
Source: Nat Commun. 2021 Feb 23;12:1244. doi: 10.1038/s41467-021-21360-8 (PMC7902614; doi:10.1038/s41467-021-21360-8)
Supplement: Supplementary file 13 — Supplementary Software [file 41467_2021_21360_MOESM13_ESM.zip › Leish_clustering_code_v3/packrat/desc/farver]

Package: farver
Type: Package
Title: High Performance Colour Space Manipulation
Version: 2.0.3
Authors@R: 
    c(person(given = "Thomas Lin",
             family = "Pedersen",
             role = c("cre", "aut"),
             email = "thomasp85@gmail.com",
             comment = c(ORCID = "0000-0002-5147-4711")),
      person(given = "Berendea",
             family = "Nicolae",
             role = "aut",
             comment = "Author of the ColorSpace C++ library"),
      person(given = "Romain", 
             family = "François", 
             role = "aut", 
             email = "romain@purrple.cat",
             comment = c(ORCID = "0000-0002-2444-4226")) 
      )
Maintainer: Thomas Lin Pedersen <thomasp85@gmail.com>
Description: The encoding of colour can be handled in many different ways, using
    different colour spaces. As different colour spaces have different uses,
    efficient conversion between these representations are important. The 
    'farver' package provides a set of functions that gives access to very fast
    colour space conversion and comparisons implemented in C++, and offers 
    speed improvements over the 'convertColor' function in the 'grDevices' 
    package.
License: MIT + file LICENSE
Encoding: UTF-8
SystemRequirements: C++11
RoxygenNote: 7.0.2
URL: https://farver.data-imaginist.com,
        https://github.com/thomasp85/farver
BugReports: https://github.com/thomasp85/farver/issues
Suggests: testthat (>= 2.1.0), covr
NeedsCompilation: yes
Packaged: 2020-01-16 10:42:44 UTC; thomas
Author: Thomas Lin Pedersen [cre, aut]
    (<https://orcid.org/0000-0002-5147-4711>),
  Berendea Nicolae [aut] (Author of the ColorSpace C++ library),
  Romain François [aut] (<https://orcid.org/0000-0002-2444-4226>)
Repository: CRAN
Date/Publication: 2020-01-16 13:40:07 UTC
Built: R 3.6.3; x86_64-pc-linux-gnu; 2020-04-14 16:25:48 UTC; unix
