# Supplementary material for: Systematic functional analysis of Leishmania protein kinases identifies regulators of differentiation or survival
Source: Nat Commun. 2021 Feb 23;12:1244. doi: 10.1038/s41467-021-21360-8 (PMC7902614; doi:10.1038/s41467-021-21360-8)
Supplement: Supplementary file 13 — Supplementary Software [file 41467_2021_21360_MOESM13_ESM.zip › Leish_clustering_code_v3/packrat/desc/evaluate]

Package: evaluate
Type: Package
Title: Parsing and Evaluation Tools that Provide More Details than the
        Default
Version: 0.14
Authors@R: c(
    person("Hadley", "Wickham", role = "aut"),
    person("Yihui", "Xie", role = c("aut", "cre"), email = "xie@yihui.name", comment = c(ORCID = "0000-0003-0645-5666")),
    person("Michael", "Lawrence", role = "ctb"),
    person("Thomas", "Kluyver", role = "ctb"),
    person("Jeroen", "Ooms", role = "ctb"),
    person("Barret", "Schloerke", role = "ctb"),
    person("Adam", "Ryczkowski", role = "ctb"),
    person("Hiroaki", "Yutani", role = "ctb"),
    person("Michel", "Lang", role = "ctb"),
    person("Karolis", "Koncevičius", role = "ctb")
    )
Description: Parsing and evaluation tools that make it easy to recreate the
    command line behaviour of R.
License: MIT + file LICENSE
URL: https://github.com/r-lib/evaluate
BugReports: https://github.com/r-lib/evaluate/issues
Depends: R (>= 3.0.2)
Imports: methods
Suggests: testthat, lattice, ggplot2
RoxygenNote: 6.1.1
Encoding: UTF-8
NeedsCompilation: no
Packaged: 2019-05-28 15:30:02 UTC; yihui
Author: Hadley Wickham [aut],
  Yihui Xie [aut, cre] (<https://orcid.org/0000-0003-0645-5666>),
  Michael Lawrence [ctb],
  Thomas Kluyver [ctb],
  Jeroen Ooms [ctb],
  Barret Schloerke [ctb],
  Adam Ryczkowski [ctb],
  Hiroaki Yutani [ctb],
  Michel Lang [ctb],
  Karolis Koncevičius [ctb]
Maintainer: Yihui Xie <xie@yihui.name>
Repository: CRAN
Date/Publication: 2019-05-28 15:50:02 UTC
Built: R 3.6.3; ; 2020-04-14 16:25:34 UTC; unix
