# Supplementary material for: Systematic functional analysis of Leishmania protein kinases identifies regulators of differentiation or survival
Source: Nat Commun. 2021 Feb 23;12:1244. doi: 10.1038/s41467-021-21360-8 (PMC7902614; doi:10.1038/s41467-021-21360-8)
Supplement: Supplementary file 13 — Supplementary Software [file 41467_2021_21360_MOESM13_ESM.zip › Leish_clustering_code_v3/packrat/desc/ellipsis]

Package: ellipsis
Version: 0.3.0
Title: Tools for Working with ...
Description: The ellipsis is a powerful tool for extending functions. Unfortunately 
    this power comes at a cost: misspelled arguments will be silently ignored. 
    The ellipsis package provides a collection of functions to catch problems
    and alert the user.
Authors@R: c(
      person("Hadley", "Wickham", , "hadley@rstudio.com", role = c("aut", "cre")),
      person("RStudio", role = "cph")
    )
License: GPL-3
Encoding: UTF-8
LazyData: true
RoxygenNote: 6.1.1
URL: https://ellipsis.r-lib.org, https://github.com/r-lib/ellipsis
BugReports: https://github.com/r-lib/ellipsis/issues
Depends: R (>= 3.2)
Imports: rlang (>= 0.3.0)
Suggests: covr, testthat
NeedsCompilation: yes
Packaged: 2019-09-20 20:15:40 UTC; jhester
Author: Hadley Wickham [aut, cre],
  RStudio [cph]
Maintainer: Hadley Wickham <hadley@rstudio.com>
Repository: CRAN
Date/Publication: 2019-09-20 20:40:02 UTC
Built: R 3.6.3; x86_64-pc-linux-gnu; 2020-04-14 16:28:43 UTC; unix
