# Supplementary material for: Systematic functional analysis of Leishmania protein kinases identifies regulators of differentiation or survival
Source: Nat Commun. 2021 Feb 23;12:1244. doi: 10.1038/s41467-021-21360-8 (PMC7902614; doi:10.1038/s41467-021-21360-8)
Supplement: Supplementary file 13 — Supplementary Software [file 41467_2021_21360_MOESM13_ESM.zip › Leish_clustering_code_v3/packrat/desc/digest]

Package: digest
Author: Dirk Eddelbuettel <edd@debian.org> with contributions 
 by Antoine Lucas, Jarek Tuszynski, Henrik Bengtsson, Simon Urbanek,
 Mario Frasca, Bryan Lewis, Murray Stokely, Hannes Muehleisen,
 Duncan Murdoch, Jim Hester, Wush Wu, Qiang Kou, Thierry Onkelinx, 
 Michel Lang, Viliam Simko, Kurt Hornik, Radford Neal, Kendon Bell,
 Matthew de Queljoe, Ion Suruceanu, and Bill Denney.
Version: 0.6.25
Date: 2020-02-22
Maintainer: Dirk Eddelbuettel <edd@debian.org>
Title: Create Compact Hash Digests of R Objects
Description: Implementation of a function 'digest()' for the creation 
 of hash digests of arbitrary R objects (using the 'md5', 'sha-1', 'sha-256', 
 'crc32', 'xxhash', 'murmurhash' and 'spookyhash' algorithms) permitting easy
 comparison of R language objects, as well as functions such as'hmac()' to
 create hash-based message authentication code. Please note that this package
 is not meant to be deployed for cryptographic purposes for which more
 comprehensive (and widely tested) libraries such as 'OpenSSL' should be
 used.
URL: http://dirk.eddelbuettel.com/code/digest.html
BugReports: https://github.com/eddelbuettel/digest/issues
Depends: R (>= 3.1.0)
Imports: utils
License: GPL (>= 2)
Suggests: tinytest, knitr, rmarkdown
VignetteBuilder: knitr
NeedsCompilation: yes
Packaged: 2020-02-22 14:55:28.282493 UTC; edd
Repository: CRAN
Date/Publication: 2020-02-23 00:10:02 UTC
Built: R 3.6.3; x86_64-pc-linux-gnu; 2020-04-14 16:26:17 UTC; unix
