# Supplementary material for: Systematic functional analysis of Leishmania protein kinases identifies regulators of differentiation or survival
Source: Nat Commun. 2021 Feb 23;12:1244. doi: 10.1038/s41467-021-21360-8 (PMC7902614; doi:10.1038/s41467-021-21360-8)
Supplement: Supplementary file 13 — Supplementary Software [file 41467_2021_21360_MOESM13_ESM.zip › Leish_clustering_code_v3/packrat/desc/desc]

Package: desc
Title: Manipulate DESCRIPTION Files
Version: 1.2.0
Authors@R: c(
    person("Gábor", "Csárdi",, "csardi.gabor@gmail.com", role = c("aut", "cre")),
    person("Kirill", "Müller", role = c("aut")),
    person("Jim", "Hester", email = "james.f.hester@gmail.com", role = c("aut")))
Maintainer: Gábor Csárdi <csardi.gabor@gmail.com>
Description: Tools to read, write, create, and manipulate DESCRIPTION files.
    It is intended for packages that create or manipulate other packages.
License: MIT + file LICENSE
LazyData: true
URL: https://github.com/r-lib/desc#readme
BugReports: https://github.com/r-lib/desc/issues
Depends: R (>= 3.1.0)
Suggests: covr, testthat, whoami, withr
Imports: assertthat, utils, R6, crayon, rprojroot
Encoding: UTF-8
RoxygenNote: 6.0.1.9000
Collate: 'assertions.R' 'authors-at-r.R' 'built.R' 'classes.R'
        'collate.R' 'constants.R' 'deps.R' 'description.R' 'encoding.R'
        'latex.R' 'non-oo-api.R' 'package-archives.R' 'read.R'
        'remotes.R' 'str.R' 'syntax_checks.R' 'urls.R' 'utils.R'
        'validate.R' 'version.R'
NeedsCompilation: no
Packaged: 2018-05-01 20:22:08 UTC; gaborcsardi
Author: Gábor Csárdi [aut, cre],
  Kirill Müller [aut],
  Jim Hester [aut]
Repository: CRAN
Date/Publication: 2018-05-01 20:48:05 UTC
Built: R 3.6.3; ; 2020-04-14 16:30:18 UTC; unix
