# Supplementary material for: Systematic functional analysis of Leishmania protein kinases identifies regulators of differentiation or survival
Source: Nat Commun. 2021 Feb 23;12:1244. doi: 10.1038/s41467-021-21360-8 (PMC7902614; doi:10.1038/s41467-021-21360-8)
Supplement: Supplementary file 13 — Supplementary Software [file 41467_2021_21360_MOESM13_ESM.zip › Leish_clustering_code_v3/packrat/desc/colorspace]

Package: colorspace
Version: 1.4-1
Date: 2019-03-18
Title: A Toolbox for Manipulating and Assessing Colors and Palettes
Authors@R: c(person(given = "Ross", family = "Ihaka", role = "aut", email = "ihaka@stat.auckland.ac.nz"),
             person(given = "Paul", family = "Murrell", role = "aut", email = "paul@stat.auckland.ac.nz",
                    comment = c(ORCID = "0000-0002-3224-8858")),
             person(given = "Kurt", family = "Hornik", role = "aut", email = "Kurt.Hornik@R-project.org",
		    comment = c(ORCID = "0000-0003-4198-9911")),
             person(given = c("Jason", "C."), family = "Fisher", role = "aut", email = "jfisher@usgs.gov",
                    comment = c(ORCID = "0000-0001-9032-8912")),
             person(given = "Reto", family = "Stauffer", role = "aut", email = "Reto.Stauffer@uibk.ac.at",
                    comment = c(ORCID = "0000-0002-3798-5507")),
             person(given = c("Claus", "O."), family = "Wilke", role = "aut", email = "wilke@austin.utexas.edu",
                    comment = c(ORCID = "0000-0002-7470-9261")),
             person(given = c("Claire", "D."), family = "McWhite", role = "aut", email = "claire.mcwhite@utmail.utexas.edu",
                    comment = c(ORCID = "0000-0001-7346-3047")),
             person(given = "Achim", family = "Zeileis", role = c("aut", "cre"), email = "Achim.Zeileis@R-project.org",
                    comment = c(ORCID = "0000-0003-0918-3766")))
Description: Carries out mapping between assorted color spaces including RGB, HSV, HLS,
             CIEXYZ, CIELUV, HCL (polar CIELUV), CIELAB and polar CIELAB.
	     Qualitative, sequential, and diverging color palettes based on HCL colors
	     are provided along with corresponding ggplot2 color scales.
	     Color palette choice is aided by an interactive app (with either a Tcl/Tk
	     or a shiny GUI) and shiny apps with an HCL color picker and a
	     color vision deficiency emulator. Plotting functions for displaying
	     and assessing palettes include color swatches, visualizations of the
	     HCL space, and trajectories in HCL and/or RGB spectrum. Color manipulation
	     functions include: desaturation, lightening/darkening, mixing, and
	     simulation of color vision deficiencies (deutanomaly, protanomaly, tritanomaly).
Depends: R (>= 3.0.0), methods
Imports: graphics, grDevices, stats
Suggests: datasets, utils, KernSmooth, MASS, kernlab, mvtnorm, vcd,
        tcltk, shiny, shinyjs, ggplot2, dplyr, scales, grid, png, jpeg,
        knitr, rmarkdown, RColorBrewer, rcartocolor, scico, viridis,
        wesanderson
VignetteBuilder: knitr
License: BSD_3_clause + file LICENSE
URL: http://colorspace.R-Forge.R-project.org, http://hclwizard.org/
BugReports: http://colorspace.R-Forge.R-project.org/contact.html
LazyData: yes
RoxygenNote: 6.1.1
NeedsCompilation: yes
Packaged: 2019-03-18 09:11:41 UTC; zeileis
Author: Ross Ihaka [aut],
  Paul Murrell [aut] (<https://orcid.org/0000-0002-3224-8858>),
  Kurt Hornik [aut] (<https://orcid.org/0000-0003-4198-9911>),
  Jason C. Fisher [aut] (<https://orcid.org/0000-0001-9032-8912>),
  Reto Stauffer [aut] (<https://orcid.org/0000-0002-3798-5507>),
  Claus O. Wilke [aut] (<https://orcid.org/0000-0002-7470-9261>),
  Claire D. McWhite [aut] (<https://orcid.org/0000-0001-7346-3047>),
  Achim Zeileis [aut, cre] (<https://orcid.org/0000-0003-0918-3766>)
Maintainer: Achim Zeileis <Achim.Zeileis@R-project.org>
Repository: CRAN
Date/Publication: 2019-03-18 14:43:29 UTC
Built: R 3.6.3; x86_64-pc-linux-gnu; 2020-04-14 16:25:36 UTC; unix
