# Supplementary material for: Systematic functional analysis of Leishmania protein kinases identifies regulators of differentiation or survival
Source: Nat Commun. 2021 Feb 23;12:1244. doi: 10.1038/s41467-021-21360-8 (PMC7902614; doi:10.1038/s41467-021-21360-8)
Supplement: Supplementary file 13 — Supplementary Software [file 41467_2021_21360_MOESM13_ESM.zip › Leish_clustering_code_v3/packrat/desc/callr]

Package: callr
Title: Call R from R
Version: 3.4.3
Authors@R: c(
    person("Gábor", "Csárdi", role = c("aut", "cre", "cph"),
           email = "csardi.gabor@gmail.com",
	   comment = c(ORCID = "0000-0001-7098-9676")),
    person("Winston", "Chang", role = "aut"),
    person("RStudio", role = c("cph", "fnd")),
    person("Mango Solutions", role  = c("cph", "fnd")))
Description: It is sometimes useful to perform a computation in a
    separate R process, without affecting the current R process at all.
    This packages does exactly that.
License: MIT + file LICENSE
LazyData: true
URL: https://github.com/r-lib/callr#readme
BugReports: https://github.com/r-lib/callr/issues
RoxygenNote: 7.0.2
Imports: processx (>= 3.4.0), R6, utils
Suggests: cliapp, covr, crayon, fansi, pingr, ps, rprojroot, spelling,
        testthat, tibble, withr
Encoding: UTF-8
Language: en-US
NeedsCompilation: no
Packaged: 2020-03-26 14:35:17 UTC; gaborcsardi
Author: Gábor Csárdi [aut, cre, cph] (<https://orcid.org/0000-0001-7098-9676>),
  Winston Chang [aut],
  RStudio [cph, fnd],
  Mango Solutions [cph, fnd]
Maintainer: Gábor Csárdi <csardi.gabor@gmail.com>
Repository: CRAN
Date/Publication: 2020-03-28 05:50:17 UTC
Built: R 3.6.3; ; 2020-04-14 16:30:14 UTC; unix
