# Supplementary material for: Systematic functional analysis of Leishmania protein kinases identifies regulators of differentiation or survival
Source: Nat Commun. 2021 Feb 23;12:1244. doi: 10.1038/s41467-021-21360-8 (PMC7902614; doi:10.1038/s41467-021-21360-8)
Supplement: Supplementary file 13 — Supplementary Software [file 41467_2021_21360_MOESM13_ESM.zip › Leish_clustering_code_v3/packrat/desc/assertthat]

Package: assertthat
Title: Easy Pre and Post Assertions
Version: 0.2.1
Authors@R: 
  person("Hadley", "Wickham", , "hadley@rstudio.com", c("aut", "cre"))
Description: An extension to stopifnot() that makes it easy to declare 
    the pre and post conditions that you code should satisfy, while also 
    producing friendly error messages so that your users know what's gone
    wrong.
License: GPL-3
Imports: tools
Suggests: testthat, covr
RoxygenNote: 6.0.1
Collate: 'assert-that.r' 'on-failure.r' 'assertions-file.r'
        'assertions-scalar.R' 'assertions.r' 'base.r'
        'base-comparison.r' 'base-is.r' 'base-logical.r' 'base-misc.r'
        'utils.r' 'validate-that.R'
NeedsCompilation: no
Packaged: 2019-03-21 13:11:01 UTC; hadley
Author: Hadley Wickham [aut, cre]
Maintainer: Hadley Wickham <hadley@rstudio.com>
Repository: CRAN
Date/Publication: 2019-03-21 14:53:46 UTC
Built: R 3.6.3; ; 2020-04-14 16:26:15 UTC; unix
