# Supplementary material for: Systematic functional analysis of Leishmania protein kinases identifies regulators of differentiation or survival
Source: Nat Commun. 2021 Feb 23;12:1244. doi: 10.1038/s41467-021-21360-8 (PMC7902614; doi:10.1038/s41467-021-21360-8)
Supplement: Supplementary file 13 — Supplementary Software [file 41467_2021_21360_MOESM13_ESM.zip › Leish_clustering_code_v3/readme.txt]

This folder contains all data and code required to perform the clustering calculations referred to in the paper.

The R code that actually does the clustering is embedded in a graphical user interface (GUI) created using the Shiny package. The file app.R contains this clustering code and code for the rendering the GUI.

A pseudo-code schematic for the clustering algorithm is provided in the supplementary materials.

The data informing the clustering is contained in the file mutants_data.xlsx

Readers are invited to run the GUI using the following steps:
1. Initiate an R session
2. Set working directory to the folder containing the app.R file
3. Run the GUI using the command "shiny::runApp()"
