# Supplementary material for: Systematic functional analysis of Leishmania protein kinases identifies regulators of differentiation or survival
Source: Nat Commun. 2021 Feb 23;12:1244. doi: 10.1038/s41467-021-21360-8 (PMC7902614; doi:10.1038/s41467-021-21360-8)
Supplement: Supplementary file 13 — Supplementary Software [file 41467_2021_21360_MOESM13_ESM.zip › Leish_clustering_code_v3/app.R]

# 5
# This is a Shiny web application. You can run the application by clicking
# the 'Run App' button above.
#
# Find out more about building applications with Shiny here:
#
#    http://shiny.rstudio.com/
#

library(shiny)
library(readxl)
library(RColorBrewer)
library(ggplot2)

set.seed(1)
mypal<-grDevices::colors()[grep('gr(a|e)y', grDevices::colors(), invert = T)]
mypal<-sample(mypal,200)
mypal2<-t(sapply(mypal,col2rgb))/255

mypal3<-as.character(apply(mypal2,1,function(x){rgb(x[1],x[2],x[3],0.1)}))
mypal2<-as.character(apply(mypal2,1,function(x){rgb(x[1],x[2],x[3],0.4)}))
ggbg <- function() {
  points(0, 0, pch=16, cex=1e6, col=rgb(0,0,0,0.8))
  grid(col=rgb(1,1,1,0.15), lty=1)
}


##
## Load data
##

mutants <- read_excel("mutants_data.xlsx",skip=0,n_max=157)
colnames(mutants)[2]<-"Name"
mutants<-mutants[-1,]
workflows<-c("Workflow 1. Mouse footpad high dose","Workflow 2. Mouse footpad low dose","Workflow 3. Macrophage infection","Workflow 4. Axenic amastigote")
ind1<-2+(c(1:6,13,15)-1)*6+1
parent1<-0:7
ind2<-2+(c(1:6,17)-1)*6+1
parent2<-0:6
ind3<-2+(c(1:8)-1)*6+1
parent3<-0:7
ind4<-2+(c(1:5,10)-1)*6+1
parent4<-c(0:6,6)
indlist<-list(ind1,ind2,ind3,ind4)
parentlist<-list(parent1,parent2,parent3,parent4)
mind<-c(1,2,4,3)

##
## Some functions
##

rotfun<-function(xmat2){
  V<-var(xmat2)
  R<-chol(V)
  xmat2<-t(forwardsolve(t(R),t(xmat2)))
  theta<-atan2(xmat2[mind[2],2],xmat2[mind[2],1])
  rotmat<-matrix(c(cos(theta),sin(theta),-sin(theta),cos(theta)),2,2)
  xmat2<-xmat2%*%rotmat
  xmat2<-sweep(xmat2,2,c(2,0))
  xmat2
}

mydiff<-function(y,parent,differences=1){
  for(its in 1:differences){
    yesparent<-!parent==0
    y[yesparent]<-y[yesparent]-y[parent[yesparent]]
    y[!yesparent]<-NA
  }
  y[!is.na(y)]
}

plotfun<-function(y,x0=0,y0=0,sx=1,sy=1,parent,col=1,type="l",cex=0.3,...){
  nt<-length(parent)
  for(ti in 1:nt){
    if(!parent[ti]==0){
      points(x0+c(parent[ti],ti)*sx,y0+c(y[parent[ti]],y[ti])*sy,type=type,col=col,cex=cex,...)
    }}
}

# Define UI for application that draws a histogram
ui <- fluidPage(
   
   # Application title
   titlePanel("Leishmaniasis data explorer: experiment 5"),
   
   # Sidebar with a slider input for number of bins 
   fluidRow(
  
   column(12,
      wellPanel(
         selectInput('K', 'Cluster count', 2:99,selected=6),
         selectInput('workflow', 'Workflow', workflows,
                     selected=workflows[[1]]),
         selectInput('medind', 'Benchmark mutant', c("Average",mutants$Name),
                     selected="Average"),
         selectInput('ndiff', 'No. of differences', 1:2,selected=2)
   )),
  column(3,textInput("projplot_height","Height",value=480)),
  column(3,textInput("projplot_width","Width",value=480)),
  column(12, downloadLink("proj_plot_download", "Download")),
  column(12, plotOutput("projplot", brush = brushOpts(id = "projplot_brush"),height = "550px",width="70%") ),
  column(12,h4("Selected points"),verbatimTextOutput("brush_info")),
  column(3,textInput("clusterplot_height","Height",value=480)),
  column(3,textInput("clusterplot_width","Width",value=480)),
  column(12, downloadLink("cluster_traj_plot_download", "Download")),
  column(12,plotOutput("clustertrajplots",height = "600px",width="70%")),
  column(3,textInput("mutantplot_height","Height",value=480)),
  column(3,textInput("mutantplot_width","Width",value=480)),
  column(12, downloadLink("mutant_traj_plot_download", "Download")),
  column(12,plotOutput("alltrajplots",height = "2400px",width="100%")),
  column(12,tableOutput("cluster_members_table"))
  )
)

# Define server logic required to draw a histogram
server <- function(input, output) {
  
  clustercalc<-reactive({
    
  indi<-which(input$workflow==workflows)
  K<-as.numeric(input$K)
  ind<-indlist[[indi]]
  parent<-parentlist[[indi]]
  medind<-which(input$medind==mutants$Name)
  
  nt<-length(ind)
  n<-nrow(mutants)
  Xlist<-list()
  for(experino in 1:6){
    tind<-ind+(experino-1)
    Xlist[[experino]]<-data.matrix(mutants[,tind])
  }

  efun<-function(x){alpha0<-sum(x)/(150*100);digamma(x+alpha0)-digamma(sum(x+alpha0))}
  vfun<-function(x){alpha0<-sum(x)/(150*100);trigamma(x+alpha0)-trigamma(sum(x+alpha0))}

  Plist<-Xlist
  Plist2<-Xlist
  Wlist<-Xlist
  for(repl in 1:6){
    Plist[[repl]]<-apply(Xlist[[repl]],2,efun)
    Plist2[[repl]]<-t(apply(Plist[[repl]],1,function(x){x-x[1]}))
    Wlist[[repl]]<-1/apply(Xlist[[repl]],2,vfun)
  }
  precmat<-matrix(0,n,nt)
  for(repl in 1:6){ precmat<-precmat+Wlist[[repl]] }
  for(repl in 1:6){ Wlist[[repl]]<-Wlist[[repl]]/precmat }


  xmat<-matrix(0,n,nt)
  for(repl in 1:6){ xmat<-xmat+Plist[[repl]]*Wlist[[repl]]}


  ndiff<-input$ndiff
  xmat<-t(apply(xmat,1,mydiff,parent=parent,differences=ndiff))

  xmat<-sweep(xmat,2,xmat[mind[1],])

  d<-2
  TV<-var(xmat)*(n-1)/n
  xbar<-colMeans(xmat)
  A<-diag(ncol(xmat))

  for(its in 1:128){

    xmat2<-xmat%*%A
    D<-dist(xmat2,method = "minkowski",p=2)
    D<-as.matrix(D)
    D<-as.dist(D)
    hc<-hclust(D,method="ward.D")
    labs<-cutree(hc,K)

    indmat<-matrix(0,n,K)
    indmat[cbind(1:n,labs)]<-1
    ccounts<-t(indmat)%*%indmat
    means<-solve(ccounts)%*%t(indmat)%*%xmat
    means2<-means%*%A

    w<-rep(0,K);w<-w+diag(ccounts);w<-w/sum(w)
    totmean<-w%*%means
    BV<-matrix(0,ncol(xmat),ncol(xmat));WV<-matrix(0,ncol(xmat),ncol(xmat))
    for(k in 1:K){
      dk<-c(means[k,]-totmean)
      BV<-BV+w[k]*outer(dk,dk)
      WV<-WV+w[k]*var(xmat[which(labs==k),])
    }
    
    eig<-eigen( solve(WV,BV) )
    A<-Re( eig$vectors[,1:d] )

  }

  xmat2<-xmat%*%A
  D<-dist(xmat2,method = "minkowski",p=2)
  D<-as.matrix(D)
  D<-as.dist(D)
  hc<-hclust(D,method="ward.D")
  labs<-cutree(hc,K)

  oo<-order(table(labs),decreasing=TRUE)
  oo<-order(oo)
  labs<-oo[labs]

  indmat<-matrix(0,n,K)
  indmat[cbind(1:n,labs)]<-1
  ccounts<-t(indmat)%*%indmat
  means<-solve(ccounts)%*%t(indmat)%*%xmat
  means2<-means%*%A
  xmat2<-rotfun(xmat2)

  for(repl in 1:6){
    if(length(medind)>0){Plist[[repl]]<-sweep(Plist[[repl]],2,Plist[[repl]][medind,])}
    Plist2[[repl]]<-t(apply(Plist[[repl]],1,function(x){x-x[1]}))
  }
  
  benchind<-rep(0,n);benchind[medind]<-1
  projdata<-as.data.frame(cbind(mutants$Name,benchind,labs,xmat2))
  colnames(projdata)<-c("Name","Benchmark","Cluster","PCA_x","PCA_y")
  projdata[,4]<-as.numeric(as.character(projdata[,4]));projdata[,5]<-as.numeric(as.character(projdata[,5]))
  projdata<-projdata[order(projdata[,1]),]
  projdata<-projdata[order(projdata[,3]),]
  
  list("xmat2"=xmat2,"labs"=labs,"Plist"=Plist,"Plist2"=Plist2,"projdata"=projdata)
  
})
  
output$projplot <- renderPlot({
  
  projdata<-clustercalc()$projdata

  ggplot(projdata,aes(PCA_x,PCA_y,color=Cluster,shape=Benchmark,size=Benchmark)) + geom_point() + scale_color_manual(values=mypal) + 
  theme(panel.background = element_rect(fill = rgb(0,0,0,0.9)),panel.grid.major = element_line(colour = rgb(1,1,1,0.3)),panel.grid.minor = element_line(colour = rgb(1,1,1,0.3)))
  
})

output$proj_plot_download <- downloadHandler(
  filename = function() {
    paste("proj_plot-", Sys.Date(), ".png", sep="")
  },
  content = function(file) {
    projdata<-clustercalc()$projdata
    png(file,height=as.numeric(input$projplot_height),width=as.numeric(input$projplot_width))
    plot(projdata$PCA_x,projdata$PCA_y,panel.first=ggbg(),xlab="Proj. coord. 1",ylab="Proj. coord. 2",col=mypal[projdata$Cluster])
    dev.off()
  }
)

output$brush_info <- renderPrint({
  brushedPoints(clustercalc()$projdata, input$projplot_brush)
})

output$alltrajplots <- renderPlot({
  
  Plist2<-clustercalc()$Plist2
  labs<-clustercalc()$labs
  
  indi<-which(input$workflow==workflows)
  K<-as.numeric(input$K)
  parent<-parentlist[[indi]]
  n<-nrow(Plist2[[1]])
  
  par(mfcol=c(ceiling(n^0.6),ceiling(n^0.4)),mar=.3*c(1,1,3,1));
    for(k in 1:K){
      for(i in which(labs==k)){
        plot(NA,NA,xlim=c(0,10),ylim=quantile(unlist(Plist2),c(0.01,0.99)),panel.first=ggbg(),xaxt="n",yaxt="n",main=mutants$Name[i],cex.main=1)
        for(repl in 1:6){
          
          plotfun(Plist2[[repl]][i,],parent=parent,col=mypal2[labs[i]],type="o")
        }}}
  
  },res = 140)

output$mutant_traj_plot_download <- downloadHandler(
  filename = function() {
    paste("trajplot-", Sys.Date(), ".png", sep="")
  },
  content = function(file) {
    png(file,height=as.numeric(input$mutantplot_height),width=as.numeric(input$mutantplot_width))
    
    Plist2<-clustercalc()$Plist2
    labs<-clustercalc()$labs
    indi<-which(input$workflow==workflows)
    K<-as.numeric(input$K)
    parent<-parentlist[[indi]]
    n<-nrow(Plist2[[1]])
    par(mfcol=c(ceiling(n^0.5),ceiling(n^0.5)),mar=.3*c(1,1,2,1));
    for(k in 1:K){
      for(i in which(labs==k)){
        plot(NA,NA,xlim=c(0,10),ylim=quantile(unlist(Plist2),c(0.01,0.99)),panel.first=ggbg(),xaxt="n",yaxt="n",main=mutants$Name[i],cex.main=0.4)
        for(repl in 1:6){
          
          plotfun(Plist2[[repl]][i,],parent=parent,col=mypal2[labs[i]],type="o")
        }}}
    
    dev.off()
  }
)

output$cluster_members_table <- renderTable(clustercalc()$projdata[,-2])

output$clustertrajplots <- renderPlot({
  
  K<-as.numeric(input$K)
  indi<-which(input$workflow==workflows)
  parent<-parentlist[[indi]]
  ind<-indlist[[indi]]
  Plist2<-clustercalc()$Plist2
  nt<-ncol(Plist2[[1]])
  labs<-clustercalc()$labs
  par(mfcol=c(ceiling(K^.5),ceiling(K^.5)),mar=c(5,1,2,1));
  for(k in 1:K){

    plot(NA,NA,xlim=c(0,10),ylim=quantile(unlist(Plist2),c(0.01,0.99)),panel.first=ggbg(),xaxt="n",yaxt="n",main=paste("Cluster ",k),cex.main=1,xlab="",ylab="");
    axis(1, at=1:nt, labels=FALSE);
    text(1:nt, par("usr")[3] - 1, labels = colnames(mutants)[ind], srt = 45, pos = 1, xpd = TRUE,cex=0.7)

    meantraj<-rep(0,nt)
    for(i in which(labs==k)){

      for(repl in 1:6){
        traj<-Plist2[[repl]][i,]
        plotfun(y=traj,parent=parent,col=mypal3[k])
        meantraj<-meantraj+traj
      }
    }
    meantraj<-meantraj/(6*table(labs)[k])
    plotfun(y=meantraj,parent=parent,type="o",cex=0.5,col=1,lwd=4)
    plotfun(y=meantraj,parent=parent,type="o",cex=0.5,col=mypal[k],lwd=3)
  }


},res = 110)

output$cluster_traj_plot_download <- downloadHandler(
  filename = function() {
    paste("trajplot-", Sys.Date(), ".png", sep="")
  },
  content = function(file) {
    png(file,height=as.numeric(input$clusterplot_height),width=as.numeric(input$clusterplot_width))
    K<-as.numeric(input$K)
    indi<-which(input$workflow==workflows)
    parent<-parentlist[[indi]]
    ind<-indlist[[indi]]
    Plist2<-clustercalc()$Plist2
    nt<-ncol(Plist2[[1]])
    labs<-clustercalc()$labs
    par(mfcol=c(ceiling(K^.5),ceiling(K^.5)),mar=c(5,1,2,1));
    for(k in 1:K){
      
      plot(NA,NA,xlim=c(0,10),ylim=quantile(unlist(Plist2),c(0.01,0.99)),panel.first=ggbg(),xaxt="n",yaxt="n",main=paste("Cluster ",k),cex.main=1,xlab="",ylab="");
      axis(1, at=1:nt, labels=FALSE);
      text(1:nt, par("usr")[3] - 1, labels = colnames(mutants)[ind], srt = 45, pos = 1, xpd = TRUE,cex=0.7)
      
      meantraj<-rep(0,nt)
      for(i in which(labs==k)){
        
        for(repl in 1:6){
          traj<-Plist2[[repl]][i,]
          plotfun(y=traj,parent=parent,col=mypal3[k])
          meantraj<-meantraj+traj
        }
      }
      meantraj<-meantraj/(6*table(labs)[k])
      plotfun(y=meantraj,parent=parent,type="o",cex=0.5,col=1,lwd=4)
      plotfun(y=meantraj,parent=parent,type="o",cex=0.5,col=mypal[k],lwd=3)
    }
    
    dev.off()
  }
)

}

# Run the application 
shinyApp(ui = ui, server = server)
