# Supplementary material for: Systematic functional analysis of Leishmania protein kinases identifies regulators of differentiation or survival
Source: Nat Commun. 2021 Feb 23;12:1244. doi: 10.1038/s41467-021-21360-8 (PMC7902614; doi:10.1038/s41467-021-21360-8)
Supplement: Supplementary file 13 — Supplementary Software [file 41467_2021_21360_MOESM13_ESM.zip › Leish_clustering_code_v3/manifest.json]

{
  "version": 1,
  "locale": "en_GB",
  "platform": "3.6.3",
  "metadata": {
    "appmode": "shiny",
    "primary_rmd": null,
    "primary_html": null,
    "content_category": null,
    "has_parameters": false
  },
  "packages": {
    "BH": {
      "Source": "CRAN",
      "Repository": "https://cloud.r-project.org",
      "description": {
        "Package": "BH",
        "Type": "Package",
        "Title": "Boost C++ Header Files",
        "Version": "1.72.0-3",
        "Date": "2019-12-28",
        "Author": "Dirk Eddelbuettel, John W. Emerson and Michael J. Kane",
        "Maintainer": "Dirk Eddelbuettel <edd@debian.org>",
        "Description": "Boost provides free peer-reviewed portable C++ source \n libraries.  A large part of Boost is provided as C++ template code\n which is resolved entirely at compile-time without linking.  This \n package aims to provide the most useful subset of Boost libraries \n for template use among CRAN packages. By placing these libraries in \n this package, we offer a more efficient distribution system for CRAN \n as replication of this code in the sources of other packages is \n avoided. As of release 1.72.0-3, the following Boost libraries are\n included: 'accumulators' 'algorithm' 'align' 'any' 'atomic' 'bimap'\n 'bind' 'circular_buffer' 'compute' 'concept' 'config' 'container'\n 'date_time' 'detail' 'dynamic_bitset' 'exception' 'flyweight'\n 'foreach' 'functional' 'fusion' 'geometry' 'graph' 'heap' 'icl'\n 'integer' 'interprocess' 'intrusive' 'io' 'iostreams' 'iterator'\n 'math' 'move' 'mp11' 'mpl' 'multiprcecision' 'numeric' 'pending'\n 'phoenix' 'polygon' 'preprocessor' 'propery_tree' 'random' 'range'\n 'scope_exit' 'smart_ptr' 'sort' 'spirit' 'tuple' 'type_traits'\n 'typeof' 'unordered' 'utility' 'uuid'.",
        "License": "BSL-1.0",
        "URL": "https://github.com/eddelbuettel/bh",
        "BugReports": "https://github.com/eddelbuettel/bh/issues",
        "NeedsCompilation": "no",
        "Packaged": "2019-12-28 14:48:54.73981 UTC; edd",
        "Repository": "CRAN",
        "Date/Publication": "2020-01-08 23:20:08 UTC",
        "Built": "R 3.6.3; ; 2020-04-14 16:28:39 UTC; unix"
      }
    },
    "MASS": {
      "Source": "CRAN",
      "Repository": "https://cloud.r-project.org",
      "description": {
        "Package": "MASS",
        "Priority": "recommended",
        "Version": "7.3-51.5",
        "Date": "2019-12-20",
        "Revision": "$Rev: 3506 $",
        "Depends": "R (>= 3.1.0), grDevices, graphics, stats, utils",
        "Imports": "methods",
        "Suggests": "lattice, nlme, nnet, survival",
        "Authors@R": "c(person(\"Brian\", \"Ripley\", role = c(\"aut\", \"cre\", \"cph\"),\n                    email = \"ripley@stats.ox.ac.uk\"),\n\t     person(\"Bill\", \"Venables\", role = \"ctb\"),\n\t     person(c(\"Douglas\", \"M.\"), \"Bates\", role = \"ctb\"),\n\t     person(\"Kurt\", \"Hornik\", role = \"trl\",\n                     comment = \"partial port ca 1998\"),\n\t     person(\"Albrecht\", \"Gebhardt\", role = \"trl\",\n                     comment = \"partial port ca 1998\"),\n\t     person(\"David\", \"Firth\", role = \"ctb\"))",
        "Description": "Functions and datasets to support Venables and Ripley,\n  \"Modern Applied Statistics with S\" (4th edition, 2002).",
        "Title": "Support Functions and Datasets for Venables and Ripley's MASS",
        "LazyData": "yes",
        "ByteCompile": "yes",
        "License": "GPL-2 | GPL-3",
        "URL": "http://www.stats.ox.ac.uk/pub/MASS4/",
        "Contact": "<MASS@stats.ox.ac.uk>",
        "NeedsCompilation": "yes",
        "Packaged": "2019-12-20 08:20:12 UTC; ripley",
        "Author": "Brian Ripley [aut, cre, cph],\n  Bill Venables [ctb],\n  Douglas M. Bates [ctb],\n  Kurt Hornik [trl] (partial port ca 1998),\n  Albrecht Gebhardt [trl] (partial port ca 1998),\n  David Firth [ctb]",
        "Maintainer": "Brian Ripley <ripley@stats.ox.ac.uk>",
        "Repository": "CRAN",
        "Date/Publication": "2019-12-20 09:20:35 UTC",
        "Built": "R 3.6.2; x86_64-pc-linux-gnu; 'Sun, 22 Dec 2019 02:25:44 +0000'; unix"
      }
    },
    "Matrix": {
      "Source": "CRAN",
      "Repository": "https://cloud.r-project.org",
      "description": {
        "Package": "Matrix",
        "Version": "1.2-18",
        "Date": "2019-11-25",
        "Priority": "recommended",
        "Title": "Sparse and Dense Matrix Classes and Methods",
        "Contact": "Doug and Martin <Matrix-authors@R-project.org>",
        "Maintainer": "Martin Maechler <mmaechler+Matrix@gmail.com>",
        "Authors@R": "c(person(\"Douglas\",\"Bates\", role=\"aut\")\n , person(\"Martin\",\"Maechler\", role = c(\"aut\",\"cre\"), email=\"mmaechler+Matrix@gmail.com\",\n          comment = c(ORCID = \"0000-0002-8685-9910\"))\n , person(\"Timothy A.\", \"Davis\", role=\"ctb\",\n           comment = c(\"SuiteSparse and 'cs' C libraries, notably CHOLMOD, AMD;\n\t\t       collaborators listed in\n\t\t\tdir(pattern = '^[A-Z]+[.]txt$', full.names=TRUE,\n\t\t\t    system.file('doc', 'SuiteSparse', package='Matrix'))\"))\n , person(\"Jens\", \"Oehlschlägel\", role=\"ctb\", comment=\"initial nearPD()\")\n , person(\"Jason\", \"Riedy\", role=\"ctb\",\n          comment = c(\"condest() and onenormest() for octave\",\n \t  \t      \"Copyright: Regents of the University of California\"))\n , person(\"R Core Team\", role = \"ctb\", comment=\"base R matrix implementation\")\n )",
        "Description": "A rich hierarchy of matrix classes, including triangular,\n   symmetric, and diagonal matrices, both dense and sparse and with\n   pattern, logical and numeric entries.   Numerous methods for and\n   operations on these matrices, using 'LAPACK' and 'SuiteSparse' libraries.",
        "Depends": "R (>= 3.2.0)",
        "Imports": "methods, graphics, grid, stats, utils, lattice",
        "Suggests": "expm, MASS",
        "Enhances": "MatrixModels, graph, SparseM, sfsmisc",
        "Encoding": "UTF-8",
        "LazyData": "no",
        "LazyDataNote": "not possible, since we use data/*.R *and* our classes",
        "BuildResaveData": "no",
        "License": "GPL (>= 2) | file LICENCE",
        "URL": "http://Matrix.R-forge.R-project.org/",
        "BugReports": "https://r-forge.r-project.org/tracker/?group_id=61",
        "NeedsCompilation": "yes",
        "Packaged": "2019-11-26 17:17:19 UTC; maechler",
        "Author": "Douglas Bates [aut],\n  Martin Maechler [aut, cre] (<https://orcid.org/0000-0002-8685-9910>),\n  Timothy A. Davis [ctb] (SuiteSparse and 'cs' C libraries, notably\n    CHOLMOD, AMD; collaborators listed in dir(pattern =\n    '^[A-Z]+[.]txt$', full.names=TRUE, system.file('doc',\n    'SuiteSparse', package='Matrix'))),\n  Jens Oehlschlägel [ctb] (initial nearPD()),\n  Jason Riedy [ctb] (condest() and onenormest() for octave, Copyright:\n    Regents of the University of California),\n  R Core Team [ctb] (base R matrix implementation)",
        "Repository": "CRAN",
        "Date/Publication": "2019-11-27 15:20:02 UTC",
        "Built": "R 3.6.1; x86_64-pc-linux-gnu; 'Sat, 07 Dec 2019 00:26:19 +0000'; unix"
      }
    },
    "R6": {
      "Source": "CRAN",
      "Repository": "https://cloud.r-project.org",
      "description": {
        "Package": "R6",
        "Title": "Encapsulated Classes with Reference Semantics",
        "Version": "2.4.1",
        "Authors@R": "person(\"Winston\", \"Chang\", role = c(\"aut\", \"cre\"), email = \"winston@stdout.org\")",
        "Description": "Creates classes with reference semantics, similar to R's built-in\n    reference classes. Compared to reference classes, R6 classes are simpler\n    and lighter-weight, and they are not built on S4 classes so they do not\n    require the methods package. These classes allow public and private\n    members, and they support inheritance, even when the classes are defined in\n    different packages.",
        "Depends": "R (>= 3.0)",
        "Suggests": "knitr, microbenchmark, pryr, testthat, ggplot2, scales",
        "License": "MIT + file LICENSE",
        "URL": "https://r6.r-lib.org, https://github.com/r-lib/R6/",
        "LazyData": "true",
        "BugReports": "https://github.com/r-lib/R6/issues",
        "RoxygenNote": "6.1.1",
        "NeedsCompilation": "no",
        "Packaged": "2019-11-12 20:00:15 UTC; winston",
        "Author": "Winston Chang [aut, cre]",
        "Maintainer": "Winston Chang <winston@stdout.org>",
        "Repository": "CRAN",
        "Date/Publication": "2019-11-12 22:50:03 UTC",
        "Built": "R 3.6.3; ; 2020-04-14 16:27:46 UTC; unix"
      }
    },
    "RColorBrewer": {
      "Source": "CRAN",
      "Repository": "https://cloud.r-project.org",
      "description": {
        "Package": "RColorBrewer",
        "Version": "1.1-2",
        "Date": "2014-12-07",
        "Title": "ColorBrewer Palettes",
        "Authors@R": "c(person(given = \"Erich\", family = \"Neuwirth\", role = c(\"aut\",\n        \"cre\"), email = \"erich.neuwirth@univie.ac.at\"))",
        "Author": "Erich Neuwirth [aut, cre]",
        "Maintainer": "Erich Neuwirth <erich.neuwirth@univie.ac.at>",
        "Depends": "R (>= 2.0.0)",
        "Description": "Provides color schemes for maps (and other graphics)\n        designed by Cynthia Brewer as described at http://colorbrewer2.org",
        "License": "Apache License 2.0",
        "Packaged": "2014-12-06 23:59:42 UTC; neuwirth",
        "NeedsCompilation": "no",
        "Repository": "CRAN",
        "Date/Publication": "2014-12-07 08:28:55",
        "Built": "R 3.6.3; ; 2020-04-14 16:26:06 UTC; unix"
      }
    },
    "Rcpp": {
      "Source": "CRAN",
      "Repository": "https://cloud.r-project.org",
      "description": {
        "Package": "Rcpp",
        "Title": "Seamless R and C++ Integration",
        "Version": "1.0.4.6",
        "Date": "2020-04-01",
        "Author": "Dirk Eddelbuettel, Romain Francois, JJ Allaire, Kevin Ushey, Qiang Kou,\n Nathan Russell, Douglas Bates and John Chambers",
        "Maintainer": "Dirk Eddelbuettel <edd@debian.org>",
        "Description": "The 'Rcpp' package provides R functions as well as C++ classes which\n offer a seamless integration of R and C++. Many R data types and objects can be\n mapped back and forth to C++ equivalents which facilitates both writing of new\n code as well as easier integration of third-party libraries. Documentation\n about 'Rcpp' is provided by several vignettes included in this package, via the\n 'Rcpp Gallery' site at <http://gallery.rcpp.org>, the paper by Eddelbuettel and\n Francois (2011, <doi:10.18637/jss.v040.i08>), the book by Eddelbuettel (2013,\n <doi:10.1007/978-1-4614-6868-4>) and the paper by Eddelbuettel and Balamuta (2018,\n <doi:10.1080/00031305.2017.1375990>); see 'citation(\"Rcpp\")' for details.",
        "Imports": "methods, utils",
        "Suggests": "tinytest, inline, rbenchmark, pkgKitten (>= 0.1.2)",
        "URL": "http://www.rcpp.org, http://dirk.eddelbuettel.com/code/rcpp.html,\nhttps://github.com/RcppCore/Rcpp",
        "License": "GPL (>= 2)",
        "BugReports": "https://github.com/RcppCore/Rcpp/issues",
        "MailingList": "Please send questions and comments regarding Rcpp to\nrcpp-devel@lists.r-forge.r-project.org",
        "RoxygenNote": "6.1.1",
        "NeedsCompilation": "yes",
        "Packaged": "2020-04-02 14:03:36.956046 UTC; edd",
        "Repository": "CRAN",
        "Date/Publication": "2020-04-09 08:30:02 UTC",
        "Built": "R 3.6.3; x86_64-pc-linux-gnu; 2020-04-14 16:28:02 UTC; unix"
      }
    },
    "assertthat": {
      "Source": "CRAN",
      "Repository": "https://cloud.r-project.org",
      "description": {
        "Package": "assertthat",
        "Title": "Easy Pre and Post Assertions",
        "Version": "0.2.1",
        "Authors@R": "\n  person(\"Hadley\", \"Wickham\", , \"hadley@rstudio.com\", c(\"aut\", \"cre\"))",
        "Description": "An extension to stopifnot() that makes it easy to declare \n    the pre and post conditions that you code should satisfy, while also \n    producing friendly error messages so that your users know what's gone\n    wrong.",
        "License": "GPL-3",
        "Imports": "tools",
        "Suggests": "testthat, covr",
        "RoxygenNote": "6.0.1",
        "Collate": "'assert-that.r' 'on-failure.r' 'assertions-file.r'\n'assertions-scalar.R' 'assertions.r' 'base.r'\n'base-comparison.r' 'base-is.r' 'base-logical.r' 'base-misc.r'\n'utils.r' 'validate-that.R'",
        "NeedsCompilation": "no",
        "Packaged": "2019-03-21 13:11:01 UTC; hadley",
        "Author": "Hadley Wickham [aut, cre]",
        "Maintainer": "Hadley Wickham <hadley@rstudio.com>",
        "Repository": "CRAN",
        "Date/Publication": "2019-03-21 14:53:46 UTC",
        "Built": "R 3.6.3; ; 2020-04-14 16:26:15 UTC; unix"
      }
    },
    "backports": {
      "Source": "CRAN",
      "Repository": "https://cloud.r-project.org",
      "description": {
        "Package": "backports",
        "Type": "Package",
        "Title": "Reimplementations of Functions Introduced Since R-3.0.0",
        "Version": "1.1.6",
        "Authors@R": "c(\n    person(\"Michel\", \"Lang\", NULL, \"michellang@gmail.com\",\n      role = c(\"cre\", \"aut\"), comment = c(ORCID = \"0000-0001-9754-0393\")),\n    person(\"R Core Team\", role = \"aut\"))",
        "Maintainer": "Michel Lang <michellang@gmail.com>",
        "Description": "\n    Functions introduced or changed since R v3.0.0 are re-implemented in this\n    package. The backports are conditionally exported in order to let R resolve\n    the function name to either the implemented backport, or the respective base\n    version, if available. Package developers can make use of new functions or\n    arguments by selectively importing specific backports to\n    support older installations.",
        "URL": "https://github.com/r-lib/backports",
        "BugReports": "https://github.com/r-lib/backports/issues",
        "License": "GPL-2 | GPL-3",
        "NeedsCompilation": "yes",
        "ByteCompile": "yes",
        "Depends": "R (>= 3.0.0)",
        "Imports": "utils",
        "Encoding": "UTF-8",
        "RoxygenNote": "7.1.0",
        "Packaged": "2020-04-05 06:01:58 UTC; michel",
        "Author": "Michel Lang [cre, aut] (<https://orcid.org/0000-0001-9754-0393>),\n  R Core Team [aut]",
        "Repository": "CRAN",
        "Date/Publication": "2020-04-05 06:30:02 UTC",
        "Built": "R 3.6.3; x86_64-pc-linux-gnu; 2020-04-14 16:26:14 UTC; unix"
      }
    },
    "callr": {
      "Source": "CRAN",
      "Repository": "https://cloud.r-project.org",
      "description": {
        "Package": "callr",
        "Title": "Call R from R",
        "Version": "3.4.3",
        "Authors@R": "c(\n    person(\"Gábor\", \"Csárdi\", role = c(\"aut\", \"cre\", \"cph\"),\n           email = \"csardi.gabor@gmail.com\",\n\t   comment = c(ORCID = \"0000-0001-7098-9676\")),\n    person(\"Winston\", \"Chang\", role = \"aut\"),\n    person(\"RStudio\", role = c(\"cph\", \"fnd\")),\n    person(\"Mango Solutions\", role  = c(\"cph\", \"fnd\")))",
        "Description": "It is sometimes useful to perform a computation in a\n    separate R process, without affecting the current R process at all.\n    This packages does exactly that.",
        "License": "MIT + file LICENSE",
        "LazyData": "true",
        "URL": "https://github.com/r-lib/callr#readme",
        "BugReports": "https://github.com/r-lib/callr/issues",
        "RoxygenNote": "7.0.2",
        "Imports": "processx (>= 3.4.0), R6, utils",
        "Suggests": "cliapp, covr, crayon, fansi, pingr, ps, rprojroot, spelling,\ntestthat, tibble, withr",
        "Encoding": "UTF-8",
        "Language": "en-US",
        "NeedsCompilation": "no",
        "Packaged": "2020-03-26 14:35:17 UTC; gaborcsardi",
        "Author": "Gábor Csárdi [aut, cre, cph] (<https://orcid.org/0000-0001-7098-9676>),\n  Winston Chang [aut],\n  RStudio [cph, fnd],\n  Mango Solutions [cph, fnd]",
        "Maintainer": "Gábor Csárdi <csardi.gabor@gmail.com>",
        "Repository": "CRAN",
        "Date/Publication": "2020-03-28 05:50:17 UTC",
        "Built": "R 3.6.3; ; 2020-04-14 16:30:14 UTC; unix"
      }
    },
    "cellranger": {
      "Source": "CRAN",
      "Repository": "https://cloud.r-project.org",
      "description": {
        "Package": "cellranger",
        "Title": "Translate Spreadsheet Cell Ranges to Rows and Columns",
        "Version": "1.1.0",
        "Authors@R": "c(\n    person(\"Jennifer\", \"Bryan\", , \"jenny@stat.ubc.ca\", c(\"cre\", \"aut\")),\n    person(\"Hadley\", \"Wickham\", , \"hadley@rstudio.com\", \"ctb\")\n  )",
        "Description": "Helper functions to work with spreadsheets and the \"A1:D10\" style\n    of cell range specification.",
        "Depends": "R (>= 3.0.0)",
        "License": "MIT + file LICENSE",
        "LazyData": "true",
        "URL": "https://github.com/rsheets/cellranger",
        "BugReports": "https://github.com/rsheets/cellranger/issues",
        "Suggests": "covr, testthat (>= 1.0.0), knitr, rmarkdown",
        "RoxygenNote": "5.0.1.9000",
        "VignetteBuilder": "knitr",
        "Imports": "rematch, tibble",
        "NeedsCompilation": "no",
        "Packaged": "2016-07-26 06:50:00 UTC; jenny",
        "Author": "Jennifer Bryan [cre, aut],\n  Hadley Wickham [ctb]",
        "Maintainer": "Jennifer Bryan <jenny@stat.ubc.ca>",
        "Repository": "CRAN",
        "Date/Publication": "2016-07-27 03:17:48",
        "Built": "R 3.6.3; ; 2020-04-17 13:45:07 UTC; unix"
      }
    },
    "cli": {
      "Source": "CRAN",
      "Repository": "https://cloud.r-project.org",
      "description": {
        "Package": "cli",
        "Title": "Helpers for Developing Command Line Interfaces",
        "Version": "2.0.2",
        "Authors@R": "c(\n    person(\"Gábor\", \"Csárdi\", , \"csardi.gabor@gmail.com\", c(\"aut\", \"cre\")),\n    person(\"Hadley\", \"Wickham\", role = c(\"ctb\")),\n    person(\"Kirill\", \"Müller\", role = c(\"ctb\"))\n    )",
        "Description": "A suite of tools to build attractive command line interfaces\n    ('CLIs'), from semantic elements: headings, lists, alerts, paragraphs,\n    etc. Supports custom themes via a 'CSS'-like language. It also contains a\n    number of lower level 'CLI' elements: rules, boxes, trees, and\n    'Unicode' symbols with 'ASCII' alternatives. It integrates with the\n    'crayon' package to support 'ANSI' terminal colors.",
        "License": "MIT + file LICENSE",
        "LazyData": "true",
        "URL": "https://github.com/r-lib/cli#readme",
        "BugReports": "https://github.com/r-lib/cli/issues",
        "RoxygenNote": "7.0.2",
        "Depends": "R (>= 2.10)",
        "Imports": "assertthat, crayon (>= 1.3.4), glue, methods, utils, fansi",
        "Suggests": "callr, covr, htmlwidgets, knitr, mockery, rmarkdown,\nrstudioapi, prettycode (>= 1.1.0), testthat, withr",
        "Encoding": "UTF-8",
        "VignetteBuilder": "cli",
        "NeedsCompilation": "no",
        "Packaged": "2020-02-27 13:43:04 UTC; gaborcsardi",
        "Author": "Gábor Csárdi [aut, cre],\n  Hadley Wickham [ctb],\n  Kirill Müller [ctb]",
        "Maintainer": "Gábor Csárdi <csardi.gabor@gmail.com>",
        "Repository": "CRAN",
        "Date/Publication": "2020-02-28 12:10:13 UTC",
        "Built": "R 3.6.3; ; 2020-04-14 16:28:54 UTC; unix"
      }
    },
    "colorspace": {
      "Source": "CRAN",
      "Repository": "https://cloud.r-project.org",
      "description": {
        "Package": "colorspace",
        "Version": "1.4-1",
        "Date": "2019-03-18",
        "Title": "A Toolbox for Manipulating and Assessing Colors and Palettes",
        "Authors@R": "c(person(given = \"Ross\", family = \"Ihaka\", role = \"aut\", email = \"ihaka@stat.auckland.ac.nz\"),\n             person(given = \"Paul\", family = \"Murrell\", role = \"aut\", email = \"paul@stat.auckland.ac.nz\",\n                    comment = c(ORCID = \"0000-0002-3224-8858\")),\n             person(given = \"Kurt\", family = \"Hornik\", role = \"aut\", email = \"Kurt.Hornik@R-project.org\",\n\t\t    comment = c(ORCID = \"0000-0003-4198-9911\")),\n             person(given = c(\"Jason\", \"C.\"), family = \"Fisher\", role = \"aut\", email = \"jfisher@usgs.gov\",\n                    comment = c(ORCID = \"0000-0001-9032-8912\")),\n             person(given = \"Reto\", family = \"Stauffer\", role = \"aut\", email = \"Reto.Stauffer@uibk.ac.at\",\n                    comment = c(ORCID = \"0000-0002-3798-5507\")),\n             person(given = c(\"Claus\", \"O.\"), family = \"Wilke\", role = \"aut\", email = \"wilke@austin.utexas.edu\",\n                    comment = c(ORCID = \"0000-0002-7470-9261\")),\n             person(given = c(\"Claire\", \"D.\"), family = \"McWhite\", role = \"aut\", email = \"claire.mcwhite@utmail.utexas.edu\",\n                    comment = c(ORCID = \"0000-0001-7346-3047\")),\n             person(given = \"Achim\", family = \"Zeileis\", role = c(\"aut\", \"cre\"), email = \"Achim.Zeileis@R-project.org\",\n                    comment = c(ORCID = \"0000-0003-0918-3766\")))",
        "Description": "Carries out mapping between assorted color spaces including RGB, HSV, HLS,\n             CIEXYZ, CIELUV, HCL (polar CIELUV), CIELAB and polar CIELAB.\n\t     Qualitative, sequential, and diverging color palettes based on HCL colors\n\t     are provided along with corresponding ggplot2 color scales.\n\t     Color palette choice is aided by an interactive app (with either a Tcl/Tk\n\t     or a shiny GUI) and shiny apps with an HCL color picker and a\n\t     color vision deficiency emulator. Plotting functions for displaying\n\t     and assessing palettes include color swatches, visualizations of the\n\t     HCL space, and trajectories in HCL and/or RGB spectrum. Color manipulation\n\t     functions include: desaturation, lightening/darkening, mixing, and\n\t     simulation of color vision deficiencies (deutanomaly, protanomaly, tritanomaly).",
        "Depends": "R (>= 3.0.0), methods",
        "Imports": "graphics, grDevices, stats",
        "Suggests": "datasets, utils, KernSmooth, MASS, kernlab, mvtnorm, vcd,\ntcltk, shiny, shinyjs, ggplot2, dplyr, scales, grid, png, jpeg,\nknitr, rmarkdown, RColorBrewer, rcartocolor, scico, viridis,\nwesanderson",
        "VignetteBuilder": "knitr",
        "License": "BSD_3_clause + file LICENSE",
        "URL": "http://colorspace.R-Forge.R-project.org, http://hclwizard.org/",
        "BugReports": "http://colorspace.R-Forge.R-project.org/contact.html",
        "LazyData": "yes",
        "RoxygenNote": "6.1.1",
        "NeedsCompilation": "yes",
        "Packaged": "2019-03-18 09:11:41 UTC; zeileis",
        "Author": "Ross Ihaka [aut],\n  Paul Murrell [aut] (<https://orcid.org/0000-0002-3224-8858>),\n  Kurt Hornik [aut] (<https://orcid.org/0000-0003-4198-9911>),\n  Jason C. Fisher [aut] (<https://orcid.org/0000-0001-9032-8912>),\n  Reto Stauffer [aut] (<https://orcid.org/0000-0002-3798-5507>),\n  Claus O. Wilke [aut] (<https://orcid.org/0000-0002-7470-9261>),\n  Claire D. McWhite [aut] (<https://orcid.org/0000-0001-7346-3047>),\n  Achim Zeileis [aut, cre] (<https://orcid.org/0000-0003-0918-3766>)",
        "Maintainer": "Achim Zeileis <Achim.Zeileis@R-project.org>",
        "Repository": "CRAN",
        "Date/Publication": "2019-03-18 14:43:29 UTC",
        "Built": "R 3.6.3; x86_64-pc-linux-gnu; 2020-04-14 16:25:36 UTC; unix"
      }
    },
    "crayon": {
      "Source": "CRAN",
      "Repository": "https://cloud.r-project.org",
      "description": {
        "Package": "crayon",
        "Title": "Colored Terminal Output",
        "Version": "1.3.4",
        "Authors@R": "c(\n    person(\"Gábor\", \"Csárdi\", , \"csardi.gabor@gmail.com\",\n    role = c(\"aut\", \"cre\")),\n    person(\n    \"Brodie\", \"Gaslam\", email=\"brodie.gaslam@yahoo.com\",\n    role=c(\"ctb\"))\n    )",
        "Description": "Colored terminal output on terminals that support 'ANSI'\n    color and highlight codes. It also works in 'Emacs' 'ESS'. 'ANSI'\n    color support is automatically detected. Colors and highlighting can\n    be combined and nested. New styles can also be created easily.\n    This package was inspired by the 'chalk' 'JavaScript' project.",
        "License": "MIT + file LICENSE",
        "LazyData": "true",
        "URL": "https://github.com/r-lib/crayon#readme",
        "BugReports": "https://github.com/r-lib/crayon/issues",
        "Collate": "'ansi-256.r' 'combine.r' 'string.r' 'utils.r'\n'crayon-package.r' 'disposable.r' 'has_ansi.r' 'has_color.r'\n'styles.r' 'machinery.r' 'parts.r' 'print.r' 'style-var.r'\n'show.r' 'string_operations.r'",
        "Imports": "grDevices, methods, utils",
        "Suggests": "mockery, rstudioapi, testthat, withr",
        "RoxygenNote": "6.0.1.9000",
        "Encoding": "UTF-8",
        "NeedsCompilation": "no",
        "Packaged": "2017-09-15 18:14:04 UTC; gaborcsardi",
        "Author": "Gábor Csárdi [aut, cre],\n  Brodie Gaslam [ctb]",
        "Maintainer": "Gábor Csárdi <csardi.gabor@gmail.com>",
        "Repository": "CRAN",
        "Date/Publication": "2017-09-16 19:49:46 UTC",
        "Built": "R 3.6.3; ; 2020-04-14 16:27:44 UTC; unix"
      }
    },
    "desc": {
      "Source": "CRAN",
      "Repository": "https://cloud.r-project.org",
      "description": {
        "Package": "desc",
        "Title": "Manipulate DESCRIPTION Files",
        "Version": "1.2.0",
        "Authors@R": "c(\n    person(\"Gábor\", \"Csárdi\",, \"csardi.gabor@gmail.com\", role = c(\"aut\", \"cre\")),\n    person(\"Kirill\", \"Müller\", role = c(\"aut\")),\n    person(\"Jim\", \"Hester\", email = \"james.f.hester@gmail.com\", role = c(\"aut\")))",
        "Maintainer": "Gábor Csárdi <csardi.gabor@gmail.com>",
        "Description": "Tools to read, write, create, and manipulate DESCRIPTION files.\n    It is intended for packages that create or manipulate other packages.",
        "License": "MIT + file LICENSE",
        "LazyData": "true",
        "URL": "https://github.com/r-lib/desc#readme",
        "BugReports": "https://github.com/r-lib/desc/issues",
        "Depends": "R (>= 3.1.0)",
        "Suggests": "covr, testthat, whoami, withr",
        "Imports": "assertthat, utils, R6, crayon, rprojroot",
        "Encoding": "UTF-8",
        "RoxygenNote": "6.0.1.9000",
        "Collate": "'assertions.R' 'authors-at-r.R' 'built.R' 'classes.R'\n'collate.R' 'constants.R' 'deps.R' 'description.R' 'encoding.R'\n'latex.R' 'non-oo-api.R' 'package-archives.R' 'read.R'\n'remotes.R' 'str.R' 'syntax_checks.R' 'urls.R' 'utils.R'\n'validate.R' 'version.R'",
        "NeedsCompilation": "no",
        "Packaged": "2018-05-01 20:22:08 UTC; gaborcsardi",
        "Author": "Gábor Csárdi [aut, cre],\n  Kirill Müller [aut],\n  Jim Hester [aut]",
        "Repository": "CRAN",
        "Date/Publication": "2018-05-01 20:48:05 UTC",
        "Built": "R 3.6.3; ; 2020-04-14 16:30:18 UTC; unix"
      }
    },
    "digest": {
      "Source": "CRAN",
      "Repository": "https://cloud.r-project.org",
      "description": {
        "Package": "digest",
        "Author": "Dirk Eddelbuettel <edd@debian.org> with contributions \n by Antoine Lucas, Jarek Tuszynski, Henrik Bengtsson, Simon Urbanek,\n Mario Frasca, Bryan Lewis, Murray Stokely, Hannes Muehleisen,\n Duncan Murdoch, Jim Hester, Wush Wu, Qiang Kou, Thierry Onkelinx, \n Michel Lang, Viliam Simko, Kurt Hornik, Radford Neal, Kendon Bell,\n Matthew de Queljoe, Ion Suruceanu, and Bill Denney.",
        "Version": "0.6.25",
        "Date": "2020-02-22",
        "Maintainer": "Dirk Eddelbuettel <edd@debian.org>",
        "Title": "Create Compact Hash Digests of R Objects",
        "Description": "Implementation of a function 'digest()' for the creation \n of hash digests of arbitrary R objects (using the 'md5', 'sha-1', 'sha-256', \n 'crc32', 'xxhash', 'murmurhash' and 'spookyhash' algorithms) permitting easy\n comparison of R language objects, as well as functions such as'hmac()' to\n create hash-based message authentication code. Please note that this package\n is not meant to be deployed for cryptographic purposes for which more\n comprehensive (and widely tested) libraries such as 'OpenSSL' should be\n used.",
        "URL": "http://dirk.eddelbuettel.com/code/digest.html",
        "BugReports": "https://github.com/eddelbuettel/digest/issues",
        "Depends": "R (>= 3.1.0)",
        "Imports": "utils",
        "License": "GPL (>= 2)",
        "Suggests": "tinytest, knitr, rmarkdown",
        "VignetteBuilder": "knitr",
        "NeedsCompilation": "yes",
        "Packaged": "2020-02-22 14:55:28.282493 UTC; edd",
        "Repository": "CRAN",
        "Date/Publication": "2020-02-23 00:10:02 UTC",
        "Built": "R 3.6.3; x86_64-pc-linux-gnu; 2020-04-14 16:26:17 UTC; unix"
      }
    },
    "ellipsis": {
      "Source": "CRAN",
      "Repository": "https://cloud.r-project.org",
      "description": {
        "Package": "ellipsis",
        "Version": "0.3.0",
        "Title": "Tools for Working with ...",
        "Description": "The ellipsis is a powerful tool for extending functions. Unfortunately \n    this power comes at a cost: misspelled arguments will be silently ignored. \n    The ellipsis package provides a collection of functions to catch problems\n    and alert the user.",
        "Authors@R": "c(\n      person(\"Hadley\", \"Wickham\", , \"hadley@rstudio.com\", role = c(\"aut\", \"cre\")),\n      person(\"RStudio\", role = \"cph\")\n    )",
        "License": "GPL-3",
        "Encoding": "UTF-8",
        "LazyData": "true",
        "RoxygenNote": "6.1.1",
        "URL": "https://ellipsis.r-lib.org, https://github.com/r-lib/ellipsis",
        "BugReports": "https://github.com/r-lib/ellipsis/issues",
        "Depends": "R (>= 3.2)",
        "Imports": "rlang (>= 0.3.0)",
        "Suggests": "covr, testthat",
        "NeedsCompilation": "yes",
        "Packaged": "2019-09-20 20:15:40 UTC; jhester",
        "Author": "Hadley Wickham [aut, cre],\n  RStudio [cph]",
        "Maintainer": "Hadley Wickham <hadley@rstudio.com>",
        "Repository": "CRAN",
        "Date/Publication": "2019-09-20 20:40:02 UTC",
        "Built": "R 3.6.3; x86_64-pc-linux-gnu; 2020-04-14 16:28:43 UTC; unix"
      }
    },
    "evaluate": {
      "Source": "CRAN",
      "Repository": "https://cloud.r-project.org",
      "description": {
        "Package": "evaluate",
        "Type": "Package",
        "Title": "Parsing and Evaluation Tools that Provide More Details than the\nDefault",
        "Version": "0.14",
        "Authors@R": "c(\n    person(\"Hadley\", \"Wickham\", role = \"aut\"),\n    person(\"Yihui\", \"Xie\", role = c(\"aut\", \"cre\"), email = \"xie@yihui.name\", comment = c(ORCID = \"0000-0003-0645-5666\")),\n    person(\"Michael\", \"Lawrence\", role = \"ctb\"),\n    person(\"Thomas\", \"Kluyver\", role = \"ctb\"),\n    person(\"Jeroen\", \"Ooms\", role = \"ctb\"),\n    person(\"Barret\", \"Schloerke\", role = \"ctb\"),\n    person(\"Adam\", \"Ryczkowski\", role = \"ctb\"),\n    person(\"Hiroaki\", \"Yutani\", role = \"ctb\"),\n    person(\"Michel\", \"Lang\", role = \"ctb\"),\n    person(\"Karolis\", \"Koncevičius\", role = \"ctb\")\n    )",
        "Description": "Parsing and evaluation tools that make it easy to recreate the\n    command line behaviour of R.",
        "License": "MIT + file LICENSE",
        "URL": "https://github.com/r-lib/evaluate",
        "BugReports": "https://github.com/r-lib/evaluate/issues",
        "Depends": "R (>= 3.0.2)",
        "Imports": "methods",
        "Suggests": "testthat, lattice, ggplot2",
        "RoxygenNote": "6.1.1",
        "Encoding": "UTF-8",
        "NeedsCompilation": "no",
        "Packaged": "2019-05-28 15:30:02 UTC; yihui",
        "Author": "Hadley Wickham [aut],\n  Yihui Xie [aut, cre] (<https://orcid.org/0000-0003-0645-5666>),\n  Michael Lawrence [ctb],\n  Thomas Kluyver [ctb],\n  Jeroen Ooms [ctb],\n  Barret Schloerke [ctb],\n  Adam Ryczkowski [ctb],\n  Hiroaki Yutani [ctb],\n  Michel Lang [ctb],\n  Karolis Koncevičius [ctb]",
        "Maintainer": "Yihui Xie <xie@yihui.name>",
        "Repository": "CRAN",
        "Date/Publication": "2019-05-28 15:50:02 UTC",
        "Built": "R 3.6.3; ; 2020-04-14 16:25:34 UTC; unix"
      }
    },
    "fansi": {
      "Source": "CRAN",
      "Repository": "https://cloud.r-project.org",
      "description": {
        "Package": "fansi",
        "Title": "ANSI Control Sequence Aware String Functions",
        "Description": "Counterparts to R string manipulation functions that account for\n   the effects of ANSI text formatting control sequences.",
        "Version": "0.4.1",
        "Authors@R": "c(\n    person(\"Brodie\", \"Gaslam\", email=\"brodie.gaslam@yahoo.com\",\n    role=c(\"aut\", \"cre\")),\n    person(\"Elliott\", \"Sales De Andrade\", role=\"ctb\"),\n    person(family=\"R Core Team\",\n    email=\"R-core@r-project.org\", role=\"cph\",\n    comment=\"UTF8 byte length calcs from src/util.c\"\n    ))",
        "Depends": "R (>= 3.1.0)",
        "License": "GPL (>= 2)",
        "LazyData": "true",
        "URL": "https://github.com/brodieG/fansi",
        "BugReports": "https://github.com/brodieG/fansi/issues",
        "VignetteBuilder": "knitr",
        "Suggests": "unitizer, knitr, rmarkdown",
        "RoxygenNote": "6.1.1",
        "Encoding": "UTF-8",
        "Collate": "'constants.R' 'fansi-package.R' 'has.R' 'internal.R' 'load.R'\n'misc.R' 'nchar.R' 'strip.R' 'strwrap.R' 'strtrim.R'\n'strsplit.R' 'substr2.R' 'tohtml.R' 'unhandled.R'",
        "NeedsCompilation": "yes",
        "Packaged": "2020-01-06 01:58:57 UTC; bg",
        "Author": "Brodie Gaslam [aut, cre],\n  Elliott Sales De Andrade [ctb],\n  R Core Team [cph] (UTF8 byte length calcs from src/util.c)",
        "Maintainer": "Brodie Gaslam <brodie.gaslam@yahoo.com>",
        "Repository": "CRAN",
        "Date/Publication": "2020-01-08 23:01:29 UTC",
        "Built": "R 3.6.3; x86_64-pc-linux-gnu; 2020-04-14 16:26:08 UTC; unix"
      }
    },
    "farver": {
      "Source": "CRAN",
      "Repository": "https://cloud.r-project.org",
      "description": {
        "Package": "farver",
        "Type": "Package",
        "Title": "High Performance Colour Space Manipulation",
        "Version": "2.0.3",
        "Authors@R": "\n    c(person(given = \"Thomas Lin\",\n             family = \"Pedersen\",\n             role = c(\"cre\", \"aut\"),\n             email = \"thomasp85@gmail.com\",\n             comment = c(ORCID = \"0000-0002-5147-4711\")),\n      person(given = \"Berendea\",\n             family = \"Nicolae\",\n             role = \"aut\",\n             comment = \"Author of the ColorSpace C++ library\"),\n      person(given = \"Romain\", \n             family = \"François\", \n             role = \"aut\", \n             email = \"romain@purrple.cat\",\n             comment = c(ORCID = \"0000-0002-2444-4226\")) \n      )",
        "Maintainer": "Thomas Lin Pedersen <thomasp85@gmail.com>",
        "Description": "The encoding of colour can be handled in many different ways, using\n    different colour spaces. As different colour spaces have different uses,\n    efficient conversion between these representations are important. The \n    'farver' package provides a set of functions that gives access to very fast\n    colour space conversion and comparisons implemented in C++, and offers \n    speed improvements over the 'convertColor' function in the 'grDevices' \n    package.",
        "License": "MIT + file LICENSE",
        "Encoding": "UTF-8",
        "SystemRequirements": "C++11",
        "RoxygenNote": "7.0.2",
        "URL": "https://farver.data-imaginist.com,\nhttps://github.com/thomasp85/farver",
        "BugReports": "https://github.com/thomasp85/farver/issues",
        "Suggests": "testthat (>= 2.1.0), covr",
        "NeedsCompilation": "yes",
        "Packaged": "2020-01-16 10:42:44 UTC; thomas",
        "Author": "Thomas Lin Pedersen [cre, aut]\n    (<https://orcid.org/0000-0002-5147-4711>),\n  Berendea Nicolae [aut] (Author of the ColorSpace C++ library),\n  Romain François [aut] (<https://orcid.org/0000-0002-2444-4226>)",
        "Repository": "CRAN",
        "Date/Publication": "2020-01-16 13:40:07 UTC",
        "Built": "R 3.6.3; x86_64-pc-linux-gnu; 2020-04-14 16:25:48 UTC; unix"
      }
    },
    "fastmap": {
      "Source": "CRAN",
      "Repository": "https://cloud.r-project.org",
      "description": {
        "Package": "fastmap",
        "Title": "Fast Implementation of a Key-Value Store",
        "Version": "1.0.1",
        "Authors@R": "c(\n    person(\"Winston\", \"Chang\", email = \"winston@rstudio.com\", role = c(\"aut\", \"cre\")),\n    person(given = \"RStudio\", role = c(\"cph\", \"fnd\")),\n    person(given = \"Tessil\", role = \"cph\", comment = \"hopscotch_map library\")\n    )",
        "Description": "Fast implementation of a key-value store. Environments are commonly\n    used as key-value stores, but every time a new key is used, it is added to\n    R's global symbol table, causing a small amount of memory leakage. This can\n    be problematic in cases where many different keys are used. Fastmap avoids\n    this memory leak issue by implementing the map using data structures in C++.",
        "License": "MIT + file LICENSE",
        "Encoding": "UTF-8",
        "LazyData": "true",
        "RoxygenNote": "6.1.1",
        "Suggests": "testthat (>= 2.1.1)",
        "URL": "https://r-lib.github.io/fastmap/, https://github.com/r-lib/fastmap",
        "BugReports": "https://github.com/r-lib/fastmap/issues",
        "NeedsCompilation": "yes",
        "Packaged": "2019-10-07 23:14:48 UTC; winston",
        "Author": "Winston Chang [aut, cre],\n  RStudio [cph, fnd],\n  Tessil [cph] (hopscotch_map library)",
        "Maintainer": "Winston Chang <winston@rstudio.com>",
        "Repository": "CRAN",
        "Date/Publication": "2019-10-08 05:20:02 UTC",
        "Built": "R 3.6.3; x86_64-pc-linux-gnu; 2020-04-28 09:28:02 UTC; unix"
      }
    },
    "ggplot2": {
      "Source": "CRAN",
      "Repository": "https://cloud.r-project.org",
      "description": {
        "Package": "ggplot2",
        "Version": "3.3.0",
        "Title": "Create Elegant Data Visualisations Using the Grammar of Graphics",
        "Description": "A system for 'declaratively' creating graphics,\n    based on \"The Grammar of Graphics\". You provide the data, tell 'ggplot2'\n    how to map variables to aesthetics, what graphical primitives to use,\n    and it takes care of the details.",
        "Authors@R": "c(\n    person(\"Hadley\", \"Wickham\", , \"hadley@rstudio.com\", c(\"aut\", \"cre\")),\n    person(\"Winston\", \"Chang\", , role = \"aut\"),\n    person(\"Lionel\", \"Henry\", , role = \"aut\"),\n    person(\"Thomas Lin\", \"Pedersen\", role = \"aut\"),\n    person(\"Kohske\", \"Takahashi\", role = \"aut\"),\n    person(\"Claus\", \"Wilke\", role = \"aut\"),\n    person(\"Kara\", \"Woo\", role = \"aut\"),\n    person(\"Hiroaki\", \"Yutani\", role = \"aut\"),\n    person(\"Dewey\", \"Dunnington\", role = \"aut\"),\n    person(\"RStudio\", role = c(\"cph\"))\n    )",
        "Depends": "R (>= 3.2)",
        "Imports": "digest, glue, grDevices, grid, gtable (>= 0.1.1), isoband,\nMASS, mgcv, rlang (>= 0.3.0), scales (>= 0.5.0), stats, tibble,\nwithr (>= 2.0.0)",
        "Suggests": "covr, dplyr, ggplot2movies, hexbin, Hmisc, knitr, lattice,\nmapproj, maps, maptools, multcomp, munsell, nlme, profvis,\nquantreg, rgeos, rmarkdown, rpart, sf (>= 0.7-3), svglite (>=\n1.2.0.9001), testthat (>= 2.1.0), vdiffr (>= 0.3.0)",
        "Enhances": "sp",
        "License": "GPL-2 | file LICENSE",
        "URL": "http://ggplot2.tidyverse.org, https://github.com/tidyverse/ggplot2",
        "BugReports": "https://github.com/tidyverse/ggplot2/issues",
        "LazyData": "true",
        "Collate": "'ggproto.r' 'ggplot-global.R' 'aaa-.r'\n'aes-colour-fill-alpha.r' 'aes-evaluation.r'\n'aes-group-order.r' 'aes-linetype-size-shape.r'\n'aes-position.r' 'compat-plyr.R' 'utilities.r' 'aes.r'\n'legend-draw.r' 'geom-.r' 'annotation-custom.r'\n'annotation-logticks.r' 'geom-polygon.r' 'geom-map.r'\n'annotation-map.r' 'geom-raster.r' 'annotation-raster.r'\n'annotation.r' 'autolayer.r' 'autoplot.r' 'axis-secondary.R'\n'backports.R' 'bench.r' 'bin.R' 'coord-.r' 'coord-cartesian-.r'\n'coord-fixed.r' 'coord-flip.r' 'coord-map.r' 'coord-munch.r'\n'coord-polar.r' 'coord-quickmap.R' 'coord-sf.R'\n'coord-transform.r' 'data.R' 'facet-.r' 'facet-grid-.r'\n'facet-null.r' 'facet-wrap.r' 'fortify-lm.r' 'fortify-map.r'\n'fortify-multcomp.r' 'fortify-spatial.r' 'fortify.r' 'stat-.r'\n'geom-abline.r' 'geom-rect.r' 'geom-bar.r' 'geom-bin2d.r'\n'geom-blank.r' 'geom-boxplot.r' 'geom-col.r' 'geom-path.r'\n'geom-contour.r' 'geom-count.r' 'geom-crossbar.r'\n'geom-segment.r' 'geom-curve.r' 'geom-defaults.r'\n'geom-ribbon.r' 'geom-density.r' 'geom-density2d.r'\n'geom-dotplot.r' 'geom-errorbar.r' 'geom-errorbarh.r'\n'geom-freqpoly.r' 'geom-hex.r' 'geom-histogram.r'\n'geom-hline.r' 'geom-jitter.r' 'geom-label.R'\n'geom-linerange.r' 'geom-point.r' 'geom-pointrange.r'\n'geom-quantile.r' 'geom-rug.r' 'geom-sf.R' 'geom-smooth.r'\n'geom-spoke.r' 'geom-text.r' 'geom-tile.r' 'geom-violin.r'\n'geom-vline.r' 'ggplot2.r' 'grob-absolute.r' 'grob-dotstack.r'\n'grob-null.r' 'grouping.r' 'guide-bins.R' 'guide-colorbar.r'\n'guide-colorsteps.R' 'guide-legend.r' 'guides-.r'\n'guides-axis.r' 'guides-grid.r' 'guides-none.r' 'hexbin.R'\n'labeller.r' 'labels.r' 'layer.r' 'layer-sf.R' 'layout.R'\n'limits.r' 'margins.R' 'performance.R' 'plot-build.r'\n'plot-construction.r' 'plot-last.r' 'plot.r' 'position-.r'\n'position-collide.r' 'position-dodge.r' 'position-dodge2.r'\n'position-identity.r' 'position-jitter.r'\n'position-jitterdodge.R' 'position-nudge.R' 'position-stack.r'\n'quick-plot.r' 'range.r' 'reshape-add-margins.R' 'save.r'\n'scale-.r' 'scale-alpha.r' 'scale-binned.R' 'scale-brewer.r'\n'scale-colour.r' 'scale-continuous.r' 'scale-date.r'\n'scale-discrete-.r' 'scale-expansion.r' 'scale-gradient.r'\n'scale-grey.r' 'scale-hue.r' 'scale-identity.r'\n'scale-linetype.r' 'scale-manual.r' 'scale-shape.r'\n'scale-size.r' 'scale-steps.R' 'scale-type.R' 'scale-view.r'\n'scale-viridis.r' 'scales-.r' 'stat-bin.r' 'stat-bin2d.r'\n'stat-bindot.r' 'stat-binhex.r' 'stat-boxplot.r'\n'stat-contour.r' 'stat-count.r' 'stat-density-2d.r'\n'stat-density.r' 'stat-ecdf.r' 'stat-ellipse.R'\n'stat-function.r' 'stat-identity.r' 'stat-qq-line.R'\n'stat-qq.r' 'stat-quantile.r' 'stat-sf-coordinates.R'\n'stat-sf.R' 'stat-smooth-methods.r' 'stat-smooth.r'\n'stat-sum.r' 'stat-summary-2d.r' 'stat-summary-bin.R'\n'stat-summary-hex.r' 'stat-summary.r' 'stat-unique.r'\n'stat-ydensity.r' 'summarise-plot.R' 'summary.r'\n'theme-elements.r' 'theme.r' 'theme-defaults.r'\n'theme-current.R' 'translate-qplot-ggplot.r'\n'translate-qplot-lattice.r' 'utilities-break.r'\n'utilities-grid.r' 'utilities-help.r' 'utilities-matrix.r'\n'utilities-resolution.r' 'utilities-table.r'\n'utilities-tidy-eval.R' 'zxx.r' 'zzz.r'",
        "VignetteBuilder": "knitr",
        "RoxygenNote": "7.0.2",
        "Encoding": "UTF-8",
        "NeedsCompilation": "no",
        "Packaged": "2020-03-03 21:59:45 UTC; thomas",
        "Author": "Hadley Wickham [aut, cre],\n  Winston Chang [aut],\n  Lionel Henry [aut],\n  Thomas Lin Pedersen [aut],\n  Kohske Takahashi [aut],\n  Claus Wilke [aut],\n  Kara Woo [aut],\n  Hiroaki Yutani [aut],\n  Dewey Dunnington [aut],\n  RStudio [cph]",
        "Maintainer": "Hadley Wickham <hadley@rstudio.com>",
        "Repository": "CRAN",
        "Date/Publication": "2020-03-05 16:00:02 UTC",
        "Built": "R 3.6.3; ; 2020-04-14 16:31:39 UTC; unix"
      }
    },
    "glue": {
      "Source": "CRAN",
      "Repository": "https://cloud.r-project.org",
      "description": {
        "Package": "glue",
        "Title": "Interpreted String Literals",
        "Version": "1.4.0",
        "Authors@R": "person(\"Jim\", \"Hester\", email = \"james.f.hester@gmail.com\", role = c(\"aut\", \"cre\"))",
        "Description": "An implementation of interpreted string literals, inspired by\n  Python's Literal String Interpolation <https://www.python.org/dev/peps/pep-0498/> and Docstrings\n  <https://www.python.org/dev/peps/pep-0257/> and Julia's Triple-Quoted String Literals\n  <https://docs.julialang.org/en/v1.3/manual/strings/#Triple-Quoted-String-Literals-1>.",
        "Depends": "R (>= 3.1)",
        "Imports": "methods",
        "Suggests": "testthat, covr, magrittr, crayon, knitr, rmarkdown, DBI,\nRSQLite, R.utils, forcats, microbenchmark, rprintf, stringr,\nggplot2, dplyr, withr, vctrs (>= 0.2.2)",
        "License": "MIT + file LICENSE",
        "Encoding": "UTF-8",
        "LazyData": "true",
        "RoxygenNote": "7.0.2",
        "URL": "https://github.com/tidyverse/glue, https://glue.tidyverse.org/",
        "BugReports": "https://github.com/tidyverse/glue/issues",
        "VignetteBuilder": "knitr",
        "ByteCompile": "true",
        "NeedsCompilation": "yes",
        "Packaged": "2020-04-01 18:34:06 UTC; jhester",
        "Author": "Jim Hester [aut, cre]",
        "Maintainer": "Jim Hester <james.f.hester@gmail.com>",
        "Repository": "CRAN",
        "Date/Publication": "2020-04-03 14:10:30 UTC",
        "Built": "R 3.6.3; x86_64-pc-linux-gnu; 2020-04-14 16:26:20 UTC; unix"
      }
    },
    "gtable": {
      "Source": "CRAN",
      "Repository": "https://cloud.r-project.org",
      "description": {
        "Package": "gtable",
        "Title": "Arrange 'Grobs' in Tables",
        "Version": "0.3.0",
        "Authors@R": "\n    c(person(given = \"Hadley\",\n             family = \"Wickham\",\n             role = c(\"aut\", \"cre\"),\n             email = \"hadley@rstudio.com\"),\n      person(given = \"Thomas Lin\",\n             family = \"Pedersen\",\n             role = \"aut\",\n             email = \"thomas.pedersen@rstudio.com\"),\n      person(given = \"RStudio\",\n             role = \"cph\"))",
        "Description": "Tools to make it easier to work with \"tables\" of\n    'grobs'. The 'gtable' package defines a 'gtable' grob class that specifies a\n    grid along with a list of grobs and their placement in the grid. Further the\n    package makes it easy to manipulate and combine 'gtable' objects so that \n    complex compositions can be build up sequentially.",
        "License": "GPL-2",
        "Depends": "R (>= 3.0)",
        "Imports": "grid",
        "Suggests": "covr, testthat, knitr, rmarkdown, ggplot2, profvis",
        "Encoding": "UTF-8",
        "RoxygenNote": "6.1.1",
        "Collate": "'new-data-frame.r' 'add-grob.r' 'add-rows-cols.r'\n'add-space.r' 'grid.r' 'gtable-layouts.r' 'gtable-package.R'\n'gtable.r' 'rbind-cbind.r' 'utils.r' 'trim.r' 'filter.r'\n'align.r' 'padding.r' 'z.r'",
        "URL": "https://github.com/r-lib/gtable",
        "BugReports": "https://github.com/r-lib/gtable/issues",
        "VignetteBuilder": "knitr",
        "NeedsCompilation": "no",
        "Packaged": "2019-03-25 14:56:43 UTC; thomas",
        "Author": "Hadley Wickham [aut, cre],\n  Thomas Lin Pedersen [aut],\n  RStudio [cph]",
        "Maintainer": "Hadley Wickham <hadley@rstudio.com>",
        "Repository": "CRAN",
        "Date/Publication": "2019-03-25 19:50:02 UTC",
        "Built": "R 3.6.3; ; 2020-04-14 16:26:22 UTC; unix"
      }
    },
    "hms": {
      "Source": "CRAN",
      "Repository": "https://cloud.r-project.org",
      "description": {
        "Package": "hms",
        "Title": "Pretty Time of Day",
        "Date": "2020-01-07",
        "Version": "0.5.3",
        "Authors@R": "c(\n    person(\"Kirill\", \"Müller\", role = c(\"aut\", \"cre\"), email = \"krlmlr+r@mailbox.org\"),\n    person(\"The R Consortium\", role = \"fnd\"),\n    person(\"RStudio\", role = \"fnd\")\n    )",
        "Description": "Implements an S3 class for storing and formatting time-of-day\n    values, based on the 'difftime' class.",
        "Imports": "methods, pkgconfig, rlang, vctrs (>= 0.2.1)",
        "Suggests": "crayon, lubridate, pillar (>= 1.1.0), testthat",
        "License": "GPL-3",
        "Encoding": "UTF-8",
        "LazyData": "true",
        "URL": "https://hms.tidyverse.org/, https://github.com/tidyverse/hms",
        "BugReports": "https://github.com/tidyverse/hms/issues",
        "RoxygenNote": "7.0.2",
        "NeedsCompilation": "no",
        "Packaged": "2020-01-07 16:20:04 UTC; kirill",
        "Author": "Kirill Müller [aut, cre],\n  The R Consortium [fnd],\n  RStudio [fnd]",
        "Maintainer": "Kirill Müller <krlmlr+r@mailbox.org>",
        "Repository": "CRAN",
        "Date/Publication": "2020-01-08 23:01:22 UTC",
        "Built": "R 3.6.3; ; 2020-04-17 13:44:20 UTC; unix"
      }
    },
    "htmltools": {
      "Source": "CRAN",
      "Repository": "https://cloud.r-project.org",
      "description": {
        "Package": "htmltools",
        "Type": "Package",
        "Title": "Tools for HTML",
        "Version": "0.4.0",
        "Author": "RStudio, Inc.",
        "Maintainer": "Joe Cheng <joe@rstudio.com>",
        "Description": "Tools for HTML generation and output.",
        "Depends": "R (>= 2.14.1)",
        "Imports": "utils, digest, Rcpp, rlang",
        "Suggests": "markdown, testthat, withr",
        "Enhances": "knitr",
        "License": "GPL (>= 2)",
        "URL": "https://github.com/rstudio/htmltools",
        "BugReports": "https://github.com/rstudio/htmltools/issues",
        "RoxygenNote": "6.1.1",
        "LinkingTo": "Rcpp",
        "Encoding": "UTF-8",
        "Collate": "'RcppExports.R' 'html_dependency.R' 'html_escape.R'\n'html_print.R' 'shim.R' 'utils.R' 'tags.R' 'template.R'",
        "NeedsCompilation": "yes",
        "Packaged": "2019-10-04 17:43:48 UTC; jcheng",
        "Repository": "CRAN",
        "Date/Publication": "2019-10-04 23:00:08 UTC",
        "Built": "R 3.6.3; x86_64-pc-linux-gnu; 2020-04-24 13:47:58 UTC; unix"
      }
    },
    "httpuv": {
      "Source": "CRAN",
      "Repository": "https://cloud.r-project.org",
      "description": {
        "Package": "httpuv",
        "Type": "Package",
        "Encoding": "UTF-8",
        "Title": "HTTP and WebSocket Server Library",
        "Version": "1.5.2",
        "Author": "Joe Cheng, Hector Corrada Bravo [ctb], Jeroen Ooms [ctb],\n    Winston Chang [ctb]",
        "Copyright": "RStudio, Inc.; Joyent, Inc.; Nginx Inc.; Igor Sysoev; Niels\nProvos; Internet Systems Consortium, Inc.; Alexander Chemeris;\nBerkeley Software Design; Google Inc.; Sony Mobile\nCommunications AB; Alexander Peslyak; Free Software Foundation,\nInc.; X Consortium; Ben Noordhuis; StrongLoop, Inc.; Saúl\nIbarra Corretgé; Bert Belder; Fedor Indutny; libuv project;\nRefael Ackermann; Kenneth MacKay; Emergya; Diego Pettenò; xine\nproject, The Regents of the University of California, Dariusz\nDwornikowski",
        "Maintainer": "Joe Cheng <joe@rstudio.com>",
        "Description": "Provides low-level socket and protocol support for handling\n    HTTP and WebSocket requests directly from within R. It is primarily\n    intended as a building block for other packages, rather than making it\n    particularly easy to create complete web applications using httpuv alone.\n    httpuv is built on top of the libuv and http-parser C libraries, both of\n    which were developed by Joyent, Inc. (See LICENSE file for libuv and\n    http-parser license information.)",
        "License": "GPL (>= 2) | file LICENSE",
        "Depends": "R (>= 2.15.1)",
        "Imports": "Rcpp (>= 0.11.0), utils, R6, promises, later (>= 0.8.0)",
        "LinkingTo": "Rcpp, BH, later",
        "URL": "https://github.com/rstudio/httpuv",
        "SystemRequirements": "GNU make",
        "RoxygenNote": "6.1.1",
        "Suggests": "testthat, callr, curl, websocket",
        "Collate": "'RcppExports.R' 'httpuv.R' 'random_port.R' 'server.R'\n'static_paths.R' 'utils.R'",
        "NeedsCompilation": "yes",
        "Packaged": "2019-09-11 04:12:10 UTC; jcheng",
        "Repository": "CRAN",
        "Date/Publication": "2019-09-11 05:40:02 UTC",
        "Built": "R 3.6.3; x86_64-pc-linux-gnu; 2020-04-28 09:25:41 UTC; unix"
      }
    },
    "isoband": {
      "Source": "CRAN",
      "Repository": "https://cloud.r-project.org",
      "description": {
        "Package": "isoband",
        "Title": "Generate Isolines and Isobands from Regularly Spaced Elevation\nGrids",
        "Version": "0.2.1",
        "Authors@R": "\n    person(\n      given = \"Claus O.\",\n      family = \"Wilke\",\n      role = c(\"aut\", \"cre\"),\n      email = \"wilke@austin.utexas.edu\",\n      comment = c(ORCID = \"0000-0002-7470-9261\")\n    )",
        "Description": "A fast C++ implementation to generate contour lines (isolines) and\n  contour polygons (isobands) from regularly spaced grids containing elevation data.",
        "URL": "https://github.com/wilkelab/isoband",
        "BugReports": "https://github.com/wilkelab/isoband/issues",
        "License": "MIT + file LICENSE",
        "Encoding": "UTF-8",
        "LazyData": "true",
        "LinkingTo": "Rcpp, testthat",
        "Imports": "Rcpp, grid, utils",
        "RoxygenNote": "7.0.2",
        "Suggests": "covr, ggplot2, knitr, magick, microbenchmark, rmarkdown, sf,\ntestthat",
        "SystemRequirements": "C++11",
        "VignetteBuilder": "knitr",
        "NeedsCompilation": "yes",
        "Packaged": "2020-04-12 08:55:17 UTC; clauswilke",
        "Author": "Claus O. Wilke [aut, cre] (<https://orcid.org/0000-0002-7470-9261>)",
        "Maintainer": "Claus O. Wilke <wilke@austin.utexas.edu>",
        "Repository": "CRAN",
        "Date/Publication": "2020-04-12 09:40:02 UTC",
        "Built": "R 3.6.3; x86_64-pc-linux-gnu; 2020-04-14 16:30:58 UTC; unix"
      }
    },
    "jsonlite": {
      "Source": "CRAN",
      "Repository": "https://cloud.r-project.org",
      "description": {
        "Package": "jsonlite",
        "Version": "1.6.1",
        "Title": "A Robust, High Performance JSON Parser and Generator for R",
        "License": "MIT + file LICENSE",
        "NeedsCompilation": "yes",
        "Depends": "methods",
        "Authors@R": "c(\n    person(\"Jeroen\", \"Ooms\", role = c(\"aut\", \"cre\"), email = \"jeroen@berkeley.edu\",\n      comment = c(ORCID = \"0000-0002-4035-0289\")),\n    person(\"Duncan\", \"Temple Lang\", role = \"ctb\"),\n    person(\"Lloyd\", \"Hilaiel\", role = \"cph\", comment=\"author of bundled libyajl\"))",
        "URL": "https://arxiv.org/abs/1403.2805 (paper)\nhttps://jeroen.cran.dev/jsonlite (docs)",
        "BugReports": "http://github.com/jeroen/jsonlite/issues",
        "Maintainer": "Jeroen Ooms <jeroen@berkeley.edu>",
        "VignetteBuilder": "knitr, R.rsp",
        "Description": "A fast JSON parser and generator optimized for statistical data\n    and the web. Started out as a fork of 'RJSONIO', but has been completely\n    rewritten in recent versions. The package offers flexible, robust, high\n    performance tools for working with JSON in R and is particularly powerful\n    for building pipelines and interacting with a web API. The implementation is\n    based on the mapping described in the vignette (Ooms, 2014). In addition to\n    converting JSON data from/to R objects, 'jsonlite' contains functions to\n    stream, validate, and prettify JSON data. The unit tests included with the\n    package verify that all edge cases are encoded and decoded consistently for\n    use with dynamic data in systems and applications.",
        "Suggests": "httr, curl, plyr, testthat, knitr, rmarkdown, R.rsp, sp",
        "RoxygenNote": "7.0.2",
        "Packaged": "2020-01-31 10:35:04 UTC; jeroen",
        "Author": "Jeroen Ooms [aut, cre] (<https://orcid.org/0000-0002-4035-0289>),\n  Duncan Temple Lang [ctb],\n  Lloyd Hilaiel [cph] (author of bundled libyajl)",
        "Repository": "CRAN",
        "Date/Publication": "2020-02-02 11:40:02 UTC",
        "Built": "R 3.6.3; x86_64-pc-linux-gnu; 2020-04-14 20:30:19 UTC; unix"
      }
    },
    "labeling": {
      "Source": "CRAN",
      "Repository": "https://cloud.r-project.org",
      "description": {
        "Package": "labeling",
        "Type": "Package",
        "Title": "Axis Labeling",
        "Version": "0.3",
        "Date": "2014-08-22",
        "Author": "Justin Talbot",
        "Maintainer": "Justin Talbot <justintalbot@gmail.com>",
        "Description": "Provides a range of axis labeling algorithms",
        "License": "MIT + file LICENSE | Unlimited",
        "LazyLoad": "no",
        "Collate": "'labeling.R'",
        "Repository": "CRAN",
        "Repository/R-Forge/Project": "labeling",
        "Repository/R-Forge/Revision": "16",
        "Repository/R-Forge/DateTimeStamp": "2014-08-23 05:53:23",
        "Date/Publication": "2014-08-23 14:57:53",
        "Packaged": "2014-08-23 06:15:07 UTC; rforge",
        "NeedsCompilation": "no",
        "Built": "R 3.6.3; ; 2020-04-14 16:26:05 UTC; unix"
      }
    },
    "later": {
      "Source": "CRAN",
      "Repository": "https://cloud.r-project.org",
      "description": {
        "Package": "later",
        "Type": "Package",
        "Title": "Utilities for Scheduling Functions to Execute Later with Event\nLoops",
        "Version": "1.0.0",
        "Authors@R": "c(\n    person(\"Joe\", \"Cheng\", role = c(\"aut\", \"cre\"), email = \"joe@rstudio.com\"),\n    person(family = \"RStudio\", role = \"cph\"),\n    person(\"Winston\", \"Chang\", role = c(\"aut\"), email = \"winston@rstudio.com\"),\n    person(\"Marcus\", \"Geelnard\", role = c(\"ctb\", \"cph\"), comment = \"TinyCThread library, https://tinycthread.github.io/\"),\n    person(\"Evan\", \"Nemerson\", role = c(\"ctb\", \"cph\"), comment = \"TinyCThread library, https://tinycthread.github.io/\")\n    )",
        "Description": "Executes arbitrary R or C functions some time after the current\n    time, after the R execution stack has emptied. The functions are scheduled\n    in an event loop.",
        "URL": "https://github.com/r-lib/later",
        "BugReports": "https://github.com/r-lib/later/issues",
        "License": "GPL (>= 2)",
        "Imports": "Rcpp (>= 0.12.9), rlang",
        "LinkingTo": "Rcpp, BH",
        "RoxygenNote": "6.1.1",
        "Suggests": "knitr, rmarkdown, testthat",
        "VignetteBuilder": "knitr",
        "NeedsCompilation": "yes",
        "Packaged": "2019-10-03 23:31:59 UTC; jcheng",
        "Author": "Joe Cheng [aut, cre],\n  RStudio [cph],\n  Winston Chang [aut],\n  Marcus Geelnard [ctb, cph] (TinyCThread library,\n    https://tinycthread.github.io/),\n  Evan Nemerson [ctb, cph] (TinyCThread library,\n    https://tinycthread.github.io/)",
        "Maintainer": "Joe Cheng <joe@rstudio.com>",
        "Repository": "CRAN",
        "Date/Publication": "2019-10-04 05:00:02 UTC",
        "Built": "R 3.6.3; x86_64-pc-linux-gnu; 2020-04-24 13:47:32 UTC; unix"
      }
    },
    "lattice": {
      "Source": "CRAN",
      "Repository": "https://cloud.r-project.org",
      "description": {
        "Package": "lattice",
        "Version": "0.20-41",
        "Date": "2020-04-01",
        "Priority": "recommended",
        "Title": "Trellis Graphics for R",
        "Authors@R": "c(person(\"Deepayan\", \"Sarkar\", role = c(\"aut\", \"cre\"),\n\t            email = \"deepayan.sarkar@r-project.org\",\n\t\t    comment = c(ORCID = \"0000-0003-4107-1553\")),\n              person(\"Felix\", \"Andrews\", role = \"ctb\"),\n\t      person(\"Kevin\", \"Wright\", role = \"ctb\", comment = \"documentation\"),\n\t      person(\"Neil\", \"Klepeis\", role = \"ctb\"),\n              person(\"Paul\", \"Murrell\", role = \"ctb\", email = \"paul@stat.auckland.ac.nz\"))",
        "Description": "A powerful and elegant high-level data visualization\n  system inspired by Trellis graphics, with an emphasis on\n  multivariate data. Lattice is sufficient for typical graphics needs,\n  and is also flexible enough to handle most nonstandard requirements.\n  See ?Lattice for an introduction.",
        "Depends": "R (>= 3.0.0)",
        "Suggests": "KernSmooth, MASS, latticeExtra",
        "Imports": "grid, grDevices, graphics, stats, utils",
        "Enhances": "chron",
        "LazyLoad": "yes",
        "LazyData": "yes",
        "License": "GPL (>= 2)",
        "URL": "http://lattice.r-forge.r-project.org/",
        "BugReports": "https://github.com/deepayan/lattice/issues",
        "NeedsCompilation": "yes",
        "Packaged": "2020-04-02 10:52:37 UTC; deepayan",
        "Author": "Deepayan Sarkar [aut, cre] (<https://orcid.org/0000-0003-4107-1553>),\n  Felix Andrews [ctb],\n  Kevin Wright [ctb] (documentation),\n  Neil Klepeis [ctb],\n  Paul Murrell [ctb]",
        "Maintainer": "Deepayan Sarkar <deepayan.sarkar@r-project.org>",
        "Repository": "CRAN",
        "Date/Publication": "2020-04-02 12:00:06 UTC",
        "Built": "R 3.6.3; x86_64-pc-linux-gnu; \"Thu, 09 Apr 2020 14:19:52 +0000\"; unix"
      }
    },
    "lifecycle": {
      "Source": "CRAN",
      "Repository": "https://cloud.r-project.org",
      "description": {
        "Package": "lifecycle",
        "Title": "Manage the Life Cycle of your Package Functions",
        "Version": "0.2.0",
        "Authors@R": "\n    c(\n      person(given = \"Lionel\", family = \"Henry\", role = c(\"aut\", \"cre\"), email = \"lionel@rstudio.com\"),\n      person(given = \"RStudio\", role = \"cph\")\n    )",
        "Description": "Manage the life cycle of your exported functions with\n    shared conventions, documentation badges, and non-invasive\n    deprecation warnings. The 'lifecycle' package defines four\n    development stages (experimental, maturing, stable, and\n    questioning) and three deprecation stages (soft-deprecated,\n    deprecated, and defunct). It makes it easy to insert badges\n    corresponding to these stages in your documentation. Usage of\n    deprecated functions are signalled with increasing levels of\n    non-invasive verbosity.",
        "License": "GPL-3",
        "Encoding": "UTF-8",
        "LazyData": "true",
        "Depends": "R (>= 3.2)",
        "Imports": "glue, rlang (>= 0.4.0)",
        "Suggests": "covr, crayon, knitr, rmarkdown, testthat (>= 2.1.0)",
        "RoxygenNote": "7.0.2",
        "URL": "https://lifecycle.r-lib.org/, https://github.com/r-lib/lifecycle",
        "BugReports": "https://github.com/r-lib/lifecycle/issues",
        "VignetteBuilder": "knitr",
        "NeedsCompilation": "no",
        "Packaged": "2020-03-06 15:50:11 UTC; lionel",
        "Author": "Lionel Henry [aut, cre],\n  RStudio [cph]",
        "Maintainer": "Lionel Henry <lionel@rstudio.com>",
        "Repository": "CRAN",
        "Date/Publication": "2020-03-06 16:20:02 UTC",
        "Built": "R 3.6.3; ; 2020-04-14 16:28:42 UTC; unix"
      }
    },
    "magrittr": {
      "Source": "CRAN",
      "Repository": "https://cloud.r-project.org",
      "description": {
        "Package": "magrittr",
        "Type": "Package",
        "Title": "A Forward-Pipe Operator for R",
        "Version": "1.5",
        "Author": "Stefan Milton Bache <stefan@stefanbache.dk> and\n    Hadley Wickham <h.wickham@gmail.com>",
        "Maintainer": "Stefan Milton Bache <stefan@stefanbache.dk>",
        "Description": "Provides a mechanism for chaining commands with a\n    new forward-pipe operator, %>%. This operator will forward a\n    value, or the result of an expression, into the next function\n    call/expression. There is flexible support for the type\n    of right-hand side expressions. For more information, see\n    package vignette.\n    To quote Rene Magritte, \"Ceci n'est pas un pipe.\"",
        "Suggests": "testthat, knitr",
        "VignetteBuilder": "knitr",
        "License": "MIT + file LICENSE",
        "ByteCompile": "Yes",
        "Packaged": "2014-11-22 08:50:53 UTC; shb",
        "NeedsCompilation": "no",
        "Repository": "CRAN",
        "Date/Publication": "2014-11-22 19:15:57",
        "Built": "R 3.6.3; ; 2020-04-14 16:26:12 UTC; unix"
      }
    },
    "mgcv": {
      "Source": "CRAN",
      "Repository": "https://cloud.r-project.org",
      "description": {
        "Package": "mgcv",
        "Version": "1.8-31",
        "Author": "Simon Wood <simon.wood@r-project.org>",
        "Maintainer": "Simon Wood <simon.wood@r-project.org>",
        "Title": "Mixed GAM Computation Vehicle with Automatic Smoothness\nEstimation",
        "Description": "Generalized additive (mixed) models, some of their extensions and \n             other generalized ridge regression with multiple smoothing \n             parameter estimation by (Restricted) Marginal Likelihood, \n             Generalized Cross Validation and similar, or using iterated \n             nested Laplace approximation for fully Bayesian inference. See \n             Wood (2017) <doi:10.1201/9781315370279> for an overview. \n             Includes a gam() function, a wide variety of smoothers, 'JAGS' \n             support and distributions beyond the exponential family. ",
        "Priority": "recommended",
        "Depends": "R (>= 2.14.0), nlme (>= 3.1-64)",
        "Imports": "methods, stats, graphics, Matrix, splines, utils",
        "Suggests": "parallel, survival, MASS",
        "LazyLoad": "yes",
        "ByteCompile": "yes",
        "License": "GPL (>= 2)",
        "NeedsCompilation": "yes",
        "Packaged": "2019-11-08 21:21:15 UTC; sw283",
        "Repository": "CRAN",
        "Date/Publication": "2019-11-09 05:30:11 UTC",
        "Built": "R 3.6.1; x86_64-pc-linux-gnu; \"Sat, 16 Nov 2019 16:30:18 +0000\"; unix"
      }
    },
    "mime": {
      "Source": "CRAN",
      "Repository": "https://cloud.r-project.org",
      "description": {
        "Package": "mime",
        "Type": "Package",
        "Title": "Map Filenames to MIME Types",
        "Version": "0.9",
        "Authors@R": "c(\n    person(\"Yihui\", \"Xie\", role = c(\"aut\", \"cre\"), email = \"xie@yihui.name\", comment = c(ORCID = \"0000-0003-0645-5666\")),\n    person(\"Jeffrey\", \"Horner\", role = \"ctb\"),\n    person(\"Beilei\", \"Bian\", role = \"ctb\")\n    )",
        "Description": "Guesses the MIME type from a filename extension using the data\n    derived from /etc/mime.types in UNIX-type systems.",
        "Imports": "tools",
        "License": "GPL",
        "URL": "https://github.com/yihui/mime",
        "BugReports": "https://github.com/yihui/mime/issues",
        "LazyData": "TRUE",
        "RoxygenNote": "7.0.2",
        "Encoding": "UTF-8",
        "NeedsCompilation": "yes",
        "Packaged": "2020-02-04 17:11:45 UTC; yihui",
        "Author": "Yihui Xie [aut, cre] (<https://orcid.org/0000-0003-0645-5666>),\n  Jeffrey Horner [ctb],\n  Beilei Bian [ctb]",
        "Maintainer": "Yihui Xie <xie@yihui.name>",
        "Repository": "CRAN",
        "Date/Publication": "2020-02-04 18:20:06 UTC",
        "Built": "R 3.6.3; x86_64-pc-linux-gnu; 2020-04-17 13:43:24 UTC; unix"
      }
    },
    "munsell": {
      "Source": "CRAN",
      "Repository": "https://cloud.r-project.org",
      "description": {
        "Package": "munsell",
        "Type": "Package",
        "Title": "Utilities for Using Munsell Colours",
        "Version": "0.5.0",
        "Author": "Charlotte Wickham <cwickham@gmail.com>",
        "Maintainer": "Charlotte Wickham <cwickham@gmail.com>",
        "Description": "Provides easy access to, and manipulation of, the Munsell \n    colours. Provides a mapping between Munsell's \n    original notation (e.g. \"5R 5/10\") and hexadecimal strings suitable \n    for use directly in R graphics. Also provides utilities \n    to explore slices through the Munsell colour tree, to transform \n    Munsell colours and display colour palettes.",
        "Suggests": "ggplot2, testthat",
        "Imports": "colorspace, methods",
        "License": "MIT + file LICENSE",
        "URL": "https://cran.r-project.org/package=munsell,\nhttps://github.com/cwickham/munsell/",
        "RoxygenNote": "6.0.1",
        "NeedsCompilation": "no",
        "Packaged": "2018-06-11 23:15:15 UTC; wickhamc",
        "Repository": "CRAN",
        "Date/Publication": "2018-06-12 04:29:06 UTC",
        "Built": "R 3.6.3; ; 2020-04-14 16:28:40 UTC; unix"
      }
    },
    "nlme": {
      "Source": "CRAN",
      "Repository": "https://cloud.r-project.org",
      "description": {
        "Package": "nlme",
        "Version": "3.1-144",
        "Date": "2020-02-02",
        "Priority": "recommended",
        "Title": "Linear and Nonlinear Mixed Effects Models",
        "Authors@R": "c(person(\"José\", \"Pinheiro\", role = \"aut\", comment = \"S version\"),\n             person(\"Douglas\", \"Bates\", role = \"aut\", comment = \"up to 2007\"),\n             person(\"Saikat\", \"DebRoy\", role = \"ctb\", comment = \"up to 2002\"),\n             person(\"Deepayan\", \"Sarkar\", role = \"ctb\", comment = \"up to 2005\"),\n             person(\"EISPACK authors\", role = \"ctb\", comment = \"src/rs.f\"),\n\t     person(\"Siem\", \"Heisterkamp\", role = \"ctb\", comment = \"Author fixed sigma\"),\n             person(\"Bert\", \"Van Willigen\",role = \"ctb\", comment = \"Programmer fixed sigma\"),\n\t     person(\"R-core\", email = \"R-core@R-project.org\",\n                    role = c(\"aut\", \"cre\")))",
        "Description": "Fit and compare Gaussian linear and nonlinear mixed-effects models.",
        "Depends": "R (>= 3.4.0)",
        "Imports": "graphics, stats, utils, lattice",
        "Suggests": "Hmisc, MASS",
        "LazyData": "yes",
        "ByteCompile": "yes",
        "Encoding": "UTF-8",
        "License": "GPL (>= 2) | file LICENCE",
        "BugReports": "https://bugs.r-project.org",
        "URL": "https://svn.r-project.org/R-packages/trunk/nlme",
        "NeedsCompilation": "yes",
        "Packaged": "2020-02-02 15:05:16 UTC; hornik",
        "Author": "José Pinheiro [aut] (S version),\n  Douglas Bates [aut] (up to 2007),\n  Saikat DebRoy [ctb] (up to 2002),\n  Deepayan Sarkar [ctb] (up to 2005),\n  EISPACK authors [ctb] (src/rs.f),\n  Siem Heisterkamp [ctb] (Author fixed sigma),\n  Bert Van Willigen [ctb] (Programmer fixed sigma),\n  R-core [aut, cre]",
        "Maintainer": "R-core <R-core@R-project.org>",
        "Repository": "CRAN",
        "Date/Publication": "2020-02-06 09:50:06 UTC",
        "Built": "R 3.6.2; x86_64-pc-linux-gnu; 'Sat, 08 Feb 2020 13:49:55 +0000'; unix"
      }
    },
    "pillar": {
      "Source": "CRAN",
      "Repository": "https://cloud.r-project.org",
      "description": {
        "Package": "pillar",
        "Title": "Coloured Formatting for Columns",
        "Version": "1.4.3",
        "Authors@R": "\n    c(person(given = \"Kirill\",\n             family = \"M\\u00fcller\",\n             role = c(\"aut\", \"cre\"),\n             email = \"krlmlr+r@mailbox.org\"),\n      person(given = \"Hadley\",\n             family = \"Wickham\",\n             role = \"aut\"),\n      person(given = \"RStudio\",\n             role = \"cph\"))",
        "Description": "Provides 'pillar' and 'colonnade' generics designed\n    for formatting columns of data using the full range of colours\n    provided by modern terminals.",
        "License": "GPL-3",
        "URL": "https://github.com/r-lib/pillar",
        "BugReports": "https://github.com/r-lib/pillar/issues",
        "Imports": "cli, crayon (>= 1.3.4), fansi, rlang (>= 0.3.0), utf8 (>=\n1.1.0), vctrs (>= 0.2.0)",
        "Suggests": "knitr, lubridate, testthat (>= 2.0.0), withr",
        "Encoding": "UTF-8",
        "LazyData": "true",
        "RoxygenNote": "7.0.2",
        "Collate": "'capital.R' 'compat-lifecycle.R' 'compat-purrr.R' 'dim.R'\n'empty-data.R' 'extent.R' 'lengths.R' 'multi.R' 'ornament.R'\n'pillar-package.R' 'pillar.R' 'rowid-capital.R' 'rowid-data.R'\n'rowid-title.R' 'rowid-type.R' 'scientific.R' 'shaft.R'\n'shaft-simple.R' 'sigfig.R' 'spark-bar.R' 'spark-line.R'\n'strrep.R' 'styles.R' 'testthat.R' 'tick.R' 'title.R'\n'type-sum.R' 'type.R' 'utils.R' 'vctrs.R' 'width.R' 'zzz.R'",
        "NeedsCompilation": "no",
        "Packaged": "2019-12-19 23:39:03 UTC; kirill",
        "Author": "Kirill Müller [aut, cre],\n  Hadley Wickham [aut],\n  RStudio [cph]",
        "Maintainer": "Kirill Müller <krlmlr+r@mailbox.org>",
        "Repository": "CRAN",
        "Date/Publication": "2019-12-20 06:30:11 UTC",
        "Built": "R 3.6.3; ; 2020-04-14 16:30:25 UTC; unix"
      }
    },
    "pkgbuild": {
      "Source": "CRAN",
      "Repository": "https://cloud.r-project.org",
      "description": {
        "Package": "pkgbuild",
        "Title": "Find Tools Needed to Build R Packages",
        "Version": "1.0.6",
        "Authors@R": "c(\n    person(\"Hadley\", \"Wickham\", role = \"aut\"),\n    person(\"Jim\", \"Hester\", , \"jim.hester@rstudio.com\", role = c(\"aut\", \"cre\")),\n    person(\"RStudio\", role = \"cph\")\n  )",
        "Description": "Provides functions used to build R packages. Locates compilers\n  needed to build R packages on various platforms and ensures the PATH is\n  configured appropriately so R can use them.",
        "Imports": "callr (>= 3.2.0), cli, crayon, desc, prettyunits, R6,\nrprojroot, withr (>= 2.1.2)",
        "Suggests": "Rcpp, testthat, covr",
        "License": "GPL-3",
        "Encoding": "UTF-8",
        "LazyData": "true",
        "RoxygenNote": "6.1.1",
        "URL": "https://github.com/r-lib/pkgbuild",
        "BugReports": "https://github.com/r-lib/pkgbuild/issues",
        "Depends": "R (>= 3.1)",
        "NeedsCompilation": "no",
        "Packaged": "2019-10-09 13:10:49 UTC; jhester",
        "Author": "Hadley Wickham [aut],\n  Jim Hester [aut, cre],\n  RStudio [cph]",
        "Maintainer": "Jim Hester <jim.hester@rstudio.com>",
        "Repository": "CRAN",
        "Date/Publication": "2019-10-09 14:00:02 UTC",
        "Built": "R 3.6.3; ; 2020-04-14 16:30:27 UTC; unix"
      }
    },
    "pkgconfig": {
      "Source": "CRAN",
      "Repository": "https://cloud.r-project.org",
      "description": {
        "Package": "pkgconfig",
        "Title": "Private Configuration for 'R' Packages",
        "Version": "2.0.3",
        "Author": "Gábor Csárdi",
        "Maintainer": "Gábor Csárdi <csardi.gabor@gmail.com>",
        "Description": "Set configuration options on a per-package basis.\n    Options set by a given package only apply to that package,\n    other packages are unaffected.",
        "License": "MIT + file LICENSE",
        "LazyData": "true",
        "Imports": "utils",
        "Suggests": "covr, testthat, disposables (>= 1.0.3)",
        "URL": "https://github.com/r-lib/pkgconfig#readme",
        "BugReports": "https://github.com/r-lib/pkgconfig/issues",
        "Encoding": "UTF-8",
        "NeedsCompilation": "no",
        "Packaged": "2019-09-22 08:42:40 UTC; gaborcsardi",
        "Repository": "CRAN",
        "Date/Publication": "2019-09-22 09:20:02 UTC",
        "Built": "R 3.6.3; ; 2020-04-14 16:26:13 UTC; unix"
      }
    },
    "pkgload": {
      "Source": "CRAN",
      "Repository": "https://cloud.r-project.org",
      "description": {
        "Package": "pkgload",
        "Title": "Simulate Package Installation and Attach",
        "Version": "1.0.2",
        "Authors@R": "c(\n    person(\"Hadley\", \"Wickham\", role = \"aut\"),\n    person(\"Jim\", \"Hester\", , \"james.hester@rstudio.com\", role = c(\"aut\", \"cre\")),\n    person(\"Winston\", \"Chang\", role = \"aut\"),\n    person(\"RStudio\", role = \"cph\"),\n    person(\"R Core team\", role = \"ctb\",\n      comment = \"Some namespace and vignette code extracted from base R\")\n    )",
        "Description": "Simulates the process of installing a package\n    and then attaching it. This is a key part of the 'devtools' package as it\n    allows you to rapidly iterate while developing a package.",
        "License": "GPL-3",
        "URL": "https://github.com/r-lib/pkgload",
        "BugReports": "https://github.com/r-lib/pkgload/issues",
        "Imports": "desc, methods, pkgbuild, rlang, rprojroot, rstudioapi, utils,\nwithr",
        "Suggests": "bitops, covr, Rcpp, testthat",
        "Encoding": "UTF-8",
        "LazyData": "true",
        "RoxygenNote": "6.1.0",
        "NeedsCompilation": "yes",
        "Packaged": "2018-10-29 19:56:19 UTC; jhester",
        "Author": "Hadley Wickham [aut],\n  Jim Hester [aut, cre],\n  Winston Chang [aut],\n  RStudio [cph],\n  R Core team [ctb] (Some namespace and vignette code extracted from base\n    R)",
        "Maintainer": "Jim Hester <james.hester@rstudio.com>",
        "Repository": "CRAN",
        "Date/Publication": "2018-10-29 20:30:03 UTC",
        "Built": "R 3.6.3; x86_64-pc-linux-gnu; 2020-04-14 16:30:30 UTC; unix"
      }
    },
    "praise": {
      "Source": "CRAN",
      "Repository": "https://cloud.r-project.org",
      "description": {
        "Package": "praise",
        "Title": "Praise Users",
        "Version": "1.0.0",
        "Author": "Gabor Csardi, Sindre Sorhus",
        "Maintainer": "Gabor Csardi <csardi.gabor@gmail.com>",
        "Description": "Build friendly R packages that\n    praise their users if they have done something\n    good, or they just need it to feel better.",
        "License": "MIT + file LICENSE",
        "LazyData": "true",
        "URL": "https://github.com/gaborcsardi/praise",
        "BugReports": "https://github.com/gaborcsardi/praise/issues",
        "Suggests": "testthat",
        "Collate": "'adjective.R' 'adverb.R' 'exclamation.R' 'verb.R' 'rpackage.R'\n'package.R'",
        "NeedsCompilation": "no",
        "Packaged": "2015-08-11 02:01:43 UTC; gaborcsardi",
        "Repository": "CRAN",
        "Date/Publication": "2015-08-11 08:22:28",
        "Built": "R 3.6.3; ; 2020-04-14 16:25:35 UTC; unix"
      }
    },
    "prettyunits": {
      "Source": "CRAN",
      "Repository": "https://cloud.r-project.org",
      "description": {
        "Package": "prettyunits",
        "Title": "Pretty, Human Readable Formatting of Quantities",
        "Version": "1.1.1",
        "Author": "Gabor Csardi",
        "Maintainer": "Gabor Csardi <csardi.gabor@gmail.com>",
        "Description": "Pretty, human readable formatting of quantities.\n    Time intervals: '1337000' -> '15d 11h 23m 20s'.\n    Vague time intervals: '2674000' -> 'about a month ago'.\n    Bytes: '1337' -> '1.34 kB'.",
        "License": "MIT + file LICENSE",
        "LazyData": "true",
        "URL": "https://github.com/gaborcsardi/prettyunits",
        "BugReports": "https://github.com/gaborcsardi/prettyunits/issues",
        "Suggests": "codetools, covr, testthat",
        "RoxygenNote": "7.0.2",
        "Encoding": "UTF-8",
        "NeedsCompilation": "no",
        "Packaged": "2020-01-24 02:16:46 UTC; gaborcsardi",
        "Repository": "CRAN",
        "Date/Publication": "2020-01-24 06:50:07 UTC",
        "Built": "R 3.6.3; ; 2020-04-14 16:27:45 UTC; unix"
      }
    },
    "processx": {
      "Source": "CRAN",
      "Repository": "https://cloud.r-project.org",
      "description": {
        "Package": "processx",
        "Title": "Execute and Control System Processes",
        "Version": "3.4.2",
        "Authors@R": "c(\n    person(\"Gábor\", \"Csárdi\", role = c(\"aut\", \"cre\", \"cph\"),\n           email = \"csardi.gabor@gmail.com\",\n\t   comment = c(ORCID = \"0000-0001-7098-9676\")),\n    person(\"Winston\", \"Chang\", role = \"aut\"),\n    person(\"RStudio\", role = c(\"cph\", \"fnd\")),\n    person(\"Mango Solutions\", role  = c(\"cph\", \"fnd\")))",
        "Description": "Tools to run system processes in the background.\n    It can check if a background process is running; wait on a background\n    process to finish; get the exit status of finished processes; kill\n    background processes. It can read the standard output and error of\n    the processes, using non-blocking connections. 'processx' can poll\n    a process for standard output or error, with a timeout. It can also\n    poll several processes at once.",
        "License": "MIT + file LICENSE",
        "LazyData": "true",
        "URL": "https://processx.r-lib.org,\nhttps://github.com/r-lib/processx#readme",
        "BugReports": "https://github.com/r-lib/processx/issues",
        "RoxygenNote": "7.0.2",
        "Imports": "ps (>= 1.2.0), R6, utils",
        "Suggests": "callr (>= 3.2.0), codetools, covr, crayon, curl, debugme,\nparallel, testthat, withr",
        "Encoding": "UTF-8",
        "NeedsCompilation": "yes",
        "Packaged": "2020-02-07 12:01:19 UTC; gaborcsardi",
        "Author": "Gábor Csárdi [aut, cre, cph] (<https://orcid.org/0000-0001-7098-9676>),\n  Winston Chang [aut],\n  RStudio [cph, fnd],\n  Mango Solutions [cph, fnd]",
        "Maintainer": "Gábor Csárdi <csardi.gabor@gmail.com>",
        "Repository": "CRAN",
        "Date/Publication": "2020-02-09 16:40:05 UTC",
        "Built": "R 3.6.3; x86_64-pc-linux-gnu; 2020-04-14 16:28:45 UTC; unix"
      }
    },
    "progress": {
      "Source": "CRAN",
      "Repository": "https://cloud.r-project.org",
      "description": {
        "Package": "progress",
        "Title": "Terminal Progress Bars",
        "Version": "1.2.2",
        "Author": "Gábor Csárdi [aut, cre], Rich FitzJohn [aut]",
        "Maintainer": "Gábor Csárdi <csardi.gabor@gmail.com>",
        "Description": "Configurable Progress bars, they may include percentage,\n    elapsed time, and/or the estimated completion time. They work in\n    terminals, in 'Emacs' 'ESS', 'RStudio', 'Windows' 'Rgui' and the\n    'macOS' 'R.app'. The package also provides a 'C++' 'API', that works\n    with or without 'Rcpp'.",
        "License": "MIT + file LICENSE",
        "LazyData": "true",
        "URL": "https://github.com/r-lib/progress#readme",
        "BugReports": "https://github.com/r-lib/progress/issues",
        "Imports": "hms, prettyunits, R6, crayon",
        "Suggests": "Rcpp, testthat, withr",
        "RoxygenNote": "6.1.0",
        "Encoding": "UTF-8",
        "NeedsCompilation": "no",
        "Packaged": "2019-05-15 20:28:47 UTC; gaborcsardi",
        "Repository": "CRAN",
        "Date/Publication": "2019-05-16 21:30:03 UTC",
        "Built": "R 3.6.3; ; 2020-04-17 13:47:47 UTC; unix"
      }
    },
    "promises": {
      "Source": "CRAN",
      "Repository": "https://cloud.r-project.org",
      "description": {
        "Package": "promises",
        "Type": "Package",
        "Title": "Abstractions for Promise-Based Asynchronous Programming",
        "Version": "1.1.0",
        "Authors@R": "c(\n      person(\"Joe\", \"Cheng\", email = \"joe@rstudio.com\", role = c(\"aut\", \"cre\")),\n      person(\"RStudio\", role = c(\"cph\", \"fnd\"))\n    )",
        "Description": "Provides fundamental abstractions for doing asynchronous programming\n    in R using promises. Asynchronous programming is useful for allowing a single\n    R process to orchestrate multiple tasks in the background while also attending\n    to something else. Semantics are similar to 'JavaScript' promises, but with a\n    syntax that is idiomatic R.",
        "License": "MIT + file LICENSE",
        "Imports": "R6, Rcpp, later, rlang, stats, magrittr",
        "Suggests": "testthat, future, knitr, rmarkdown",
        "LinkingTo": "later, Rcpp",
        "RoxygenNote": "6.1.1",
        "Encoding": "UTF-8",
        "LazyData": "true",
        "VignetteBuilder": "knitr",
        "URL": "https://rstudio.github.io/promises,\nhttps://github.com/rstudio/promises",
        "BugReports": "https://github.com/rstudio/promises/issues",
        "NeedsCompilation": "yes",
        "Packaged": "2019-10-04 16:59:31 UTC; jcheng",
        "Author": "Joe Cheng [aut, cre],\n  RStudio [cph, fnd]",
        "Maintainer": "Joe Cheng <joe@rstudio.com>",
        "Repository": "CRAN",
        "Date/Publication": "2019-10-04 23:00:05 UTC",
        "Built": "R 3.6.3; x86_64-pc-linux-gnu; 2020-04-24 13:50:23 UTC; unix"
      }
    },
    "ps": {
      "Source": "CRAN",
      "Repository": "https://cloud.r-project.org",
      "description": {
        "Package": "ps",
        "Version": "1.3.2",
        "Title": "List, Query, Manipulate System Processes",
        "Description": "List, query and manipulate all system processes, on 'Windows',\n    'Linux' and 'macOS'.",
        "Authors@R": "c(\n    person(\"Jay\", \"Loden\", role = \"aut\"),\n    person(\"Dave\", \"Daeschler\", role = \"aut\"),\n    person(\"Giampaolo\", \"Rodola'\", role = \"aut\"),\n    person(\"Gábor\", \"Csárdi\", , \"csardi.gabor@gmail.com\", c(\"aut\", \"cre\")),\n    person(\"RStudio\", role = \"cph\"))",
        "License": "BSD_3_clause + file LICENSE",
        "URL": "https://github.com/r-lib/ps#readme",
        "BugReports": "https://github.com/r-lib/ps/issues",
        "Encoding": "UTF-8",
        "Depends": "R (>= 3.1)",
        "Imports": "utils",
        "Suggests": "callr, covr, curl, pingr, processx (>= 3.1.0), R6, rlang,\ntestthat, tibble",
        "RoxygenNote": "7.0.2.9000",
        "Biarch": "true",
        "NeedsCompilation": "yes",
        "Packaged": "2020-02-13 11:07:05 UTC; gaborcsardi",
        "Author": "Jay Loden [aut],\n  Dave Daeschler [aut],\n  Giampaolo Rodola' [aut],\n  Gábor Csárdi [aut, cre],\n  RStudio [cph]",
        "Maintainer": "Gábor Csárdi <csardi.gabor@gmail.com>",
        "Repository": "CRAN",
        "Date/Publication": "2020-02-13 11:50:03 UTC",
        "Built": "R 3.6.3; x86_64-pc-linux-gnu; 2020-04-14 16:25:45 UTC; unix"
      }
    },
    "readxl": {
      "Source": "CRAN",
      "Repository": "https://cloud.r-project.org",
      "description": {
        "Package": "readxl",
        "Title": "Read Excel Files",
        "Version": "1.3.1",
        "Authors@R": "\n    c(person(given = \"Hadley\",\n             family = \"Wickham\",\n             role = \"aut\",\n             email = \"hadley@rstudio.com\",\n             comment = c(ORCID = \"0000-0003-4757-117X\")),\n      person(given = \"Jennifer\",\n             family = \"Bryan\",\n             role = c(\"aut\", \"cre\"),\n             email = \"jenny@rstudio.com\",\n             comment = c(ORCID = \"0000-0002-6983-2759\")),\n      person(given = \"RStudio\",\n             role = c(\"cph\", \"fnd\"),\n             comment = \"Copyright holder of all R code and all C/C++ code without explicit copyright attribution\"),\n      person(given = \"Marcin\",\n             family = \"Kalicinski\",\n             role = c(\"ctb\", \"cph\"),\n             comment = \"Author of included RapidXML code\"),\n      person(given = \"Komarov Valery\",\n             role = c(\"ctb\", \"cph\"),\n             comment = \"Author of included libxls code\"),\n      person(given = \"Christophe Leitienne\",\n             role = c(\"ctb\", \"cph\"),\n             comment = \"Author of included libxls code\"),\n      person(given = \"Bob Colbert\",\n             role = c(\"ctb\", \"cph\"),\n             comment = \"Author of included libxls code\"),\n      person(given = \"David Hoerl\",\n             role = c(\"ctb\", \"cph\"),\n             comment = \"Author of included libxls code\"),\n      person(given = \"Evan Miller\",\n             role = c(\"ctb\", \"cph\"),\n             comment = \"Author of included libxls code\"))",
        "Description": "Import excel files into R. Supports '.xls' via the\n    embedded 'libxls' C library <https://github.com/libxls/libxls> and\n    '.xlsx' via the embedded 'RapidXML' C++ library\n    <http://rapidxml.sourceforge.net>.  Works on Windows, Mac and Linux\n    without external dependencies.",
        "License": "GPL-3",
        "URL": "https://readxl.tidyverse.org, https://github.com/tidyverse/readxl",
        "BugReports": "https://github.com/tidyverse/readxl/issues",
        "Imports": "cellranger, Rcpp (>= 0.12.18), tibble (>= 1.3.1), utils",
        "Suggests": "covr, knitr, rmarkdown, rprojroot (>= 1.1), testthat",
        "LinkingTo": "progress, Rcpp",
        "VignetteBuilder": "knitr",
        "Encoding": "UTF-8",
        "LazyData": "true",
        "Note": "libxls-SHA cef1393",
        "RoxygenNote": "6.1.1",
        "NeedsCompilation": "yes",
        "Packaged": "2019-03-13 16:01:23 UTC; jenny",
        "Author": "Hadley Wickham [aut] (<https://orcid.org/0000-0003-4757-117X>),\n  Jennifer Bryan [aut, cre] (<https://orcid.org/0000-0002-6983-2759>),\n  RStudio [cph, fnd] (Copyright holder of all R code and all C/C++ code\n    without explicit copyright attribution),\n  Marcin Kalicinski [ctb, cph] (Author of included RapidXML code),\n  Komarov Valery [ctb, cph] (Author of included libxls code),\n  Christophe Leitienne [ctb, cph] (Author of included libxls code),\n  Bob Colbert [ctb, cph] (Author of included libxls code),\n  David Hoerl [ctb, cph] (Author of included libxls code),\n  Evan Miller [ctb, cph] (Author of included libxls code)",
        "Maintainer": "Jennifer Bryan <jenny@rstudio.com>",
        "Repository": "CRAN",
        "Date/Publication": "2019-03-13 16:30:02 UTC",
        "Built": "R 3.6.3; x86_64-pc-linux-gnu; 2020-04-17 13:49:24 UTC; unix"
      }
    },
    "rematch": {
      "Source": "CRAN",
      "Repository": "https://cloud.r-project.org",
      "description": {
        "Package": "rematch",
        "Title": "Match Regular Expressions with a Nicer 'API'",
        "Version": "1.0.1",
        "Author": "Gabor Csardi",
        "Maintainer": "Gabor Csardi <gcsardi@mango-solutions.com>",
        "Description": "A small wrapper on 'regexpr' to extract the matches and\n    captured groups from the match of a regular expression to a character\n    vector.",
        "License": "MIT + file LICENSE",
        "LazyData": "true",
        "URL": "https://github.com/MangoTheCat/rematch",
        "BugReports": "https://github.com/MangoTheCat/rematch/issues",
        "RoxygenNote": "5.0.1.9000",
        "Suggests": "covr, testthat",
        "Encoding": "UTF-8",
        "NeedsCompilation": "no",
        "Packaged": "2016-04-20 19:54:37 UTC; gaborcsardi",
        "Repository": "CRAN",
        "Date/Publication": "2016-04-21 08:20:46",
        "Built": "R 3.6.3; ; 2020-04-17 13:44:19 UTC; unix"
      }
    },
    "rlang": {
      "Source": "CRAN",
      "Repository": "https://cloud.r-project.org",
      "description": {
        "Package": "rlang",
        "Version": "0.4.5",
        "Title": "Functions for Base Types and Core R and 'Tidyverse' Features",
        "Description": "A toolbox for working with base types, core R features\n  like the condition system, and core 'Tidyverse' features like tidy\n  evaluation.",
        "Authors@R": "c(\n    person(\"Lionel\", \"Henry\", ,\"lionel@rstudio.com\", c(\"aut\", \"cre\")),\n    person(\"Hadley\", \"Wickham\", ,\"hadley@rstudio.com\", \"aut\"),\n    person(\"RStudio\", role = \"cph\")\n    )",
        "License": "GPL-3",
        "LazyData": "true",
        "ByteCompile": "true",
        "Biarch": "true",
        "Depends": "R (>= 3.2.0)",
        "Suggests": "cli, covr, crayon, glue, magrittr, methods, pillar,\nrmarkdown, testthat (>= 2.3.0), vctrs (>= 0.2.3)",
        "Encoding": "UTF-8",
        "RoxygenNote": "7.0.2",
        "URL": "http://rlang.r-lib.org, https://github.com/r-lib/rlang",
        "BugReports": "https://github.com/r-lib/rlang/issues",
        "NeedsCompilation": "yes",
        "Packaged": "2020-02-29 17:20:28 UTC; lionel",
        "Author": "Lionel Henry [aut, cre],\n  Hadley Wickham [aut],\n  RStudio [cph]",
        "Maintainer": "Lionel Henry <lionel@rstudio.com>",
        "Repository": "CRAN",
        "Date/Publication": "2020-03-01 15:40:05 UTC",
        "Built": "R 3.6.3; x86_64-pc-linux-gnu; 2020-04-14 16:26:24 UTC; unix"
      }
    },
    "rprojroot": {
      "Source": "CRAN",
      "Repository": "https://cloud.r-project.org",
      "description": {
        "Package": "rprojroot",
        "Title": "Finding Files in Project Subdirectories",
        "Version": "1.3-2",
        "Authors@R": "person(given = \"Kirill\", family = \"Müller\", role = c(\"aut\",\n        \"cre\"), email = \"krlmlr+r@mailbox.org\")",
        "Description": "Robust, reliable and flexible paths to files below a\n    project root. The 'root' of a project is defined as a directory\n    that matches a certain criterion, e.g., it contains a certain\n    regular file.",
        "Depends": "R (>= 3.0.0)",
        "Imports": "backports",
        "Suggests": "testthat, mockr, knitr, withr, rmarkdown",
        "VignetteBuilder": "knitr",
        "License": "GPL-3",
        "LazyData": "true",
        "Encoding": "UTF-8",
        "URL": "https://github.com/krlmlr/rprojroot,\nhttps://krlmlr.github.io/rprojroot",
        "BugReports": "https://github.com/krlmlr/rprojroot/issues",
        "RoxygenNote": "6.0.1",
        "Collate": "'rrmake.R' 'criterion.R' 'file.R' 'has-file.R' 'root.R'\n'rprojroot-package.R' 'shortcut.R' 'thisfile.R'",
        "NeedsCompilation": "no",
        "Packaged": "2018-01-03 13:27:15 UTC; muelleki",
        "Author": "Kirill Müller [aut, cre]",
        "Maintainer": "Kirill Müller <krlmlr+r@mailbox.org>",
        "Repository": "CRAN",
        "Date/Publication": "2018-01-03 15:36:24 UTC",
        "Built": "R 3.6.3; ; 2020-04-14 16:28:57 UTC; unix"
      }
    },
    "rstudioapi": {
      "Source": "CRAN",
      "Repository": "https://cloud.r-project.org",
      "description": {
        "Package": "rstudioapi",
        "Title": "Safely Access the RStudio API",
        "Description": "Access the RStudio API (if available) and provide informative error\n    messages when it's not.",
        "Version": "0.11",
        "Authors@R": "c(\n    person(\"Kevin\", \"Ushey\", role = c(\"aut\", \"cre\"), email = \"kevin@rstudio.com\"),\n    person(\"JJ\", \"Allaire\", role = c(\"aut\"), email = \"jj@rstudio.com\"),\n    person(\"Hadley\", \"Wickham\", role = c(\"aut\"), email = \"hadley@rstudio.com\"),\n    person(\"Gary\", \"Ritchie\", role = c(\"aut\"), email = \"gary@rstudio.com\"),\n    person(family = \"RStudio\", role = \"cph\")\n    )",
        "Maintainer": "Kevin Ushey <kevin@rstudio.com>",
        "License": "MIT + file LICENSE",
        "URL": "https://github.com/rstudio/rstudioapi",
        "BugReports": "https://github.com/rstudio/rstudioapi/issues",
        "RoxygenNote": "7.0.2",
        "Suggests": "testthat, knitr, rmarkdown, clipr",
        "VignetteBuilder": "knitr",
        "Encoding": "UTF-8",
        "NeedsCompilation": "no",
        "Packaged": "2020-02-07 18:58:10 UTC; kevinushey",
        "Author": "Kevin Ushey [aut, cre],\n  JJ Allaire [aut],\n  Hadley Wickham [aut],\n  Gary Ritchie [aut],\n  RStudio [cph]",
        "Repository": "CRAN",
        "Date/Publication": "2020-02-07 23:20:02 UTC",
        "Built": "R 3.6.3; ; 2020-04-14 16:25:32 UTC; unix"
      }
    },
    "scales": {
      "Source": "CRAN",
      "Repository": "https://cloud.r-project.org",
      "description": {
        "Package": "scales",
        "Title": "Scale Functions for Visualization",
        "Version": "1.1.0",
        "Authors@R": "\n    c(person(given = \"Hadley\",\n             family = \"Wickham\",\n             role = c(\"aut\", \"cre\"),\n             email = \"hadley@rstudio.com\"),\n      person(given = \"Dana\",\n             family = \"Seidel\",\n             role = \"aut\"),\n      person(given = \"RStudio\",\n             role = \"cph\"))",
        "Description": "Graphical scales map data to aesthetics, and\n    provide methods for automatically determining breaks and labels for\n    axes and legends.",
        "License": "MIT + file LICENSE",
        "URL": "https://scales.r-lib.org, https://github.com/r-lib/scales",
        "BugReports": "https://github.com/r-lib/scales/issues",
        "Depends": "R (>= 3.2)",
        "Imports": "farver (>= 2.0.0), labeling, munsell (>= 0.5), R6,\nRColorBrewer, viridisLite, lifecycle",
        "Suggests": "bit64, covr, dichromat, hms, testthat (>= 2.1.0), ggplot2",
        "Encoding": "UTF-8",
        "LazyLoad": "yes",
        "RoxygenNote": "6.1.1",
        "NeedsCompilation": "no",
        "Packaged": "2019-11-18 14:21:37 UTC; hadley",
        "Author": "Hadley Wickham [aut, cre],\n  Dana Seidel [aut],\n  RStudio [cph]",
        "Maintainer": "Hadley Wickham <hadley@rstudio.com>",
        "Repository": "CRAN",
        "Date/Publication": "2019-11-18 16:10:05 UTC",
        "Built": "R 3.6.3; ; 2020-04-14 16:30:10 UTC; unix"
      }
    },
    "shiny": {
      "Source": "CRAN",
      "Repository": "https://cloud.r-project.org",
      "description": {
        "Package": "shiny",
        "Type": "Package",
        "Title": "Web Application Framework for R",
        "Version": "1.4.0.2",
        "Authors@R": "c(\n    person(\"Winston\", \"Chang\", role = c(\"aut\", \"cre\"), email = \"winston@rstudio.com\"),\n    person(\"Joe\", \"Cheng\", role = \"aut\", email = \"joe@rstudio.com\"),\n    person(\"JJ\", \"Allaire\", role = \"aut\", email = \"jj@rstudio.com\"),\n    person(\"Yihui\", \"Xie\", role = \"aut\", email = \"yihui@rstudio.com\"),\n    person(\"Jonathan\", \"McPherson\", role = \"aut\", email = \"jonathan@rstudio.com\"),\n    person(family = \"RStudio\", role = \"cph\"),\n    person(family = \"jQuery Foundation\", role = \"cph\",\n    comment = \"jQuery library and jQuery UI library\"),\n    person(family = \"jQuery contributors\", role = c(\"ctb\", \"cph\"),\n    comment = \"jQuery library; authors listed in inst/www/shared/jquery-AUTHORS.txt\"),\n    person(family = \"jQuery UI contributors\", role = c(\"ctb\", \"cph\"),\n    comment = \"jQuery UI library; authors listed in inst/www/shared/jqueryui/AUTHORS.txt\"),\n    person(\"Mark\", \"Otto\", role = \"ctb\",\n    comment = \"Bootstrap library\"),\n    person(\"Jacob\", \"Thornton\", role = \"ctb\",\n    comment = \"Bootstrap library\"),\n    person(family = \"Bootstrap contributors\", role = \"ctb\",\n    comment = \"Bootstrap library\"),\n    person(family = \"Twitter, Inc\", role = \"cph\",\n    comment = \"Bootstrap library\"),\n    person(\"Alexander\", \"Farkas\", role = c(\"ctb\", \"cph\"),\n    comment = \"html5shiv library\"),\n    person(\"Scott\", \"Jehl\", role = c(\"ctb\", \"cph\"),\n    comment = \"Respond.js library\"),\n    person(\"Stefan\", \"Petre\", role = c(\"ctb\", \"cph\"),\n    comment = \"Bootstrap-datepicker library\"),\n    person(\"Andrew\", \"Rowls\", role = c(\"ctb\", \"cph\"),\n    comment = \"Bootstrap-datepicker library\"),\n    person(\"Dave\", \"Gandy\", role = c(\"ctb\", \"cph\"),\n    comment = \"Font-Awesome font\"),\n    person(\"Brian\", \"Reavis\", role = c(\"ctb\", \"cph\"),\n    comment = \"selectize.js library\"),\n    person(\"Kristopher Michael\", \"Kowal\", role = c(\"ctb\", \"cph\"),\n    comment = \"es5-shim library\"),\n    person(family = \"es5-shim contributors\", role = c(\"ctb\", \"cph\"),\n    comment = \"es5-shim library\"),\n    person(\"Denis\", \"Ineshin\", role = c(\"ctb\", \"cph\"),\n    comment = \"ion.rangeSlider library\"),\n    person(\"Sami\", \"Samhuri\", role = c(\"ctb\", \"cph\"),\n    comment = \"Javascript strftime library\"),\n    person(family = \"SpryMedia Limited\", role = c(\"ctb\", \"cph\"),\n    comment = \"DataTables library\"),\n    person(\"John\", \"Fraser\", role = c(\"ctb\", \"cph\"),\n    comment = \"showdown.js library\"),\n    person(\"John\", \"Gruber\", role = c(\"ctb\", \"cph\"),\n    comment = \"showdown.js library\"),\n    person(\"Ivan\", \"Sagalaev\", role = c(\"ctb\", \"cph\"),\n    comment = \"highlight.js library\"),\n    person(family = \"R Core Team\", role = c(\"ctb\", \"cph\"),\n    comment = \"tar implementation from R\")\n    )",
        "Description": "Makes it incredibly easy to build interactive web\n    applications with R. Automatic \"reactive\" binding between inputs and\n    outputs and extensive prebuilt widgets make it possible to build\n    beautiful, responsive, and powerful applications with minimal effort.",
        "License": "GPL-3 | file LICENSE",
        "Depends": "R (>= 3.0.2), methods",
        "Imports": "utils, grDevices, httpuv (>= 1.5.2), mime (>= 0.3), jsonlite\n(>= 0.9.16), xtable, digest, htmltools (>= 0.4.0), R6 (>= 2.0),\nsourcetools, later (>= 1.0.0), promises (>= 1.1.0), tools,\ncrayon, rlang (>= 0.4.0), fastmap (>= 1.0.0)",
        "Suggests": "datasets, Cairo (>= 1.5-5), testthat (>= 2.1.1), knitr (>=\n1.6), markdown, rmarkdown, ggplot2, reactlog (>= 1.0.0),\nmagrittr, yaml",
        "URL": "http://shiny.rstudio.com",
        "BugReports": "https://github.com/rstudio/shiny/issues",
        "Collate": "'app.R' 'bookmark-state-local.R' 'stack.R' 'bookmark-state.R'\n'bootstrap-deprecated.R' 'bootstrap-layout.R' 'globals.R'\n'conditions.R' 'map.R' 'utils.R' 'bootstrap.R'\n'cache-context.R' 'cache-disk.R' 'cache-memory.R'\n'cache-utils.R' 'diagnose.R' 'fileupload.R' 'font-awesome.R'\n'graph.R' 'reactives.R' 'reactive-domains.R' 'history.R'\n'hooks.R' 'html-deps.R' 'htmltools.R' 'image-interact-opts.R'\n'image-interact.R' 'imageutils.R' 'input-action.R'\n'input-checkbox.R' 'input-checkboxgroup.R' 'input-date.R'\n'input-daterange.R' 'input-file.R' 'input-numeric.R'\n'input-password.R' 'input-radiobuttons.R' 'input-select.R'\n'input-slider.R' 'input-submit.R' 'input-text.R'\n'input-textarea.R' 'input-utils.R' 'insert-tab.R' 'insert-ui.R'\n'jqueryui.R' 'middleware-shiny.R' 'middleware.R' 'modal.R'\n'modules.R' 'notifications.R' 'priorityqueue.R' 'progress.R'\n'react.R' 'render-cached-plot.R' 'render-plot.R'\n'render-table.R' 'run-url.R' 'serializers.R'\n'server-input-handlers.R' 'server.R' 'shiny-options.R'\n'shiny.R' 'shinyui.R' 'shinywrappers.R' 'showcase.R'\n'snapshot.R' 'tar.R' 'test-export.R' 'timer.R' 'update-input.R'",
        "RoxygenNote": "6.1.1",
        "Encoding": "UTF-8",
        "NeedsCompilation": "no",
        "Packaged": "2020-03-12 20:45:13 UTC; winston",
        "Author": "Winston Chang [aut, cre],\n  Joe Cheng [aut],\n  JJ Allaire [aut],\n  Yihui Xie [aut],\n  Jonathan McPherson [aut],\n  RStudio [cph],\n  jQuery Foundation [cph] (jQuery library and jQuery UI library),\n  jQuery contributors [ctb, cph] (jQuery library; authors listed in\n    inst/www/shared/jquery-AUTHORS.txt),\n  jQuery UI contributors [ctb, cph] (jQuery UI library; authors listed in\n    inst/www/shared/jqueryui/AUTHORS.txt),\n  Mark Otto [ctb] (Bootstrap library),\n  Jacob Thornton [ctb] (Bootstrap library),\n  Bootstrap contributors [ctb] (Bootstrap library),\n  Twitter, Inc [cph] (Bootstrap library),\n  Alexander Farkas [ctb, cph] (html5shiv library),\n  Scott Jehl [ctb, cph] (Respond.js library),\n  Stefan Petre [ctb, cph] (Bootstrap-datepicker library),\n  Andrew Rowls [ctb, cph] (Bootstrap-datepicker library),\n  Dave Gandy [ctb, cph] (Font-Awesome font),\n  Brian Reavis [ctb, cph] (selectize.js library),\n  Kristopher Michael Kowal [ctb, cph] (es5-shim library),\n  es5-shim contributors [ctb, cph] (es5-shim library),\n  Denis Ineshin [ctb, cph] (ion.rangeSlider library),\n  Sami Samhuri [ctb, cph] (Javascript strftime library),\n  SpryMedia Limited [ctb, cph] (DataTables library),\n  John Fraser [ctb, cph] (showdown.js library),\n  John Gruber [ctb, cph] (showdown.js library),\n  Ivan Sagalaev [ctb, cph] (highlight.js library),\n  R Core Team [ctb, cph] (tar implementation from R)",
        "Maintainer": "Winston Chang <winston@rstudio.com>",
        "Repository": "CRAN",
        "Date/Publication": "2020-03-13 10:00:02 UTC",
        "Built": "R 3.6.3; ; 2020-04-28 09:28:05 UTC; unix"
      }
    },
    "sourcetools": {
      "Source": "CRAN",
      "Repository": "https://cloud.r-project.org",
      "description": {
        "Package": "sourcetools",
        "Type": "Package",
        "Title": "Tools for Reading, Tokenizing and Parsing R Code",
        "Version": "0.1.7",
        "Author": "Kevin Ushey",
        "Maintainer": "Kevin Ushey <kevinushey@gmail.com>",
        "Description": "Tools for the reading and tokenization of R code. The\n    'sourcetools' package provides both an R and C++ interface for the tokenization\n    of R code, and helpers for interacting with the tokenized representation of R\n    code.",
        "License": "MIT + file LICENSE",
        "LazyData": "TRUE",
        "Depends": "R (>= 3.0.2)",
        "Suggests": "testthat",
        "RoxygenNote": "5.0.1",
        "BugReports": "https://github.com/kevinushey/sourcetools/issues",
        "Encoding": "UTF-8",
        "NeedsCompilation": "yes",
        "Packaged": "2018-04-25 03:19:22 UTC; kevin",
        "Repository": "CRAN",
        "Date/Publication": "2018-04-25 03:38:09 UTC",
        "Built": "R 3.6.3; x86_64-pc-linux-gnu; 2020-04-28 09:27:56 UTC; unix"
      }
    },
    "testthat": {
      "Source": "CRAN",
      "Repository": "https://cloud.r-project.org",
      "description": {
        "Package": "testthat",
        "Title": "Unit Testing for R",
        "Version": "2.3.2",
        "Authors@R": "c(\n    person(\"Hadley\", \"Wickham\", , \"hadley@rstudio.com\", c(\"aut\", \"cre\")),\n    person(\"RStudio\", role = c(\"cph\", \"fnd\")),\n    person(\"R Core team\", role = \"ctb\",\n      comment = \"Implementation of utils::recover()\")\n    )",
        "Description": "Software testing is important, but, in part because it is \n    frustrating and boring, many of us avoid it. 'testthat' is a testing framework \n    for R that is easy to learn and use, and integrates with your existing 'workflow'.",
        "License": "MIT + file LICENSE",
        "URL": "http://testthat.r-lib.org, https://github.com/r-lib/testthat",
        "BugReports": "https://github.com/r-lib/testthat/issues",
        "Depends": "R (>= 3.1)",
        "Imports": "cli, crayon (>= 1.3.4), digest, ellipsis, evaluate, magrittr,\nmethods, pkgload, praise, R6 (>= 2.2.0), rlang (>= 0.4.1),\nwithr (>= 2.0.0)",
        "Suggests": "covr, curl (>= 0.9.5), devtools, knitr, rmarkdown, usethis,\nvctrs (>= 0.1.0), xml2",
        "VignetteBuilder": "knitr",
        "Encoding": "UTF-8",
        "RoxygenNote": "7.0.2",
        "Collate": "'auto-test.R' 'capture-condition.R' 'capture-output.R'\n'colour-text.R' 'compare.R' 'compare-character.R'\n'compare-numeric.R' 'compare-time.R' 'context.R' 'describe.R'\n'evaluate-promise.R' 'example.R' 'expect-comparison.R'\n'expect-condition.R' 'expect-equality.R' 'expect-inheritance.R'\n'expect-invisible.R' 'expect-known.R' 'expect-length.R'\n'expect-logical.R' 'expect-messages.R' 'expect-named.R'\n'expect-null.R' 'expect-output.R' 'reporter.R'\n'expect-self-test.R' 'expect-setequal.R' 'expect-silent.R'\n'expect-that.R' 'expect-vector.R' 'expectation.R'\n'expectations-matches.R' 'make-expectation.R' 'mock.R'\n'old-school.R' 'praise.R' 'quasi-label.R' 'recover.R'\n'reporter-check.R' 'reporter-debug.R' 'reporter-fail.R'\n'reporter-junit.R' 'reporter-list.R' 'reporter-location.R'\n'reporter-minimal.R' 'reporter-multi.R' 'stack.R'\n'reporter-progress.R' 'reporter-rstudio.R' 'reporter-silent.R'\n'reporter-stop.R' 'reporter-summary.R' 'reporter-tap.R'\n'reporter-teamcity.R' 'reporter-zzz.R' 'skip.R' 'source.R'\n'teardown.R' 'test-compiled-code.R' 'test-directory.R'\n'test-example.R' 'test-files.R' 'test-path.R' 'test-that.R'\n'try-again.R' 'utils-io.R' 'utils.R' 'verify-output.R'\n'watcher.R'",
        "NeedsCompilation": "yes",
        "Packaged": "2020-03-02 14:59:34 UTC; hadley",
        "Author": "Hadley Wickham [aut, cre],\n  RStudio [cph, fnd],\n  R Core team [ctb] (Implementation of utils::recover())",
        "Maintainer": "Hadley Wickham <hadley@rstudio.com>",
        "Repository": "CRAN",
        "Date/Publication": "2020-03-02 15:40:02 UTC",
        "Built": "R 3.6.3; x86_64-pc-linux-gnu; 2020-04-14 16:30:36 UTC; unix"
      }
    },
    "tibble": {
      "Source": "CRAN",
      "Repository": "https://cloud.r-project.org",
      "description": {
        "Package": "tibble",
        "Title": "Simple Data Frames",
        "Version": "3.0.0",
        "Authors@R": "\n    c(person(given = \"Kirill\",\n             family = \"M\\u00fcller\",\n             role = c(\"aut\", \"cre\"),\n             email = \"krlmlr+r@mailbox.org\"),\n      person(given = \"Hadley\",\n             family = \"Wickham\",\n             role = \"aut\",\n             email = \"hadley@rstudio.com\"),\n      person(given = \"Romain\",\n             family = \"Francois\",\n             role = \"ctb\",\n             email = \"romain@r-enthusiasts.com\"),\n      person(given = \"Jennifer\",\n             family = \"Bryan\",\n             role = \"ctb\",\n             email = \"jenny@rstudio.com\"),\n      person(given = \"RStudio\",\n             role = \"cph\"))",
        "Description": "Provides a 'tbl_df' class (the 'tibble') that\n    provides stricter checking and better formatting than the traditional\n    data frame.",
        "License": "MIT + file LICENSE",
        "URL": "https://tibble.tidyverse.org/, https://github.com/tidyverse/tibble",
        "BugReports": "https://github.com/tidyverse/tibble/issues",
        "Depends": "R (>= 3.1.0)",
        "Imports": "cli, crayon (>= 1.3.4), ellipsis (>= 0.2.0), fansi (>= 0.4.0),\nlifecycle (>= 0.2.0), magrittr, methods, pillar (>= 1.4.3),\npkgconfig, rlang (>= 0.4.3), utils, vctrs (>= 0.2.4)",
        "Suggests": "bench, bit64, blob, covr, dplyr, evaluate, hms, htmltools,\nimport, knitr, mockr, nycflights13, purrr, rmarkdown, testthat\n(>= 2.1.0), tidyr, withr",
        "VignetteBuilder": "knitr",
        "RdMacros": "lifecycle",
        "Encoding": "UTF-8",
        "LazyData": "yes",
        "RoxygenNote": "7.1.0",
        "NeedsCompilation": "yes",
        "Packaged": "2020-03-29 13:30:48 UTC; kirill",
        "Author": "Kirill Müller [aut, cre],\n  Hadley Wickham [aut],\n  Romain Francois [ctb],\n  Jennifer Bryan [ctb],\n  RStudio [cph]",
        "Maintainer": "Kirill Müller <krlmlr+r@mailbox.org>",
        "Repository": "CRAN",
        "Date/Publication": "2020-03-30 07:10:02 UTC",
        "Built": "R 3.6.3; x86_64-pc-linux-gnu; 2020-04-14 16:30:32 UTC; unix"
      }
    },
    "utf8": {
      "Source": "CRAN",
      "Repository": "https://cloud.r-project.org",
      "description": {
        "Package": "utf8",
        "Version": "1.1.4",
        "Title": "Unicode Text Processing",
        "Authors@R": "c(\n  person(c(\"Patrick\", \"O.\"), \"Perry\",\n         role = c(\"aut\", \"cph\", \"cre\"),\n         email = \"patperry@gmail.com\"),\n  person(\"Unicode, Inc.\",\n         role = c(\"cph\", \"dtc\"),\n         comment = \"Unicode Character Database\"))",
        "Depends": "R (>= 2.10)",
        "Suggests": "knitr, rmarkdown, testthat",
        "Description": "Process and print 'UTF-8' encoded international text (Unicode). Input, validate, normalize, encode, format, and display.",
        "License": "Apache License (== 2.0) | file LICENSE",
        "URL": "https://github.com/patperry/r-utf8",
        "BugReports": "https://github.com/patperry/r-utf8/issues",
        "LazyData": "Yes",
        "Encoding": "UTF-8",
        "VignetteBuilder": "knitr, rmarkdown",
        "NeedsCompilation": "yes",
        "Packaged": "2018-05-24 15:00:57 UTC; ptrck",
        "Author": "Patrick O. Perry [aut, cph, cre],\n  Unicode, Inc. [cph, dtc] (Unicode Character Database)",
        "Maintainer": "Patrick O. Perry <patperry@gmail.com>",
        "Repository": "CRAN",
        "Date/Publication": "2018-05-24 17:09:15 UTC",
        "Built": "R 3.6.3; x86_64-pc-linux-gnu; 2020-04-14 16:25:41 UTC; unix"
      }
    },
    "vctrs": {
      "Source": "CRAN",
      "Repository": "https://cloud.r-project.org",
      "description": {
        "Package": "vctrs",
        "Title": "Vector Helpers",
        "Version": "0.2.4",
        "Authors@R": "\n    c(person(given = \"Hadley\",\n             family = \"Wickham\",\n             role = c(\"aut\", \"cre\"),\n             email = \"hadley@rstudio.com\"),\n      person(given = \"Lionel\",\n             family = \"Henry\",\n             role = \"aut\",\n             email = \"lionel@rstudio.com\"),\n      person(given = \"Davis\",\n             family = \"Vaughan\",\n             role = \"aut\",\n             email = \"davis@rstudio.com\"),\n      person(given = \"RStudio\",\n             role = \"cph\"))",
        "Description": "Defines new notions of prototype and size that are\n    used to provide tools for consistent and well-founded type-coercion\n    and size-recycling, and are in turn connected to ideas of type- and\n    size-stability useful for analysing function interfaces.",
        "License": "GPL-3",
        "URL": "https://github.com/r-lib/vctrs",
        "BugReports": "https://github.com/r-lib/vctrs/issues",
        "Depends": "R (>= 3.2)",
        "Imports": "ellipsis (>= 0.2.0), digest, glue, rlang (>= 0.4.5)",
        "Suggests": "bit64, covr, crayon, generics, knitr, pillar (>= 1.4.1),\npkgdown, rmarkdown, testthat (>= 2.3.0), tibble, xml2, zeallot",
        "VignetteBuilder": "knitr",
        "Encoding": "UTF-8",
        "Language": "en-GB",
        "LazyData": "true",
        "RoxygenNote": "7.0.2",
        "NeedsCompilation": "yes",
        "Packaged": "2020-03-08 18:09:38 UTC; lionel",
        "Author": "Hadley Wickham [aut, cre],\n  Lionel Henry [aut],\n  Davis Vaughan [aut],\n  RStudio [cph]",
        "Maintainer": "Hadley Wickham <hadley@rstudio.com>",
        "Repository": "CRAN",
        "Date/Publication": "2020-03-10 09:30:03 UTC",
        "Built": "R 3.6.3; x86_64-pc-linux-gnu; 2020-04-14 16:29:59 UTC; unix"
      }
    },
    "viridisLite": {
      "Source": "CRAN",
      "Repository": "https://cloud.r-project.org",
      "description": {
        "Package": "viridisLite",
        "Type": "Package",
        "Title": "Default Color Maps from 'matplotlib' (Lite Version)",
        "Version": "0.3.0",
        "Authors@R": "c(\n      person(\"Simon\", \"Garnier\", email = \"garnier@njit.edu\", role = c(\"aut\", \"cre\")),\n      person(\"Noam\", \"Ross\", email = \"noam.ross@gmail.com\", role = c(\"ctb\", \"cph\")),\n      person(\"Bob\", \"Rudis\", email = \"bob@rud.is\", role = c(\"ctb\", \"cph\")),\n      person(\"Marco\", \"Sciaini\", email = \"sciaini.marco@gmail.com\", role = c(\"ctb\", \"cph\")),\n      person(\"Cédric\", \"Scherer\", email = \"scherer@izw-berlin.de\", role = c(\"ctb\", \"cph\"))\n  )",
        "Maintainer": "Simon Garnier <garnier@njit.edu>",
        "Description": "Implementation of the 'viridis' - the default -, 'magma', 'plasma', \n    'inferno', and 'cividis' color maps for 'R'. 'viridis', 'magma', 'plasma', \n    and 'inferno' are ported from 'matplotlib' <http://matplotlib.org/>, a \n    popular plotting library for 'python'. 'cividis', was developed by Jamie R. \n    Nuñez and Sean M. Colby. These color maps are designed in such a way that \n    they will analytically be perfectly perceptually-uniform, both in regular \n    form and also when converted to black-and-white. They are also designed to \n    be perceived by readers with the most common form of color blindness (all \n    color maps in this package) and color vision deficiency ('cividis' only). \n    This is the 'lite' version of the more complete 'viridis' package that can \n    be found at <https://cran.r-project.org/package=viridis>.",
        "License": "MIT + file LICENSE",
        "LazyData": "TRUE",
        "Encoding": "UTF-8",
        "Depends": "R (>= 2.10)",
        "Suggests": "hexbin (>= 1.27.0), ggplot2 (>= 1.0.1), testthat, covr",
        "URL": "https://github.com/sjmgarnier/viridisLite",
        "BugReports": "https://github.com/sjmgarnier/viridisLite/issues",
        "RoxygenNote": "6.0.1",
        "NeedsCompilation": "no",
        "Packaged": "2018-02-01 17:33:56 UTC; simon",
        "Author": "Simon Garnier [aut, cre],\n  Noam Ross [ctb, cph],\n  Bob Rudis [ctb, cph],\n  Marco Sciaini [ctb, cph],\n  Cédric Scherer [ctb, cph]",
        "Repository": "CRAN",
        "Date/Publication": "2018-02-01 22:45:56 UTC",
        "Built": "R 3.6.3; ; 2020-04-14 16:26:07 UTC; unix"
      }
    },
    "withr": {
      "Source": "CRAN",
      "Repository": "https://cloud.r-project.org",
      "description": {
        "Encoding": "UTF-8",
        "Package": "withr",
        "Title": "Run Code 'With' Temporarily Modified Global State",
        "Version": "2.1.2",
        "Authors@R": "c(\n    person(\"Jim\", \"Hester\", , \"james.f.hester@gmail.com\", role = c(\"aut\", \"cre\")),\n    person(\"Kirill\", \"Müller\", , \"krlmlr+r@mailbox.org\", role = \"aut\"),\n    person(\"Kevin\", \"Ushey\", email = \"kevinushey@gmail.com\", role = c(\"aut\")),\n    person(\"Hadley\", \"Wickham\", , \"hadley@rstudio.com\", role = \"aut\"),\n    person(\"Winston\", \"Chang\", role = \"aut\"),\n    person(\"Richard\", \"Cotton\", role = c(\"ctb\")),\n    person(\"RStudio\", role = \"cph\"))",
        "Description": "A set of functions to run code 'with' safely and temporarily\n    modified global state. Many of these functions were originally a part of the\n    'devtools' package, this provides a simple package with limited dependencies\n    to provide access to these functions.",
        "URL": "http://withr.r-lib.org, http://github.com/r-lib/withr#readme",
        "BugReports": "http://github.com/r-lib/withr/issues",
        "Depends": "R (>= 3.0.2)",
        "License": "GPL (>= 2)",
        "LazyData": "true",
        "Imports": "stats, graphics, grDevices",
        "Suggests": "testthat, covr, lattice, DBI, RSQLite, methods, knitr,\nrmarkdown",
        "RoxygenNote": "6.0.1",
        "Collate": "'local_.R' 'with_.R' 'collate.R' 'connection.R' 'db.R'\n'defer.R' 'wrap.R' 'devices.R' 'dir.R' 'env.R' 'file.R'\n'libpaths.R' 'locale.R' 'makevars.R' 'namespace.R' 'options.R'\n'par.R' 'path.R' 'seed.R' 'sink.R' 'tempfile.R' 'torture.R'\n'utils.R' 'with.R'",
        "VignetteBuilder": "knitr",
        "NeedsCompilation": "no",
        "Packaged": "2018-03-15 13:59:37 UTC; jhester",
        "Author": "Jim Hester [aut, cre],\n  Kirill Müller [aut],\n  Kevin Ushey [aut],\n  Hadley Wickham [aut],\n  Winston Chang [aut],\n  Richard Cotton [ctb],\n  RStudio [cph]",
        "Maintainer": "Jim Hester <james.f.hester@gmail.com>",
        "Repository": "CRAN",
        "Date/Publication": "2018-03-15 22:39:56 UTC",
        "Built": "R 3.6.3; ; 2020-04-14 16:26:31 UTC; unix"
      }
    },
    "xtable": {
      "Source": "CRAN",
      "Repository": "https://cloud.r-project.org",
      "description": {
        "Package": "xtable",
        "Version": "1.8-4",
        "Date": "2019-04-08",
        "Title": "Export Tables to LaTeX or HTML",
        "Authors@R": "c(person(\"David B.\", \"Dahl\", role=\"aut\"),\n             person(\"David\", \"Scott\", role=c(\"aut\",\"cre\"),\n               email=\"d.scott@auckland.ac.nz\"),\n             person(\"Charles\", \"Roosen\", role=\"aut\"),\n             person(\"Arni\", \"Magnusson\", role=\"aut\"),\n             person(\"Jonathan\", \"Swinton\", role=\"aut\"),\n             person(\"Ajay\", \"Shah\", role=\"ctb\"),\n             person(\"Arne\", \"Henningsen\", role=\"ctb\"),\n             person(\"Benno\", \"Puetz\", role=\"ctb\"),\n             person(\"Bernhard\", \"Pfaff\", role=\"ctb\"),\n             person(\"Claudio\", \"Agostinelli\", role=\"ctb\"),\n             person(\"Claudius\", \"Loehnert\", role=\"ctb\"),\n             person(\"David\", \"Mitchell\", role=\"ctb\"),\n             person(\"David\", \"Whiting\", role=\"ctb\"),\n             person(\"Fernando da\", \"Rosa\", role=\"ctb\"),\n             person(\"Guido\", \"Gay\", role=\"ctb\"),\n             person(\"Guido\", \"Schulz\", role=\"ctb\"),\n             person(\"Ian\", \"Fellows\", role=\"ctb\"),\n             person(\"Jeff\", \"Laake\", role=\"ctb\"),\n             person(\"John\", \"Walker\", role=\"ctb\"),\n             person(\"Jun\", \"Yan\", role=\"ctb\"),\n             person(\"Liviu\", \"Andronic\", role=\"ctb\"),\n             person(\"Markus\", \"Loecher\", role=\"ctb\"),\n             person(\"Martin\", \"Gubri\", role=\"ctb\"),\n             person(\"Matthieu\", \"Stigler\", role=\"ctb\"),\n             person(\"Robert\", \"Castelo\", role=\"ctb\"),\n             person(\"Seth\", \"Falcon\", role=\"ctb\"),\n             person(\"Stefan\", \"Edwards\", role=\"ctb\"),\n             person(\"Sven\", \"Garbade\", role=\"ctb\"),\n             person(\"Uwe\", \"Ligges\", role=\"ctb\"))",
        "Maintainer": "David Scott <d.scott@auckland.ac.nz>",
        "Imports": "stats, utils",
        "Suggests": "knitr, plm, zoo, survival",
        "VignetteBuilder": "knitr",
        "Description": "Coerce data to LaTeX and HTML tables.",
        "URL": "http://xtable.r-forge.r-project.org/",
        "Depends": "R (>= 2.10.0)",
        "License": "GPL (>= 2)",
        "Repository": "CRAN",
        "NeedsCompilation": "no",
        "Packaged": "2019-04-21 10:56:51 UTC; dsco036",
        "Author": "David B. Dahl [aut],\n  David Scott [aut, cre],\n  Charles Roosen [aut],\n  Arni Magnusson [aut],\n  Jonathan Swinton [aut],\n  Ajay Shah [ctb],\n  Arne Henningsen [ctb],\n  Benno Puetz [ctb],\n  Bernhard Pfaff [ctb],\n  Claudio Agostinelli [ctb],\n  Claudius Loehnert [ctb],\n  David Mitchell [ctb],\n  David Whiting [ctb],\n  Fernando da Rosa [ctb],\n  Guido Gay [ctb],\n  Guido Schulz [ctb],\n  Ian Fellows [ctb],\n  Jeff Laake [ctb],\n  John Walker [ctb],\n  Jun Yan [ctb],\n  Liviu Andronic [ctb],\n  Markus Loecher [ctb],\n  Martin Gubri [ctb],\n  Matthieu Stigler [ctb],\n  Robert Castelo [ctb],\n  Seth Falcon [ctb],\n  Stefan Edwards [ctb],\n  Sven Garbade [ctb],\n  Uwe Ligges [ctb]",
        "Date/Publication": "2019-04-21 12:20:03 UTC",
        "Built": "R 3.6.3; ; 2020-04-21 10:52:32 UTC; unix"
      }
    }
  },
  "files": {
    ".~lock.mutants_corrected.xlsx#": {
      "checksum": "f12a7bad80a30cbf7b5250aaf1b257f5"
    },
    ".~lock.mutants_corrected2.xlsx#": {
      "checksum": "cef384122e47ce1f9fb834bca3270b32"
    },
    ".RData": {
      "checksum": "96f315408f0467518856bb861377c474"
    },
    "53c71d5ec1c04d8a815f303c54271dd5.tar.gz": {
      "checksum": "e31b5cbed6d876d71b89f6a07ef34c14"
    },
    "app.R": {
      "checksum": "836edb5ca0ae0547b65eb01465b65dcb"
    },
    "f41950c2077f49f5ab10b29f2f115c88.tar.gz": {
      "checksum": "78a6c536f76ea622fd934d0dacd071dd"
    },
    "index.htm": {
      "checksum": "3904ba7b90277c4fc9c360c257450a5e"
    },
    "mutants_corrected2.xlsx": {
      "checksum": "90a4fc72c1cf8dd58af7dd3a948dab98"
    },
    "packrat/desc/assertthat": {
      "checksum": "26997afe0c67a8fa85675cb5633eb418"
    },
    "packrat/desc/backports": {
      "checksum": "6dda8db30b7816406272cdd1af4fd270"
    },
    "packrat/desc/BH": {
      "checksum": "78735a81af75ccd42b770ad18f09829d"
    },
    "packrat/desc/callr": {
      "checksum": "3d080162305f39c3513037f68ebc29fa"
    },
    "packrat/desc/cellranger": {
      "checksum": "c33882c69b67f5d80d848a16a67398ba"
    },
    "packrat/desc/cli": {
      "checksum": "0f4b7bbfc160c72312e2b2ed780af4bc"
    },
    "packrat/desc/colorspace": {
      "checksum": "3e4775ed57f6857130ebe0b2fc70dcce"
    },
    "packrat/desc/crayon": {
      "checksum": "262945b1dd001b011e73375e6b00645c"
    },
    "packrat/desc/desc": {
      "checksum": "0d7461a040ab09cce41789d6076c8475"
    },
    "packrat/desc/digest": {
      "checksum": "8209f94cb68481ae5c8bac8d68fbaf90"
    },
    "packrat/desc/ellipsis": {
      "checksum": "6b0456402e19295226587b7f0c461584"
    },
    "packrat/desc/evaluate": {
      "checksum": "5bbdacf217f9c8456598c65b34a550ed"
    },
    "packrat/desc/fansi": {
      "checksum": "b424c8e386a9cce937584ea0019e1a3f"
    },
    "packrat/desc/farver": {
      "checksum": "b64360143c65bae0be8a42e86c486634"
    },
    "packrat/desc/fastmap": {
      "checksum": "9570b54269003c751dc55150510caa18"
    },
    "packrat/desc/ggplot2": {
      "checksum": "ccb4ec4f6c8fb7cb7d023a5cb7bbddc3"
    },
    "packrat/desc/glue": {
      "checksum": "4130129150a8e4dfbdeee300bb5430cb"
    },
    "packrat/desc/gtable": {
      "checksum": "61edc02eb08418464fd9ab8c67759186"
    },
    "packrat/desc/hms": {
      "checksum": "fd1f49c69aeab14161dfbcdeb847a4e5"
    },
    "packrat/desc/htmltools": {
      "checksum": "26db404e06a756cbd19316086446d0a3"
    },
    "packrat/desc/httpuv": {
      "checksum": "72162d3d9fce4f81fda9a7142a0b4a8e"
    },
    "packrat/desc/isoband": {
      "checksum": "88aae62554f84b85e8a7d67aa94be4a8"
    },
    "packrat/desc/jsonlite": {
      "checksum": "867a2c87c36f673c06b5a9c6d185488b"
    },
    "packrat/desc/labeling": {
      "checksum": "1010708f52c310e173bcd73e54918885"
    },
    "packrat/desc/later": {
      "checksum": "a0438d2df0d54d343974e8310546d3e8"
    },
    "packrat/desc/lattice": {
      "checksum": "a0413837c7fad52c6c0e15222ee70ad5"
    },
    "packrat/desc/lifecycle": {
      "checksum": "d22af4021c66db697b5000579b44ee31"
    },
    "packrat/desc/magrittr": {
      "checksum": "5a34f4744b09033aa7b568797ac8c3c8"
    },
    "packrat/desc/MASS": {
      "checksum": "2392e1ecb9dfc39875118af764a4ee68"
    },
    "packrat/desc/Matrix": {
      "checksum": "bdc59ccc8442b14444e731c12addf100"
    },
    "packrat/desc/mgcv": {
      "checksum": "3322e1ba5ad4d21f42dbfa87333048e7"
    },
    "packrat/desc/mime": {
      "checksum": "ce607f72320a3af02a21f6ea89f0ff3b"
    },
    "packrat/desc/munsell": {
      "checksum": "ddb89ec2efff291801104a9b9baf0970"
    },
    "packrat/desc/nlme": {
      "checksum": "515b23a057bc8ab2aa8d8849ba0bcb77"
    },
    "packrat/desc/pillar": {
      "checksum": "1e36364fcc0bb7041eab13f8246205b5"
    },
    "packrat/desc/pkgbuild": {
      "checksum": "1d782ae102d7c289d0d3692131552820"
    },
    "packrat/desc/pkgconfig": {
      "checksum": "ceb20c77dc0954c61ced9e5e43704a7f"
    },
    "packrat/desc/pkgload": {
      "checksum": "1f96553b56b7a72e19e18acbed9d219e"
    },
    "packrat/desc/praise": {
      "checksum": "dafd5fa94d6f1f662945325a061090ce"
    },
    "packrat/desc/prettyunits": {
      "checksum": "f2d3623068d50400811635cb56863120"
    },
    "packrat/desc/processx": {
      "checksum": "9504c9e5d8fb9fd98bbb3c2e95da7478"
    },
    "packrat/desc/progress": {
      "checksum": "946f9e10d71580c180d69d7080f43c14"
    },
    "packrat/desc/promises": {
      "checksum": "0d066b3b0e05e467184bde4949359fe3"
    },
    "packrat/desc/ps": {
      "checksum": "5154fc8222f2d0ede85cad32a8b5aba0"
    },
    "packrat/desc/R6": {
      "checksum": "b64718169a2a448b653be075f4e6ffbb"
    },
    "packrat/desc/RColorBrewer": {
      "checksum": "7920231128f13da19b010455eac24867"
    },
    "packrat/desc/Rcpp": {
      "checksum": "98da66f400b87a96ea26ba477c82bd32"
    },
    "packrat/desc/readxl": {
      "checksum": "f525d0d3802f5569d991ddf284ed78a2"
    },
    "packrat/desc/rematch": {
      "checksum": "5e0bf84f8037e42a8af8573416473fc0"
    },
    "packrat/desc/rlang": {
      "checksum": "f0195e052a25cd2d83b377c3571fffa0"
    },
    "packrat/desc/rprojroot": {
      "checksum": "f3a826b2bdd0a62f0eacb71e44f36a1f"
    },
    "packrat/desc/rstudioapi": {
      "checksum": "a76d45c99e9c414e1b07217ba46fe9e6"
    },
    "packrat/desc/scales": {
      "checksum": "0ea68f80290d22bfb44cabc34f3c70a6"
    },
    "packrat/desc/shiny": {
      "checksum": "88b6c495e7996c38fa81db9fd58163d7"
    },
    "packrat/desc/sourcetools": {
      "checksum": "ae8edc241800ca054554a44fd91070eb"
    },
    "packrat/desc/testthat": {
      "checksum": "97ecd6b9b3b3f151596e94d0076cd906"
    },
    "packrat/desc/tibble": {
      "checksum": "65065aeb9ff0037f7142b51473979e3c"
    },
    "packrat/desc/utf8": {
      "checksum": "dd971fd3e18793c9e2fc286b4f1effe3"
    },
    "packrat/desc/vctrs": {
      "checksum": "4158cb8339a4d6e9c08ea1c147093fd2"
    },
    "packrat/desc/viridisLite": {
      "checksum": "5ed74c9eeaa0eea16487c4b48ab7426d"
    },
    "packrat/desc/withr": {
      "checksum": "98f559d11cbef06dda61b12a2d09f490"
    },
    "packrat/desc/xtable": {
      "checksum": "af8500fc48c628410550a88af726ef40"
    },
    "packrat/packrat.lock": {
      "checksum": "c6b23e2164895237182b14026b45632f"
    }
  },
  "users": null
}
