# Supplementary material for: Systematic functional analysis of Leishmania protein kinases identifies regulators of differentiation or survival
Source: Nat Commun. 2021 Feb 23;12:1244. doi: 10.1038/s41467-021-21360-8 (PMC7902614; doi:10.1038/s41467-021-21360-8)
Supplement: Supplementary file 13 — Supplementary Software [file 41467_2021_21360_MOESM13_ESM.zip › Leish_clustering_code_v3/Supplementary code.py]

#Python script used by Katherine Newling in publication Baker, Catta-Preta et al. "Systematic functional analysis of Leishmania protein kinases identifies regulators of differentiation and survival"
#for counting 12bp barcodes in set of Barseq fasta files. Input includes the 12bp sequence preceding barcode (in our case 'TAAAACTGGAAG'), along with directory of fastas labelled by sample,
#and 2 Excel spreadsheets of metadata showing expected barcodes and corresponding gene names - file1 with columns 'Name', 'Barcode','L.mex'and 'SF Pool Type'; file 2 with columns 'Barcodes','Used for','Name'
#The script outputs a tab-delimited file containing ALL barcodes found, along with the count for that barcode, and what category the barcode belongs to. 

import glob
import pandas as pd
import numpy as np
import argparse

#Input arguments: fasta directory, pre-barcode sequnce, Excel spreadsheet 1, Excel spreadsheet 2
parser = argparse.ArgumentParser(description='Count barcodes in set of fasta files given an expected 12bp pre-barcode sequence and spreadsheet containing expected barcodes.')
parser.add_argument('fasta_dir', metavar='D', type=str, nargs='+',
                   help='directory containing fasta files')
parser.add_argument('preseq', metavar='S', type=str, nargs='+',
                   help='12bp pre-barcode sequence')
parser.add_argument('file1', metavar='E', type=str, nargs='+',
                   help='Spreadsheet with experiment details')
parser.add_argument('file2', metavar='B', type=str, nargs='+',
                   help='Spreadsheet with all barcode details')

args = parser.parse_args()


#Function used to determine Hamming distance between 2 sequences 
def computeHammingDistance(text1, text2):
	hamming = 0
	for i in range(0,len(text1)):
		if text1[i] != text2[i]:
			hamming = hamming+1
	return hamming

			
#Function used to find starting positions where a given pattern (in this case an expected pre-barcode sequnce) is found within a sequence 
def findApproximateMatches(pattern, text, max_hamming):
	starting_positions = []
	for i in range(0,len(text)-(len(pattern)-1)):
		kmer = text[i:(i+len(pattern))]
		if computeHammingDistance(kmer, pattern)<= max_hamming:
			starting_positions.append(i)
	return starting_positions

#Function to find barcode sequence in rare cases where pre-barcode sequence was not found in or near expected position
def findBarcode(line):
	pos = findApproximateMatches(args.preseq[0], line, 1) 
	if len(pos)>12:
		return line[pos[0]+12:pos[0]+24]
	else:
		return 'no_barcode_found'


#Dictionaries for storing expected barcode sequences, along with their categories
complete_pool = {}
lab_barcodes = {}

#Read in Excel files and fill dictionaries
xl = pd.read_excel(io=args.file1[0])
for i in xl.index:
	if not xl.iloc[i].isnull()[0]:
		current_name = xl['Name'][i]
	else:
		current_name = ''
	complete_pool[xl['Barcode '][i]] = xl['L.mex'][i]+"_"+current_name+"_"+str(xl['SF Pool Type'][i]).replace(" ","_")


xl_all = pd.read_excel(io=args.file2[0])
for i in xl_all.index:
	lab_barcodes[xl_all['Barcodes'][i]] = 'other_lab_barcode_'+str(xl_all['Used for'][i]).replace(" ","_")+"_"+str(xl_all['Name'][i]).replace(" ","_")


#Read in fasta files and keep track of barcode counts and totals in 2 dictionaries 
files = glob.glob(args.fasta_dir[0]+"/*R1*.fasta")
sample_totals ={}
count_dict = {}
unique_barcodes = set()

for file in files:
	sample_name = file.split("/")[1][0:6]
	
	#4 possible categories for each barcode
	sample_totals[sample_name] = {}
	sample_totals[sample_name]['Complete_pool'] = 0
	sample_totals[sample_name]['Other_lab'] = 0
	sample_totals[sample_name]['Unknown'] = 0
	sample_totals[sample_name]['No_barcode_found'] = 0

	count_dict[sample_name] = {}
	count_dict[sample_name]['total_reads'] = 0
	f = open(file)
	for line in f:
		#only read in fasta lines that start with expected sequence
		if line.startswith("AGAT") or line.startswith("ANAT"):

			barcode = 'no_barcode_found'
			#look for pre-barcode sequence at expected position (28bp in)
			if line[28:40] == args.preseq[0]:
				barcode = line[40:52]
			#if not found at expected position shift a few base pairs each way and look again
			elif line[27:39] == args.preseq[0]:
				barcode = line[39:51]
			elif line[29:41] == args.preseq[0]:
				barcode = line[41:53]
			elif line[26:38] == args.preseq[0]:
				barcode = line[38:50]
			elif line[30:42] == args.preseq[0]:
				barcode = line[42:54]
			#if pre-barcode sequnces still not found use findBarcode function to search the full fasta sequence
			else:
				returned_barcode = findBarcode(line)
				barcode = returned_barcode
			#increase count for barcode found
			if barcode in count_dict[sample_name]:
				count_dict[sample_name][barcode] = count_dict[sample_name][barcode]+1
			else:
				count_dict[sample_name][barcode] = 1
			if barcode not in unique_barcodes:
				unique_barcodes.add(barcode)
			#increase total count for this sample
			count_dict[sample_name]['total_reads'] = count_dict[sample_name]['total_reads']+1
			

#Reformat dictionary so that it can be written to file in correct format, and search for each barcode's category
new_dict = {}

for barcode in unique_barcodes:
	if barcode not in new_dict:
		new_dict[barcode] = {}
	if barcode in complete_pool:
		new_dict[barcode]['name'] = complete_pool[barcode]
		new_dict[barcode]['group'] = 'Complete_pool'
	elif barcode in lab_barcodes:
		new_dict[barcode]['name'] = lab_barcodes[barcode]
		new_dict[barcode]['group'] = 'Other_lab'
	elif barcode == 'no_barcode_found':
		new_dict[barcode]['name'] = 'no barcode found'
		new_dict[barcode]['group'] = 'No_barcode_found'
	else:
		new_dict[barcode]['name'] = 'barcode not found'
		new_dict[barcode]['group'] = 'Unknown'

	for sample in count_dict:
		if barcode in count_dict[sample]:
			new_dict[barcode][sample] = count_dict[sample][barcode]
		else:
			new_dict[barcode][sample] = 0

#create output file and write barcodes, counts, categories/groups
out_file = open("barcode_counts.txt", 'w')
samples_string = ""
total_string = ""
samples_sorted = []
for sample in count_dict:
	samples_sorted.append(sample)

samples_sorted.sort()
for sample in samples_sorted:
	samples_string = samples_string+sample+'\t'
	total_string = total_string+str(count_dict[sample]['total_reads'])+'\t'

out_file.write("Barcode"+'\t'+"Name" +'\t'+"Group" +'\t'+samples_string+'\n')

for barcode in new_dict:
	count_string = ""
	for sample in samples_sorted:
		count_string = count_string+str(new_dict[barcode][sample])+'\t'
	out_file.write(barcode + '\t'+ new_dict[barcode]['name']+'\t'+ new_dict[barcode]['group']+'\t'+ count_string+'\n')

out_file.write('Total reads: '+'\t\t'+'\t'+str(total_string))
out_file.close()


	
