# Supplementary material for: Systematic functional analysis of Leishmania protein kinases identifies regulators of differentiation or survival
Source: Nat Commun. 2021 Feb 23;12:1244. doi: 10.1038/s41467-021-21360-8 (PMC7902614; doi:10.1038/s41467-021-21360-8)
Supplement: Supplementary file 15 — Source Data [file 41467_2021_21360_MOESM15_ESM.xlsx]

## Sheet: Figure 2D
Figure2D	anti-c-myc

## Sheet: Figure 6A
Figure 6A
T7 Cas9
Nr.	Cell Body Length (µm)	Flagellum Length (µm)	Cell width (µm)	Flagellum/Body
1	12.749	11.856	1.998	0.929955
2	13.349	9.88	2.131	0.74013
3	16.718	14.934	1.881	0.893289
4	12.302	18.364	1.523	1.49277
5	12.773	9.674	1.615	0.757379
6	13.758	12.447	2.143	0.90471
7	12.931	16.983	2	1.31336
8	11.494	14.338	1.625	1.24743
9	11.209	12.55	1.776	1.11964
10	10.516	12.845	1.74	1.22147
11	12.591	12.322	1.597	0.978636
12	17.724	12.589	2.001	0.71028
13	14.696	13.517	1.76	0.919774
14	13.841	15.567	2.147	1.1247
15	13.38	13.475	1.854	1.0071
16	11.63	10.456	1.531	0.899054
17	12.33	18.307	2.112	1.48475
18	13.596	11.767	1.746	0.865475
19	13.3	19.383	1.877	1.45737
20	17.692	12.398	1.794	0.700769
21	8.055	16.639	2.379	2.06567
22	8.235	9.097	1.943	1.10468
23	8.918	10.521	1.82	1.17975
24	12.52	14.741	1.766	1.1774
25	16.693	10.5	1.702	0.629006
26	11.971	11.766	1.894	0.982875
27	12.117	16.671	2.079	1.37584
28	11.491	14.435	1.776	1.2562
29	16.699	11.551	1.954	0.691718
30	16.551	12.014	1.744	0.725878
31	15.774	10.212	1.931	0.647394
32	16.073	14.416	1.719	0.896908
33	14.173	11.28	1.963	0.795879
34	14.741	18.215	2.078	1.23567
35	8.434	14.785	1.862	1.75302
36	16.642	16.888	2.021	1.01478
37	13.04	8.593	1.992	0.658972
38	12.433	14.984	2.288	1.20518
39	15.018	12.592	2.135	0.838461
40	12.582	8.587	1.837	0.682483
41	14.565	7.995	2.005	0.548919
42	19.043	18.455	2.08	0.969123
43	12.961	10.957	1.86	0.845382
44	9.461	7.947	1.924	0.839975
45	12.511	14.536	1.938	1.16186
46	18.999	20.634	1.934	1.08606
47	14.581	14.951	2.938	1.02538
48	15.469	12.751	3.316	0.824294
49	16.321	20.328	2.528	1.24551
50	14.177	12.669	2.619	0.893631
Δulk4
Nr.	Cell Body Length	Flagellum Length	Cell width	Flagellum/Body
1	10.431	3.783	1.942	0.362669
2	10.172	3.709	2.582	0.364628
3	8.818	2.291	1.882	0.259809
4	9.3	1.26	1.45	0.135484
5	8.448	1.179	1.308	0.13956
6	10.641	0.609	2.306	0.0572315
7	13.609	5.341	1.907	0.392461
8	9.775	1.197	2.414	0.122455
9	7.661	1.572	1.542	0.205195
10	6.83	1.09	1.03	0.15959
11	7.729	1.168	1.617	0.151119
12	8.788	1.615	1.943	0.183773
13	10.125	3.174	2.032	0.313481
14	9.06	0.8	1.761	0.0883002
15	9.854	1.351	2.137	0.137102
16	9.136	1.006	1.791	0.110114
17	6.764	1.73	1.821	0.255766
18	7.097	0.709	1.821	0.0999014
19	12.208	2.97	1.673	0.243283
20	9.065	0.671	1.731	0.074021
21	8.756	2.497	2	0.285176
22	9.509	1.111	2.347	0.116837
23	8.521	1.211	2.113	0.142119
24	10.338	0.495	2.284	0.0478816
25	10.529	2.193	1.785	0.208282
26	8.298	1.762	1.039	0.21234
27	7.369	0.967	1.538	0.131225
28	8.575	2.63	2.234	0.306706
29	11.319	3.188	1.823	0.28165
30	8.619	1.623	1.632	0.188305
31	9.833	1.85	1.88	0.188142
32	9.066	1.441	1.61	0.158946
33	11.297	2.281	2.022	0.201912
34	12.447	6.411	2.067	0.515064
35	6.85	2.4	1.52	0.350365
36	7.779	1.86	1.46	0.239105
37	8.699	1.882	1.766	0.216347
38	8.652	2.08	2.347	0.240407
39	11.321	3.379	1.932	0.298472
40	8.853	4.291	1.331	0.484694
41	10.92	1.449	1.724	0.132692
42	7.154	2.642	2.002	0.369304
43	10.287	1.983	3.5	0.192768
Δstk36
Nr.	Cell Body Length	Flagellum Length	Cell width	Flagellum/Body
1	11.833	0.53	3.262	0.04479
2	9.964	0.594	2.206	0.0596146
3	11.399	1.664	1.887	0.145978
4	7.099	0.457	2.169	0.0643753
5	9.891	0.851	2.162	0.0860378
6	10.036	0.976	2.581	0.0972499
7	8.963	0.734	2.433	0.0818922
8	9.339	0.601	2.371	0.0643538
9	9.961	0.512	2.183	0.0514005
10	9.256	0.617	2.273	0.0666595
11	9.571	0.537	1.833	0.056107
12	8.582	0.547	2.481	0.0637381
13	9.644	0.543	2.452	0.0563044
14	9.793	0.404	2.186	0.041254
15	10.296	0.72	2.426	0.0699301
16	8.663	0.43	1.903	0.0496364
17	9.641	0.315	3.033	0.032673
18	9.663	0.632	2.115	0.0654041
19	7.776	0.622	2.283	0.0799897
20	9.502	0.569	2.389	0.0598821
21	10.185	0.424	2.191	0.0416298
22	8.5	0.618	1.671	0.0727059
23	10.441	1.763	2.748	0.168854
24	10.722	0.577	2.26	0.0538146
25	10.597	0.38	2.738	0.0358592
26	10.337	0.491	2.351	0.0474993
28	8.734	0.418	2.65	0.0478589
29	8.771	0.537	1.947	0.0612245
30	10.513	0.825	2.414	0.0784743
31	8.356	0.438	1.818	0.0524174
32	9.82	0.627	2.724	0.0638493
33	11.263	0.325	2.126	0.0288555
34	10.442	0.476	2.497	0.0455851
35	10.57	0.541	2.109	0.0511826
36	10.36	0.52	2.45	0.0501931
37	11.224	0.521	3.086	0.0464184
38	12.269	1.025	2.557	0.0835439
39	10.687	0.389	2.879	0.0363994
40	10.22	0.577	2.281	0.0564579
41	12.305	0.416	2.275	0.0338074
42	9.138	0.093	2.148	0.0101773
43	9.095	0.762	1.991	0.0837823
44	6.428	0.389	1.693	0.0605165
45	8.211	0.699	1.873	0.0851297
46	8.717	0.429	1.942	0.0492142
47	10.687	0.612	2.277	0.0572658
48	9.443	0.79	2.192	0.0836599
49	10.144	0.251	2.116	0.0247437
50	8.139	0.54	1.935	0.0663472
Δ29.0600
Nr.	Cell Body Length	Flagellum Length	Cell width	Flagellum/Body
1	10.306	2.25	2.9	0.218319
2	7.016	3.147	2.301	0.448546
3	6.398	2.546	2.695	0.397937
4	9.296	3.007	2.753	0.323472
5	7.666	2.11	2.999	0.275241
6	9.799	3.068	3.233	0.313093
7	11.159	3.093	3.173	0.277175
8	9.816	1.711	3.003	0.174307
9	8.436	0.972	2.913	0.11522
10	7.979	3.277	2.477	0.410703
11	6.833	2.62	2.98	0.383433
12	7.833	1.281	2.802	0.163539
13	6.402	2.911	2.551	0.454702
14	6.424	3.721	2.517	0.579234
15	6.602	2.658	2.465	0.402605
16	7.8	3.442	2.661	0.441282
17	7.764	5.7	2.507	0.734158
18	7.755	2.132	2.496	0.274919
19	7.748	1.419	2.612	0.183144
20	6.5	2.96	1.62	0.455385
21	8.311	2.457	2.345	0.295632
22	8.309	2.671	2.579	0.321459
23	8.311	1.713	2.305	0.206112
24	6.974	2.256	2.361	0.323487
25	9.356	1.155	2.741	0.12345
26	7.682	1.261	2.352	0.16415
27	8.78	1.61	1.67	0.183371
28	8.8	2.14	0.65	0.243182
29	6.26	3.17	0.66	0.50639
30	7.957	3.223	2	0.405052
31	9.784	1.654	2.558	0.169052
32	7.627	2.656	2.589	0.348237
33	9.337	2.602	3.334	0.278676
34	9.212	3.326	3.781	0.361051
35	8.013	3.379	3.839	0.42169
36	9.722	3.635	2.238	0.373894
37	7.012	2.284	2.615	0.325727
38	9.855	3.538	2.875	0.359006
39	8.713	1.781	2.822	0.204407
40	9.991	2.648	2.866	0.265039
41	9.582	3.51	2.431	0.366312
42	8.332	2.057	2.103	0.24688
43	6.885	1.707	2.456	0.24793
44	8.007	2.486	3.257	0.310478
45	8.561	3.67	2.372	0.428688
46	6.663	2.1	2.76	0.315173
47	7.586	4.609	2.859	0.607567
48	7.702	3.643	2.357	0.472994
49	8.612	2.821	1.953	0.327566
50	9.011	2.864	2.649	0.317834
Δ07.0900
Nr.	Cell Body Length	Flagellum Length	Cell width	Flagellum/Body
1	11.003	8.44	2.72	0.767064
2	14.918	19.989	3.604	1.33992
3	11.4	11.714	3.264	1.02754
4	12.953	10.698	2.912	0.825909
5	8.703	9.513	3.915	1.09307
6	13.014	14.071	4.313	1.08122
7	14.603	12.349	2.394	0.845648
8	11.261	14.438	3.066	1.28212
9	13.052	15.376	4.998	1.17806
10	13.796	7.764	2.796	0.562772
11	7.408	10.346	2.45	1.3966
12	13.524	17.401	3.419	1.28668
13	11.214	18.93	2.883	1.68807
14	16.626	14.22	2.474	0.855287
15	14.011	15.776	3.435	1.12597
16	13.71	11.479	4.33	0.837272
17
18
19	11.893	9.052	3.07	0.76112
20	9.005	8.369	2.867	0.929373
21	10.465	11.417	2.752	1.09097
22	6.663	13.196	2.369	1.98049
23	8.264	4.233	6.668	0.512222
24	6.915	15.079	3.726	2.18062
25	13.17	14.39	2.253	1.09263
26	12.771	16.323	2.379	1.27813
27	7.786	15.715	3.937	2.01837
28	12.504	11.672	3.356	0.933461
29	7.944	6.78	3.175	0.853474
30	12.987	10.117	2.327	0.77901
31	10.875	14.224	3.272	1.30795
32	8.406	10.298	3.05	1.22508
33	12.714	18.714	3.442	1.47192
34	9.441	11.298	2.869	1.1967
35	15.277	16.844	3.045	1.10257
36	9.537	10.952	2.663	1.14837
37	16.616	17.564	3.637	1.05705
38	13.699	13.246	2.858	0.966932
39	13.135	13.377	3.1	1.01842
40	10.966	14.133	3.063	1.2888
41	10.477	17.899	3.572	1.70841
42	12.302	14.711	3.921	1.19582
43	12.363	8.061	3.262	0.652026
44	13.434	19.715	3.745	1.46755
45	12.932	14.728	3.179	1.13888
46	12.842	18.472	2.941	1.43841
47	13.527	14.279	3.157	1.05559
48	10.365	18.759	2.984	1.80984
49	16.988	17.89	3.8	1.0531
50	13.488	11.146	3.48	0.826364
Δ02.0570
Nr.	Cell Body Length	Flagellum Length	Cell width	Flagellum/Body
1	8.728	1.354	3.947	0.155133
2	7.456	0.944	3.648	0.126609
3	7.997	1.131	3.576	0.141428
4	7.022	1.123	3.576	0.159926
5	7.827	1.349	3.443	0.172352
6	6.394	1.197	3.423	0.187207
7	8.357	0.74	3.233	0.0885485
8	6.432	1.342	3.334	0.208644
9	4.804	0.882	3.272	0.183597
10	6.255	1.274	2.704	0.203677
11	9.023	1.393	3.233	0.154383
12	7.729	1.596	3.38	0.206495
13	8.009	2.45	3.447	0.305906
14	11.42	12.3	2.511	1.07706
15	8.68	1.256	4.586	0.1447
16	15.075	11.01	3.453	0.730348
17	7.659	1.448	3.515	0.189059
18	7.669	0.753	3.65	0.0981875
19	9.315	1.38	3.378	0.148148
20	9.535	1.329	3.283	0.139381
21	8.143	1.538	3.62	0.188874
22	9.76	2.556	2.556	0.261885
23	7.988	1.255	3.784	0.157111
24	7.278	0.925	3.276	0.127095
25	13.02	12.188	2.33	0.936098
26	11.909	9.743	3.1	0.818121
27	7.415	1.631	4.123	0.21996
28	8.458	0.528	4.077	0.0624261
29	8.581	5.01	3.748	0.583848
30	8.221	1.118	3.647	0.135993
31	8.024	0.655	3.457	0.0816301
32	10.025	5.696	3.137	0.56818
33	7.962	0.853	3.238	0.107134
34	12.321	9.081	3.628	0.737034
35	6.195	0.811	3.479	0.130912
36	5.27	1.101	3.661	0.208918
37	10.067	1.019	3.858	0.101222
38	9.295	1.142	3.405	0.122862
39	10.007	1.711	3.275	0.17098
40	8.735	0.772	3.524	0.0883801
41	9.258	1.179	3.55	0.127349
42	8.707	1.267	4.188	0.145515
43	11.283	7.589	3.67	0.672605
44	6.049	0.985	3.114	0.162837
45	10.53	9.42	3.053	0.894587
46	5.683	0.1	3.338	0.0175963
47	7.763	2.61	3.2	0.33621
48	6.446	4.459	3.398	0.691747
49	11.945	6.466	4.204	0.541314
50	8.166	8.233	3.205	1.0082

## Sheet: Figure 6B and S5
Supplemental figure 5
Results of individual replicates for strains as indicated. The data correspond to the individual points in the motile fraction figure of the manuscript.
Strain	set	Swimmers	Diffusers	Total Swimmers	Total Diffusers	Total cells
Cas9T7	1	244	284	1149	1383	2532	0.462121
	2	283	228				0.553816
	3	286	244				0.539623
	4	163	324				0.334702
	5	173	303				0.363445	0.0498369
Δ29.0600	1	3	566	6	2617	2623	0.00527241
	2	3	574				0.00519931
	3	0	455				0
	4	0	477				0
	5	0	545				0	0.00143396
Δ02.0570	1	46	720	145	3387	3532	0.0600522
	2	35	657				0.050578
	3	26	523				0.0473588
	4	21	567				0.0357143
	5	17	920				0.018143	0.00804739
Δulk4	1	10	790	57	2879	2936	0.0125
	2	11	345				0.0308989
	3	15	678				0.021645
	4	12	507				0.0231214
	5	9	559				0.0158451	0.00354904
Δstk36	1	35	646	144	4752	4896	0.051395
	2	20	1251				0.0157356
	3	16	1199				0.0131687
	4	32	1252				0.0249221
	5	41	404				0.0921348	0.0165501
Columns B-D contain the total numbers of cells, number of swimmers and number of diffusers (i.e. cells simply undergoing Brownian motion) for each strain, respectively. Column E shows the standard error on the mean and column F shows 95% confidence intervals.
Strain	Total cells	#Total Swimmers	#Total Diffusers	Motile fraction SEM	Motile fraction CI
Cas9T7	2532	1149	1383	0.049836881	0.097680287
Δ29.0600	2623	6	2617	0.001433957	0.002810555
Δ02.0570	3532	145	3387	0.008047386	0.015772877
Δulk4	2936	57	2879	0.003549045	0.006956128
Δstk36	4896	144	4752	0.016550128	0.032438252
The first column contains the values for the centre of the speed bins, then columns B-F contain the number of cells in each bin for each strain, as indicated.
	Cas9T7	Δ29.0600	Δ02.0570	Δulk4	Δstk36
# speed (µm/s)	Frequency	Frequency	Frequency	Frequency	Frequency
0.5	5	1	10	8	8
1.5	2	0	11	4	14
2.5	41	1	23	13	29
3.5	72	4	27	7	16
4.5	55	0	15	4	19
5.5	70	0	10	5	6
6.5	52	0	6	2	5
7.5	62	0	3	3	9
8.5	65	0	3	3	12
9.5	54	0	4	1	3
10.5	58	0	1	0	4
11.5	55	0	2	1	3
12.5	63	0	5	1	1
13.5	62	0	4	0	3
14.5	43	0	8	1	0
15.5	44	0	2	2	2
16.5	42	0	2	0	3
17.5	44	0	2	0	0
18.5	29	0	0	0	0
19.5	34	0	3	1	1
20.5	21	0	2	0	1
21.5	28	0	1	0	1
22.5	21	0	1	0	1
23.5	20	0	0	0	3
24.5	17	0	0	0	0
25.5	14	0	0	0	0
26.5	11	0	0	0	0
27.5	9	0	0	0	0
28.5	10	0	0	0	0
29.5	5	0	0	0	0

## Sheet: Figure S3A,B,C,D
Supplemental figure 3A
PROMASTIGOTES			Time (h)
			0	24	48	72	96	120	144
Replicate 1	Cas9T7	A	100000	250000	2780000	9730000	12350000	21350000	25400000
		B	100000	370000	2640000	8640000	13250000	22750000	23570000
		Average	100000	310000	2710000	9185000	12800000	22050000	24485000
	Δrdk1 CLONE1	A	100000	230000	2540000	7600000	12780000	23450000	23960000
		B	100000	200000	3420000	6590000	13760000	22130000	24320000
		Average	100000	215000	2980000	7095000	13270000	22790000	24140000
	Δrdk1 CLONE 2	A	100000	230000	2670000	7650000	14660000	23540000	23850000
		B	100000	210000	2540000	8750000	16540000	22270000	23460000
		Average	100000	220000	2605000	8200000	15600000	22905000	23655000
Replicate 2	Cas9T7	A	100000	270000	2570000	7890000	13450000	24360000	24760000
		B	100000	250000	2750000	7700000	15640000	23450000	23730000
		Average	100000	260000	2660000	7795000	14545000	23905000	24245000
	Δrdk1 CLONE1	A	100000	230000	2560000	8120000	16940000	22560000	24030000
		B	100000	290000	2670000	8980000	13460000	24350000	23960000
		Average	100000	260000	2615000	8550000	15200000	23455000	23995000
	Δrdk1 CLONE 2	A	100000	280000	2650000	76800000	12260000	23760000	23560000
		B	100000	310000	2580000	8760000	16540000	22650000	23140000
		Average	100000	295000	2615000	42780000	14400000	23205000	23350000
Replicate 3	Cas9T7	A	100000	210000	2630000	8780000	13760000	26570000	26020000
		B	100000	250000	2670000	8230000	15640000	25460000	25990000
		Average	100000	230000	2650000	8505000	14700000	26015000	26005000
	Δrdk1 CLONE1	A	100000	230000	2560000	8130000	16940000	22560000	24030000
		B	100000	290000	2670000	8980000	13460000	24350000	23940000
		Average	100000	260000	2615000	8555000	15200000	23455000	23985000
	Δrdk1 CLONE 2	A	100000	200000	2640000	760000	14530000	21680000	23420000
		B	100000	260000	2790000	856000	15670000	23460000	23860000
		Average	100000	230000	2715000	808000	15100000	22570000	23640000
Supplemental figure 3B
AXENIC AMASTIGOTES			Time (h)
			0	24	48	72	96	120
Replicate 1	Cas9T7	A	2000000	1344000	8.072e+06	14944000	19856000	20200000
		B	2000000	1627000	9834000	14840000	23200000	21420000
		C	2000000	1646000	8936000	13090000	20540000	19786000
		Average	2000000	1539000	8.94733e+06	1.42913e+07	2.11987e+07	2.04687e+07
	Δrdk1	A	2000000	2904000	11156000	12564000	19706000	22100000
		B	2000000	2535000	11750000	1.4566e+07	19470000	23080000
		C	2000000	4.102e+06	13420000	15730000	22900000	25560000
		Average	2000000	3.18033e+06	1.21087e+07	1.42867e+07	20692000	23580000
	Δrdk1::RDK1	A	2000000	5538000	10234000	1.2068e+07	14632000	17830000
		B	2000000	4427000	9876000	11538000	14780000	17030000
		C	2000000	5384000	9972000	11954000	14780000	16728000
		Average	2000000	5.11633e+06	1.00273e+07	1.18533e+07	1.47307e+07	17196000
Replicate 2	Cas9T7	A	2000000	4594000	6540000	13150000	18682000	18634000
		B	2000000	1645000	6622000	12822000	19064000	18524000
		C	2000000	1705000	7524000	12780000	19170000	18192000
		Average	2000000	2648000	6.89533e+06	1.29173e+07	18972000	18450000
	Δrdk1	A	2000000	4727000	10914000	13132000	18792000	21560000
		B	2000000	7.763	10068000	12990000	17800000	2.002e+07
		C	2000000	7668000	10822000	1.2834e+07	17932000	2.026e+07
		Average	2000000	4.13167e+06	1.06013e+07	1.29853e+07	1.81747e+07	2.06133e+07
	Δrdk1::RDK1	A	2000000	8993000	10880000	11922000	14596000	16828000
		B	2000000	4863000	10706000	10994000	1.4404e+07	17326000
		C	2000000	6472000	10908000	14370000	14484000	17658000
		Average	2000000	6776000	1.08313e+07	1.24287e+07	1.44947e+07	1.72707e+07
Replicate 3	Cas9T7	A	2000000	1588000	8740000	13460000	19200000	2.026e+07
		B	2000000	3675000	8.358e+06	12360000	18558000	18356000
		C	2000000	3266000	7806000	13100000	19098000	18900000
		Average	2000000	2843000	8.30133e+06	1.29733e+07	18952000	19172000
	Δrdk1	A	2000000	3455000	12164000	14312000	19508000	22180000
		B	2000000	3147000	10984000	12340000	17772000	19738000
		C	2000000	8983000	11994000	14818000	19524000	21360000
		Average	2000000	5195000	11714000	1.38233e+07	1.89347e+07	2.10927e+07
	Δrdk1::RDK1	A	2000000	6395000	8270000	8774000	12104000	14746000
		B	2000000	4175000	8840000	9296000	1.2086e+07	14240000
		C	2000000	3970000	8824000	9452000	12922000	14720000
		Average	2000000	4.84667e+06	8.64467e+06	9174000	1.23707e+07	1.45687e+07
Supplemental figure 3C
MACROPHAGE INFECTION (NUMBER OF AMASTIGOTES)			Time (h)
			12	72
Replicate 1	Cas9T7	A	85	512
		B	104	544
		C	95	567
		D	89	498
		Average	93.25	530.25
	Δrdk1 CLONE1	A	112	367
		B	99	403
		C	94	388
		D	104	410
		Average	102.25	392
	Δrdk1 CLONE 2	A	108	400
		B	97	438
		C	112	379
		D	85	451
		Average	100.5	417
Replicate 2	Cas9T7	A	66	601
		B	78	587
		C	59	562
		D	62	499
		Average	66.25	562.25
	Δrdk1 CLONE1	A	102	482
		B	119	409
		C	94	502
		D	112	478
		Average	106.75	467.75
	Δrdk1 CLONE 2	A	89	393
		B	92	423
		C	99	405
		D	85	437
		Average	91.25	414.5
Supplemental figure 3D
Parasite Burden (BALB/c footpad)		6 weeks
Cas9T7	Mouse 1	80000000
	Mouse 2	65000000
	Mouse 3	80000000
	Mouse 4	20000000
	Mouse 5	50000000
Δrdk1	Mouse 1	400000
	Mouse 2	650000
	Mouse 3	700000
	Mouse 4	2400000
	Mouse 5	1200000
Δrdk1::RDK1	Mouse 1	34000000
	Mouse 2	53000000
	Mouse 3	68000000
	Mouse 4	24000000
	Mouse 5	70000000
